# Supplementary material for: Exciton Superposition across Moiré States in a Semiconducting Moiré Superlattice
Source: Nat Commun. 2023 Aug 19;14:5042. doi: 10.1038/s41467-023-40783-z (PMC10439888; doi:10.1038/s41467-023-40783-z)
Supplement: Supplementary file 3 — Source Data [file 41467_2023_40783_MOESM3_ESM.zip]

Archive with 3 entries (3 files):
- source data for Fig2.xlsx
- source data for Fig3.xlsx
- source data for Fig4.xlsx
