# Supplementary material for: Exciton Superposition across Moiré States in a Semiconducting Moiré Superlattice
Source: Nat Commun. 2023 Aug 19;14:5042. doi: 10.1038/s41467-023-40783-z (PMC10439888; doi:10.1038/s41467-023-40783-z)
Supplement: Supplementary file 3 — Source Data [file 41467_2023_40783_MOESM3_ESM.zip › source data for Fig2.xlsx]

## Sheet: Fig 2e
Col A: Photon energy (eV)
Row 2: Vtg + Vbg (V)	-9	-8.95	-8.9	-8.85	-8.8	-8.75	-8.7	-8.65	-8.6	-8.55	-8.5	-8.45	-8.4	-8.35	-8.3	-8.25	-8.2	-8.15	-8.1	-8.05	-8	-7.95	-7.9	-7.85	-7.8	-7.75	-7.7	-7.65	-7.6	-7.55	-7.5	-7.45	-7.4	-7.35	-7.3	-7.25	-7.2	-7.15	-7.1	-7.05	-7	-6.95	-6.9	-6.85	-6.8	-6.75	-6.7	-6.65	-6.6
1.82534	0.304123	0.304987	0.304487	0.304765	0.303783	0.302288	0.303707	0.305687	0.304666	0.303869	0.304506	0.303089	0.306095	0.301612	0.303674	0.302214	0.304104	0.303513	0.302715	0.302819	0.303993	0.302723	0.304579	0.304381	0.302917	0.302307	0.304982	0.303479	0.304339	0.303565	0.303815	0.303416	0.302519	0.301454	0.303026	0.303288	0.301126	0.299827	0.30397	0.304075	0.302215	0.303793	0.302834	0.302006	0.30326	0.30088	0.302346	0.304877	0.302305
1.82499	0.303071	0.304358	0.30388	0.303976	0.302986	0.301274	0.303117	0.305376	0.303805	0.303106	0.303835	0.302584	0.305293	0.300995	0.302839	0.301866	0.303042	0.302865	0.302072	0.302304	0.303437	0.30203	0.304228	0.303745	0.302282	0.301367	0.304042	0.302661	0.303519	0.302834	0.302738	0.302473	0.301455	0.300988	0.302416	0.302769	0.300209	0.299115	0.303212	0.303201	0.301813	0.30314	0.301666	0.301382	0.302463	0.300014	0.301706	0.304303	0.301375
1.82464	0.304654	0.305559	0.305044	0.305296	0.304296	0.302451	0.304433	0.306221	0.304911	0.304494	0.304993	0.303441	0.306542	0.302173	0.304208	0.302802	0.304746	0.303909	0.303393	0.303143	0.304896	0.303531	0.305489	0.304983	0.303498	0.302518	0.305229	0.304088	0.304862	0.304219	0.304272	0.303817	0.302935	0.302182	0.303453	0.304161	0.301604	0.300563	0.304301	0.304735	0.302957	0.304111	0.303414	0.302269	0.303703	0.30138	0.302867	0.30529	0.302865
1.82429	0.302749	0.303728	0.303549	0.303605	0.302395	0.301317	0.302631	0.304623	0.303369	0.30269	0.303322	0.301985	0.304915	0.300591	0.302213	0.301125	0.302938	0.302069	0.301666	0.301695	0.302979	0.301651	0.303994	0.303225	0.301847	0.300737	0.303709	0.302266	0.303044	0.302445	0.302156	0.30224	0.30115	0.300476	0.301743	0.302228	0.299915	0.298939	0.302729	0.302954	0.301532	0.30266	0.301694	0.300794	0.30214	0.299892	0.301223	0.303864	0.301185
1.82394	0.305942	0.306937	0.306341	0.306824	0.305621	0.30403	0.305709	0.307881	0.306396	0.305897	0.306387	0.305135	0.307869	0.303715	0.305234	0.304084	0.305721	0.305564	0.305085	0.304812	0.306134	0.304678	0.306789	0.306388	0.304853	0.30414	0.306821	0.305444	0.306158	0.305728	0.305259	0.305255	0.304248	0.303273	0.305191	0.305307	0.303218	0.301806	0.306039	0.306108	0.304348	0.305664	0.304445	0.304057	0.305215	0.302737	0.304016	0.306788	0.304128
1.82359	0.298594	0.299662	0.299457	0.299814	0.298507	0.297273	0.298508	0.300484	0.299365	0.298632	0.299178	0.298144	0.300756	0.296539	0.298032	0.297142	0.298627	0.298043	0.297689	0.297683	0.29896	0.297503	0.299698	0.299165	0.297701	0.296881	0.299672	0.298264	0.298986	0.298446	0.298279	0.298147	0.29714	0.296388	0.29766	0.298434	0.295765	0.294721	0.298575	0.299051	0.297136	0.298634	0.297693	0.296725	0.298126	0.295615	0.296903	0.299641	0.296959
1.82325	0.298584	0.299677	0.299245	0.29949	0.298346	0.29711	0.298498	0.300283	0.299309	0.298574	0.299002	0.29776	0.300431	0.296193	0.29805	0.29696	0.29878	0.298139	0.297632	0.297728	0.29881	0.297536	0.29951	0.299097	0.297836	0.296878	0.299354	0.298175	0.299104	0.298177	0.298074	0.297995	0.297227	0.296145	0.29769	0.297919	0.295957	0.294583	0.298592	0.298851	0.297127	0.298556	0.29734	0.296904	0.297948	0.29548	0.297005	0.299526	0.296918
1.8229	0.298144	0.298965	0.298665	0.299141	0.29777	0.296365	0.297914	0.299849	0.298752	0.297914	0.298706	0.297477	0.29996	0.295448	0.297375	0.29651	0.297995	0.297423	0.296982	0.29697	0.298194	0.29697	0.299097	0.298627	0.297379	0.29644	0.298929	0.297544	0.298216	0.29753	0.297776	0.297359	0.296602	0.295591	0.29702	0.297479	0.295349	0.294046	0.298194	0.298557	0.296467	0.297979	0.297123	0.29602	0.297411	0.295097	0.296254	0.29885	0.296412
1.82255	0.301924	0.302904	0.302543	0.302862	0.301753	0.300413	0.301877	0.303831	0.302606	0.30191	0.30248	0.301123	0.303869	0.299647	0.301366	0.300295	0.301837	0.301319	0.30089	0.300962	0.301973	0.300829	0.302819	0.302287	0.301141	0.300335	0.30277	0.301391	0.302309	0.301481	0.30164	0.301393	0.30053	0.299409	0.301088	0.301569	0.298899	0.297826	0.301991	0.302382	0.300469	0.302209	0.300866	0.300292	0.301214	0.299381	0.300364	0.303055	0.300387
1.8222	0.302914	0.303996	0.303452	0.303807	0.302526	0.301241	0.302811	0.304834	0.303253	0.30273	0.303324	0.301882	0.304787	0.300282	0.302483	0.301256	0.302765	0.301951	0.301936	0.301725	0.30321	0.30176	0.30387	0.303462	0.301917	0.30096	0.303554	0.302219	0.303169	0.302327	0.302586	0.301974	0.301745	0.300254	0.302187	0.302352	0.299725	0.298626	0.303062	0.303219	0.301206	0.302503	0.301826	0.300927	0.302005	0.299795	0.301016	0.30401	0.301194
1.82185	0.296832	0.297578	0.297629	0.297919	0.296689	0.29534	0.296845	0.298874	0.297376	0.296644	0.297365	0.295974	0.298581	0.294308	0.296477	0.295071	0.296728	0.296333	0.295744	0.295595	0.297069	0.295865	0.297595	0.297325	0.296014	0.295263	0.297883	0.296104	0.297302	0.296554	0.296673	0.296155	0.29546	0.294563	0.296057	0.29654	0.294213	0.292774	0.296892	0.297428	0.295656	0.296736	0.2957	0.295172	0.296478	0.293819	0.295028	0.297627	0.29542
1.8215	0.300929	0.302214	0.301597	0.301861	0.300843	0.299493	0.300829	0.302666	0.301739	0.300803	0.301349	0.300074	0.303017	0.298647	0.300431	0.299352	0.301009	0.300277	0.299763	0.299968	0.30103	0.299824	0.302032	0.301432	0.299889	0.299209	0.301697	0.300222	0.301267	0.300713	0.300624	0.300097	0.299505	0.298476	0.29992	0.300578	0.298083	0.297061	0.301022	0.301171	0.299464	0.301037	0.299979	0.299248	0.300184	0.297828	0.299055	0.301899	0.299357
1.82116	0.300606	0.30148	0.3008	0.301031	0.300091	0.29871	0.300326	0.302392	0.300925	0.300579	0.300909	0.299755	0.302469	0.298048	0.300099	0.298894	0.300439	0.299913	0.299448	0.299171	0.300573	0.299402	0.301209	0.300774	0.299346	0.298616	0.301051	0.299885	0.300811	0.300328	0.300082	0.29998	0.298851	0.297993	0.299557	0.299976	0.297657	0.296521	0.300554	0.300673	0.298937	0.300421	0.299392	0.298631	0.299754	0.297406	0.298588	0.301248	0.298414
1.82081	0.301713	0.302614	0.3021	0.302458	0.301518	0.300042	0.301405	0.303786	0.302146	0.301498	0.302027	0.300774	0.30344	0.298952	0.301035	0.299846	0.301544	0.301137	0.300633	0.300506	0.3017	0.300279	0.302496	0.302044	0.300632	0.29997	0.302423	0.300941	0.301781	0.300897	0.301266	0.301134	0.299959	0.299428	0.300882	0.301304	0.298856	0.297566	0.301613	0.301943	0.300024	0.301353	0.300591	0.299755	0.30066	0.298511	0.299976	0.302477	0.299683
1.82046	0.30163	0.302555	0.301809	0.302154	0.301258	0.299794	0.301601	0.303422	0.301885	0.301492	0.301907	0.300416	0.303137	0.299127	0.301096	0.299561	0.301349	0.300766	0.300593	0.300359	0.301536	0.300321	0.302485	0.301822	0.300593	0.299867	0.302251	0.300682	0.301695	0.301053	0.300909	0.300778	0.299978	0.29896	0.300464	0.300906	0.298458	0.297059	0.301494	0.301762	0.300075	0.301248	0.300425	0.299717	0.30085	0.298541	0.299559	0.302136	0.299669
1.82011	0.296922	0.297799	0.297308	0.297708	0.29649	0.295383	0.296638	0.298897	0.297698	0.296839	0.297232	0.29592	0.298684	0.294452	0.296535	0.295084	0.296692	0.296303	0.296042	0.295969	0.297212	0.295779	0.297745	0.297196	0.29592	0.295338	0.297456	0.296109	0.297262	0.296606	0.29633	0.296303	0.295051	0.294463	0.296022	0.296487	0.294202	0.292557	0.296802	0.29694	0.295326	0.296962	0.29585	0.295041	0.296457	0.293602	0.295072	0.297338	0.295112
1.81976	0.297373	0.298357	0.297676	0.298032	0.29694	0.295549	0.297162	0.299181	0.297798	0.296914	0.297452	0.296278	0.298781	0.294649	0.296626	0.295556	0.297126	0.296388	0.295989	0.295913	0.297412	0.296042	0.298181	0.297506	0.296126	0.295441	0.298166	0.296309	0.297595	0.296886	0.296817	0.296609	0.295724	0.294503	0.296152	0.29684	0.294443	0.293074	0.297338	0.297407	0.295769	0.297101	0.296065	0.295447	0.296371	0.293975	0.295522	0.298083	0.295424
1.81942	0.300622	0.301452	0.301019	0.301348	0.30043	0.29886	0.300604	0.302442	0.301051	0.300536	0.301115	0.299628	0.302288	0.297906	0.300205	0.29896	0.300618	0.300153	0.299439	0.299281	0.301059	0.299369	0.301524	0.300988	0.299389	0.299108	0.30123	0.299828	0.300813	0.300116	0.300115	0.299887	0.298917	0.298265	0.299749	0.300109	0.297906	0.29616	0.300862	0.300798	0.299102	0.30075	0.299297	0.29862	0.299633	0.297458	0.298694	0.30164	0.299
1.81907	0.295901	0.297096	0.296199	0.296969	0.295865	0.294074	0.29604	0.298023	0.296419	0.295887	0.296403	0.295022	0.297683	0.293598	0.295012	0.294258	0.296077	0.295229	0.294984	0.294545	0.296064	0.294532	0.296846	0.296192	0.29494	0.294242	0.296618	0.2954	0.296115	0.295619	0.295512	0.295552	0.294487	0.293657	0.294999	0.295234	0.293192	0.291867	0.296203	0.296364	0.294531	0.295669	0.294998	0.294046	0.29526	0.293166	0.294184	0.296996	0.294302
1.81872	0.295319	0.296272	0.295752	0.296229	0.295165	0.293554	0.294843	0.297121	0.29589	0.295219	0.295857	0.294456	0.297098	0.292723	0.294835	0.29355	0.295464	0.294676	0.294491	0.293992	0.295568	0.293959	0.296092	0.295648	0.294369	0.293782	0.296019	0.29458	0.295716	0.294916	0.294656	0.294735	0.293832	0.292861	0.2946	0.294915	0.292677	0.291311	0.295269	0.295766	0.293907	0.295316	0.294367	0.293622	0.294621	0.292397	0.293628	0.296287	0.293583
1.81838	0.300337	0.301584	0.300913	0.301356	0.299933	0.298882	0.300199	0.302248	0.300863	0.3001	0.30094	0.29935	0.302109	0.297789	0.299727	0.298452	0.300312	0.299811	0.299362	0.299037	0.300508	0.298954	0.301175	0.300505	0.299427	0.298557	0.301124	0.299879	0.300682	0.299958	0.299733	0.299696	0.299089	0.297991	0.29925	0.300163	0.297626	0.296493	0.300395	0.300662	0.298612	0.300202	0.299483	0.298526	0.299782	0.297063	0.298559	0.300963	0.298455
1.81803	0.299463	0.300243	0.299648	0.300148	0.29901	0.297536	0.298977	0.301241	0.299711	0.299352	0.299722	0.29844	0.301213	0.296683	0.298625	0.297571	0.299366	0.298716	0.298298	0.298158	0.299362	0.297944	0.300013	0.299585	0.298274	0.297705	0.300129	0.298766	0.299729	0.299047	0.298852	0.298647	0.297929	0.296767	0.298464	0.29881	0.29679	0.29532	0.29937	0.299566	0.297644	0.299095	0.298109	0.297287	0.298551	0.296278	0.297599	0.300029	0.297787
1.81768	0.298412	0.299313	0.298901	0.29934	0.298217	0.296568	0.298259	0.300432	0.298989	0.298323	0.298518	0.297491	0.300085	0.295677	0.297755	0.296265	0.298164	0.297903	0.297275	0.297163	0.298462	0.297123	0.299317	0.298845	0.297412	0.296652	0.299312	0.297574	0.298484	0.297889	0.297779	0.2976	0.296835	0.29596	0.29749	0.297977	0.295511	0.294316	0.298143	0.29842	0.29696	0.298237	0.29727	0.296506	0.297623	0.295227	0.296552	0.29911	0.296399
1.81734	0.297796	0.299261	0.298333	0.298645	0.297671	0.296394	0.297738	0.299868	0.298507	0.297909	0.298105	0.297184	0.29964	0.295376	0.297614	0.296328	0.297992	0.297255	0.29685	0.296822	0.298035	0.296379	0.298506	0.298215	0.296874	0.296117	0.298553	0.297161	0.298258	0.297644	0.297255	0.29721	0.296385	0.295465	0.297047	0.297658	0.294891	0.293659	0.297857	0.298353	0.296315	0.29776	0.296882	0.295656	0.297072	0.294483	0.296068	0.298626	0.296246
1.81699	0.29559	0.296745	0.296162	0.296484	0.295356	0.294105	0.295687	0.297626	0.296268	0.2956	0.295928	0.295135	0.297444	0.293017	0.294813	0.293848	0.295547	0.294821	0.294572	0.29453	0.295737	0.294582	0.296397	0.296252	0.29481	0.293951	0.296452	0.294726	0.295811	0.295031	0.294985	0.294717	0.293935	0.293154	0.294993	0.295147	0.292958	0.291465	0.295708	0.29597	0.294034	0.295438	0.294557	0.293907	0.294925	0.292285	0.293772	0.296199	0.293935
1.81664	0.292114	0.293096	0.292451	0.292924	0.29172	0.290459	0.292252	0.29394	0.292482	0.291799	0.292264	0.291126	0.293956	0.289597	0.291508	0.290317	0.292358	0.291359	0.291049	0.290773	0.291864	0.290673	0.292991	0.292356	0.291088	0.290219	0.292672	0.29144	0.292123	0.291594	0.291346	0.291218	0.290469	0.289443	0.291129	0.291478	0.289285	0.287718	0.291719	0.292261	0.290189	0.291608	0.290705	0.290101	0.291254	0.289035	0.290083	0.292467	0.290169
1.8163	0.294479	0.295177	0.294982	0.295157	0.294258	0.292691	0.294425	0.296294	0.294761	0.294286	0.29483	0.29348	0.296308	0.291916	0.293803	0.29241	0.294299	0.29373	0.293368	0.293216	0.294614	0.293144	0.295219	0.29461	0.293537	0.292796	0.295102	0.293591	0.294522	0.29389	0.293848	0.293631	0.292755	0.291977	0.293421	0.29364	0.291491	0.290272	0.294479	0.294464	0.292694	0.294065	0.293359	0.292501	0.293429	0.291088	0.292553	0.29511	0.292503
1.81595	0.296805	0.29744	0.297244	0.297508	0.296422	0.295334	0.296366	0.298559	0.297043	0.29664	0.296905	0.295787	0.298339	0.294133	0.296017	0.294983	0.296436	0.29601	0.295394	0.295603	0.296798	0.295249	0.297599	0.296821	0.295645	0.294651	0.297776	0.295816	0.296985	0.29602	0.29605	0.29599	0.295057	0.294	0.295611	0.296369	0.293788	0.292423	0.296642	0.29663	0.295004	0.296114	0.29548	0.294867	0.295882	0.293447	0.294615	0.297637	0.295109
1.8156	0.29467	0.295576	0.295317	0.295475	0.294502	0.29296	0.294378	0.296523	0.294933	0.294541	0.294952	0.293729	0.296408	0.292296	0.294048	0.293033	0.294592	0.293704	0.293581	0.293589	0.294823	0.293404	0.295551	0.295002	0.293506	0.292809	0.295244	0.294161	0.295146	0.294024	0.294015	0.293669	0.293176	0.291907	0.293724	0.294185	0.291645	0.290473	0.294727	0.294658	0.293026	0.294614	0.293561	0.292611	0.293758	0.291367	0.292807	0.295433	0.292665
1.81526	0.295882	0.296609	0.296259	0.296682	0.295368	0.294041	0.295758	0.297688	0.295971	0.295696	0.295932	0.29495	0.297399	0.29337	0.29525	0.294024	0.295444	0.294871	0.294669	0.294275	0.296113	0.294531	0.296478	0.296063	0.294556	0.293884	0.296561	0.295031	0.29571	0.295381	0.295235	0.294926	0.294003	0.293149	0.294677	0.295313	0.2929	0.291571	0.295613	0.295831	0.293997	0.295581	0.294619	0.293721	0.294638	0.292448	0.294069	0.296472	0.293712
1.81491	0.296017	0.29715	0.296668	0.297122	0.295796	0.294443	0.295803	0.298363	0.29659	0.296307	0.296645	0.295317	0.298075	0.293481	0.295766	0.29435	0.296	0.295488	0.295147	0.294949	0.296366	0.294997	0.296805	0.296579	0.295338	0.294376	0.296973	0.295275	0.296307	0.295697	0.295666	0.295178	0.294555	0.293643	0.295147	0.295691	0.293221	0.291746	0.295963	0.296494	0.294512	0.295907	0.294794	0.294429	0.295499	0.292708	0.294337	0.296908	0.294352
1.81457	0.295184	0.295854	0.295537	0.295727	0.294764	0.293485	0.29487	0.296976	0.295644	0.295152	0.295604	0.294546	0.296838	0.292556	0.294449	0.29353	0.295115	0.294563	0.293934	0.293881	0.295409	0.293786	0.295663	0.295436	0.294115	0.293231	0.295611	0.294155	0.295155	0.29478	0.294659	0.2943	0.293485	0.292671	0.294064	0.294704	0.292087	0.290891	0.294942	0.295558	0.293376	0.294727	0.293864	0.293346	0.294101	0.291669	0.292991	0.295938	0.293264
1.81422	0.296447	0.29733	0.296891	0.297209	0.295792	0.294625	0.296059	0.298205	0.296654	0.296525	0.296546	0.295445	0.298053	0.293984	0.296146	0.294519	0.296384	0.295765	0.295284	0.295228	0.296344	0.295088	0.297141	0.296736	0.29554	0.294789	0.296814	0.295712	0.296502	0.29591	0.29562	0.295457	0.294568	0.293656	0.295319	0.295735	0.293283	0.29224	0.295878	0.296494	0.294848	0.295867	0.294842	0.294366	0.295352	0.292821	0.294434	0.297014	0.294277
1.81388	0.295688	0.29676	0.296159	0.296575	0.295463	0.294169	0.295462	0.297721	0.296146	0.295616	0.295974	0.294808	0.297439	0.293445	0.295368	0.293941	0.295588	0.295097	0.294488	0.294561	0.295718	0.294438	0.296595	0.296042	0.294614	0.293848	0.296393	0.294752	0.295607	0.295394	0.295168	0.294927	0.294253	0.292952	0.294618	0.295128	0.292626	0.291648	0.295472	0.295711	0.293893	0.295078	0.294459	0.29361	0.294686	0.292202	0.29362	0.296244	0.293664
1.81353	0.292832	0.293683	0.293432	0.293573	0.292337	0.291281	0.292662	0.294425	0.29326	0.292938	0.293322	0.291769	0.294485	0.290459	0.292112	0.290777	0.292671	0.291805	0.291553	0.291567	0.292728	0.291459	0.293482	0.292778	0.29171	0.290957	0.293204	0.291708	0.292876	0.292123	0.2923	0.291761	0.291001	0.28985	0.291638	0.291988	0.289513	0.28834	0.292357	0.292755	0.290754	0.291938	0.291034	0.290472	0.291619	0.289105	0.290519	0.293196	0.290337
1.81319	0.290172	0.291021	0.290696	0.291016	0.290021	0.288334	0.289909	0.29225	0.29084	0.289953	0.290713	0.289324	0.291749	0.287879	0.289655	0.288606	0.290142	0.289331	0.288933	0.289284	0.2904	0.28904	0.29094	0.290661	0.289295	0.288336	0.290977	0.289255	0.290074	0.289551	0.28959	0.289217	0.288285	0.287474	0.288951	0.289688	0.286969	0.285967	0.28989	0.290194	0.288344	0.289778	0.288773	0.28782	0.28905	0.286959	0.288035	0.290849	0.287973
1.81284	0.290764	0.291811	0.291519	0.291514	0.290796	0.288846	0.290617	0.292711	0.291249	0.290845	0.291285	0.289694	0.292586	0.2884	0.29044	0.289021	0.290675	0.290124	0.290065	0.289562	0.291155	0.289485	0.291401	0.29081	0.289861	0.288852	0.29141	0.289927	0.290769	0.290168	0.290194	0.289922	0.289145	0.288137	0.28968	0.290185	0.287757	0.286707	0.290519	0.29062	0.288833	0.290325	0.289385	0.288808	0.289833	0.287558	0.288659	0.291172	0.288577
1.8125	0.291307	0.292308	0.291688	0.292251	0.290952	0.289911	0.291411	0.2932	0.291995	0.291682	0.291828	0.290534	0.293306	0.289285	0.290748	0.289351	0.29127	0.290534	0.290162	0.290072	0.291414	0.2903	0.292073	0.291925	0.290596	0.289687	0.291989	0.290421	0.291585	0.29095	0.29063	0.290684	0.289601	0.288351	0.290181	0.290663	0.288361	0.287536	0.291091	0.291504	0.289581	0.290958	0.289956	0.289067	0.290412	0.288146	0.289142	0.291907	0.289299
1.81215	0.290058	0.291404	0.290918	0.291387	0.290165	0.288595	0.290274	0.292208	0.290709	0.290165	0.290717	0.289377	0.29227	0.287859	0.28985	0.288599	0.290465	0.289385	0.289033	0.289098	0.290473	0.288951	0.290942	0.290452	0.289146	0.288553	0.291137	0.289744	0.290482	0.289534	0.289761	0.289507	0.288426	0.287389	0.289065	0.289902	0.287219	0.286079	0.289961	0.290367	0.288599	0.289805	0.288976	0.28792	0.289061	0.286964	0.288268	0.290857	0.288252
1.81181	0.295351	0.296377	0.295858	0.296394	0.295262	0.293656	0.295214	0.297143	0.295854	0.295084	0.295818	0.294647	0.297166	0.292781	0.294973	0.293669	0.295174	0.294992	0.294173	0.294131	0.295335	0.294082	0.296219	0.295325	0.294252	0.293555	0.296123	0.294528	0.295465	0.294945	0.294702	0.294454	0.293632	0.29276	0.294289	0.294611	0.292166	0.291014	0.295141	0.295396	0.293371	0.294859	0.293863	0.293052	0.293996	0.292254	0.293165	0.295989	0.293233
1.81146	0.292518	0.29344	0.293299	0.293324	0.29226	0.290945	0.292338	0.294234	0.292862	0.292572	0.293025	0.291732	0.294403	0.290015	0.291822	0.290496	0.292433	0.291976	0.291567	0.291233	0.292894	0.291408	0.293365	0.292665	0.291502	0.290716	0.292884	0.291611	0.292539	0.292141	0.291674	0.291732	0.29096	0.289941	0.291226	0.291703	0.289322	0.288205	0.292167	0.292268	0.290706	0.291949	0.290913	0.290456	0.291425	0.289303	0.290275	0.29294	0.290411
1.81112	0.297862	0.298961	0.298475	0.298663	0.29766	0.296377	0.297546	0.299638	0.298417	0.298119	0.298397	0.297026	0.299486	0.29559	0.297582	0.29616	0.297822	0.296962	0.296683	0.296763	0.297889	0.29657	0.298498	0.298202	0.297052	0.296009	0.29844	0.296982	0.297873	0.297287	0.297342	0.296965	0.295931	0.295208	0.296545	0.297207	0.294549	0.29354	0.297497	0.297705	0.296097	0.297514	0.296174	0.295771	0.296517	0.294389	0.295702	0.298203	0.295748
1.81078	0.293846	0.294742	0.294275	0.294525	0.29355	0.292038	0.293623	0.295334	0.29436	0.293822	0.294354	0.292871	0.295569	0.291267	0.293249	0.291977	0.293841	0.293464	0.292551	0.292458	0.29377	0.2923	0.294173	0.293624	0.292757	0.29181	0.294385	0.292963	0.293835	0.293366	0.293182	0.292844	0.291914	0.290867	0.292615	0.293063	0.290806	0.289438	0.293482	0.293279	0.29195	0.293107	0.292037	0.291467	0.292479	0.290107	0.291304	0.294091	0.291421
1.81043	0.296125	0.296804	0.296415	0.296717	0.295795	0.294568	0.29532	0.297868	0.296306	0.296097	0.296417	0.295097	0.297641	0.293421	0.295371	0.294463	0.295922	0.295314	0.294756	0.294894	0.29613	0.294602	0.296558	0.296222	0.294811	0.294064	0.296467	0.295086	0.295979	0.295422	0.29525	0.294754	0.294173	0.293124	0.294576	0.294879	0.292665	0.291542	0.29566	0.295596	0.294112	0.295443	0.294275	0.29348	0.294742	0.292491	0.293958	0.296464	0.293835
1.81009	0.294461	0.295253	0.294663	0.294882	0.293806	0.292708	0.294054	0.295966	0.294677	0.29443	0.294522	0.293327	0.296002	0.291835	0.293674	0.292289	0.294189	0.293715	0.292989	0.292753	0.294557	0.292792	0.294783	0.294403	0.293164	0.292199	0.294617	0.293244	0.294058	0.29361	0.293485	0.293143	0.292306	0.29151	0.292755	0.293421	0.290875	0.289755	0.293911	0.294069	0.292211	0.293606	0.292697	0.291713	0.293047	0.29065	0.291721	0.294644	0.29197
1.80975	0.294377	0.295561	0.295066	0.295556	0.29432	0.292933	0.294559	0.296277	0.295052	0.29437	0.295019	0.293777	0.29628	0.292324	0.294119	0.292527	0.294465	0.293949	0.293408	0.293542	0.294904	0.293268	0.295024	0.294526	0.293325	0.292633	0.294932	0.293822	0.294772	0.293902	0.293956	0.293662	0.29255	0.291665	0.292871	0.293707	0.29125	0.290031	0.294393	0.294219	0.292685	0.293749	0.292791	0.291933	0.293086	0.290963	0.292344	0.294823	0.29205
1.8094	0.29254	0.293634	0.293214	0.293486	0.292251	0.290757	0.2925	0.294579	0.293192	0.292664	0.292768	0.291614	0.294748	0.290283	0.292141	0.290797	0.292427	0.292206	0.291539	0.291155	0.292703	0.291311	0.293298	0.292828	0.291384	0.290845	0.293207	0.291832	0.292524	0.291931	0.292062	0.291624	0.290738	0.289618	0.291052	0.291868	0.289371	0.288368	0.292209	0.292608	0.290487	0.291868	0.291086	0.290167	0.291157	0.28884	0.290516	0.292957	0.290058
1.80906	0.293706	0.294459	0.294061	0.294237	0.293279	0.291881	0.293396	0.295382	0.293808	0.293513	0.293735	0.292353	0.2954	0.290925	0.293046	0.291703	0.293259	0.292616	0.292164	0.292571	0.293613	0.291977	0.294111	0.293608	0.292335	0.291488	0.293932	0.292953	0.293356	0.293031	0.292799	0.292401	0.291538	0.290685	0.292088	0.292482	0.290053	0.289073	0.292789	0.29338	0.291272	0.292754	0.291979	0.290948	0.292236	0.289765	0.291141	0.293886	0.291236
1.80872	0.295025	0.296059	0.295454	0.296012	0.294737	0.293297	0.294667	0.296771	0.295556	0.294998	0.295507	0.29416	0.29701	0.292887	0.294609	0.293164	0.294852	0.294374	0.293878	0.293662	0.294855	0.293601	0.295773	0.29502	0.293791	0.293239	0.295754	0.294211	0.294922	0.294497	0.294348	0.294126	0.293184	0.292363	0.293786	0.294155	0.291847	0.290632	0.294874	0.2949	0.292993	0.294462	0.293184	0.292365	0.29348	0.291373	0.292769	0.294925	0.292573
1.80837	0.295561	0.296787	0.29624	0.296422	0.295501	0.293902	0.295352	0.297398	0.296056	0.295224	0.295948	0.294599	0.297237	0.293088	0.294828	0.293639	0.295451	0.295054	0.29436	0.294251	0.295598	0.294183	0.296324	0.295702	0.294419	0.293443	0.296098	0.294708	0.295379	0.294892	0.29487	0.294339	0.293614	0.292834	0.294323	0.294554	0.292153	0.290976	0.2951	0.295084	0.293349	0.295115	0.293854	0.292867	0.294226	0.291919	0.293186	0.295918	0.293084
1.80803	0.301597	0.302434	0.302004	0.302526	0.301442	0.299953	0.301422	0.303365	0.301806	0.30134	0.302047	0.300707	0.303601	0.299168	0.301081	0.299663	0.301363	0.300842	0.300307	0.300335	0.301437	0.30025	0.302038	0.301744	0.300489	0.299637	0.301809	0.300573	0.301526	0.300687	0.300601	0.300285	0.299512	0.298503	0.300232	0.300649	0.2982	0.296916	0.301219	0.301115	0.299226	0.300785	0.299786	0.299004	0.300114	0.298089	0.299022	0.301708	0.299051
1.80769	0.294577	0.295343	0.295337	0.295479	0.294664	0.292995	0.294488	0.296281	0.295033	0.294572	0.295149	0.293746	0.296218	0.292096	0.294011	0.292624	0.294391	0.293779	0.293405	0.293252	0.29458	0.29366	0.295261	0.294716	0.293307	0.292652	0.295262	0.293803	0.29461	0.294016	0.293911	0.293489	0.292727	0.291886	0.293102	0.293814	0.291116	0.290131	0.294065	0.294186	0.292487	0.293864	0.29264	0.292137	0.293183	0.291273	0.292266	0.294874	0.292023
1.80734	0.298877	0.299624	0.299528	0.299812	0.298363	0.296851	0.298583	0.300717	0.299111	0.298626	0.29928	0.297848	0.300527	0.29609	0.298083	0.297039	0.298612	0.29814	0.297354	0.297439	0.298705	0.297453	0.299549	0.298647	0.297653	0.296712	0.299307	0.297716	0.29867	0.297961	0.29773	0.297637	0.296554	0.295856	0.297124	0.297548	0.295362	0.294143	0.298127	0.298259	0.296691	0.29788	0.296849	0.296237	0.297105	0.295175	0.296596	0.298878	0.296293
1.807	0.297296	0.298304	0.297829	0.298267	0.29717	0.295759	0.297038	0.299039	0.297754	0.297309	0.297655	0.296461	0.29908	0.294849	0.296767	0.295523	0.297125	0.29679	0.296172	0.296116	0.297222	0.295852	0.298024	0.29732	0.296222	0.295311	0.297924	0.296453	0.297291	0.29664	0.296546	0.296385	0.295134	0.294288	0.295885	0.29658	0.29402	0.29275	0.2967	0.296909	0.295327	0.296675	0.295676	0.294777	0.295717	0.293739	0.295134	0.297464	0.294965
1.80666	0.296476	0.297595	0.29706	0.297356	0.296324	0.294758	0.296277	0.298452	0.297163	0.296399	0.296957	0.295739	0.298385	0.294036	0.295946	0.29468	0.296467	0.295832	0.295346	0.295292	0.296498	0.295127	0.29705	0.296821	0.295652	0.294487	0.297147	0.295617	0.296716	0.295973	0.295815	0.295465	0.294705	0.29347	0.294782	0.295539	0.293161	0.292041	0.29599	0.296237	0.294523	0.295913	0.294684	0.294056	0.295097	0.292928	0.294227	0.297018	0.294278
1.80632	0.299281	0.299838	0.299577	0.299648	0.298879	0.297041	0.298769	0.300795	0.299631	0.298981	0.299582	0.298286	0.300817	0.296715	0.298562	0.297063	0.298917	0.298366	0.297849	0.297713	0.299072	0.297636	0.299567	0.299124	0.29793	0.296772	0.299588	0.298334	0.299116	0.298107	0.298224	0.297994	0.296866	0.295828	0.29763	0.297922	0.295726	0.294437	0.298535	0.298491	0.296991	0.2986	0.297276	0.296351	0.297707	0.29518	0.296527	0.299159	0.296764
1.80597	0.296988	0.297796	0.297406	0.297709	0.296663	0.295381	0.29676	0.298774	0.297241	0.296947	0.29708	0.295806	0.298884	0.294672	0.296258	0.294988	0.296769	0.296068	0.295594	0.295544	0.296948	0.295548	0.297624	0.296976	0.295567	0.29475	0.297343	0.29608	0.296605	0.296185	0.295965	0.295919	0.294802	0.293925	0.29526	0.295814	0.293499	0.292169	0.296117	0.296406	0.294688	0.296205	0.29484	0.294226	0.295692	0.293408	0.294403	0.297163	0.294456
1.80563	0.296553	0.297603	0.297211	0.297505	0.296423	0.29524	0.296502	0.298582	0.297365	0.296691	0.29691	0.295909	0.298378	0.294022	0.296049	0.295056	0.29673	0.296017	0.295501	0.295445	0.296579	0.295136	0.297504	0.296876	0.29569	0.294545	0.297287	0.295859	0.296546	0.295815	0.295934	0.295726	0.294633	0.293941	0.295145	0.295501	0.293491	0.29213	0.296418	0.296024	0.294451	0.296107	0.294816	0.294143	0.29525	0.292955	0.294144	0.297103	0.294211
1.80529	0.29601	0.297043	0.296432	0.296597	0.295609	0.294023	0.295833	0.2976	0.296174	0.295925	0.29614	0.294943	0.297521	0.293001	0.295189	0.294173	0.295927	0.295067	0.294382	0.294581	0.295888	0.2944	0.296445	0.295908	0.294706	0.293938	0.296162	0.294941	0.295732	0.295234	0.295363	0.294866	0.293672	0.292993	0.29441	0.294698	0.292636	0.291376	0.295036	0.295512	0.293866	0.295025	0.294196	0.293451	0.2945	0.292026	0.293423	0.295913	0.293464
1.80495	0.303407	0.304836	0.30411	0.304622	0.303492	0.301904	0.303436	0.305414	0.304057	0.303416	0.303858	0.302668	0.305289	0.301279	0.302727	0.301549	0.30358	0.302873	0.302338	0.302046	0.303703	0.302063	0.304193	0.303426	0.302224	0.301534	0.304027	0.302576	0.303448	0.302759	0.302925	0.30217	0.301527	0.300751	0.302028	0.302558	0.300165	0.299009	0.30299	0.30311	0.301495	0.302861	0.301694	0.300975	0.302211	0.300113	0.301235	0.30409	0.301075
1.80461	0.299506	0.300303	0.300551	0.300202	0.299363	0.297949	0.299536	0.301401	0.300149	0.299107	0.299652	0.298555	0.30146	0.296873	0.298821	0.297706	0.299368	0.299011	0.298287	0.298231	0.299514	0.298295	0.300061	0.299587	0.298369	0.297271	0.300163	0.298543	0.299259	0.298779	0.29865	0.298483	0.297628	0.296733	0.298116	0.298494	0.296017	0.294722	0.298675	0.299356	0.297256	0.29858	0.29774	0.297075	0.298306	0.295726	0.297051	0.29964	0.297057
1.80427	0.301436	0.301848	0.302019	0.302	0.30124	0.299556	0.301237	0.303166	0.301701	0.30115	0.301705	0.300364	0.303161	0.298561	0.30072	0.299394	0.301297	0.30051	0.300013	0.29984	0.301428	0.299642	0.301919	0.301242	0.300246	0.299073	0.302013	0.300512	0.301185	0.30058	0.30048	0.300231	0.299145	0.298234	0.299675	0.300465	0.29768	0.296695	0.300654	0.30099	0.299086	0.300396	0.299331	0.298696	0.299823	0.297585	0.298921	0.301472	0.298818
1.80392	0.305465	0.306242	0.305757	0.306134	0.304936	0.303794	0.30504	0.307129	0.305793	0.305174	0.305627	0.304569	0.307218	0.30289	0.304719	0.303708	0.305249	0.304774	0.304148	0.30421	0.305197	0.303847	0.306028	0.305545	0.304287	0.303171	0.305898	0.304743	0.305127	0.304513	0.304651	0.304383	0.303441	0.302737	0.303952	0.304464	0.301918	0.300803	0.304953	0.305186	0.303517	0.304388	0.303461	0.302773	0.303824	0.301609	0.303079	0.305462	0.302806
1.80358	0.299087	0.299632	0.299613	0.29952	0.298629	0.297443	0.299025	0.300723	0.299422	0.299083	0.299204	0.297898	0.300588	0.295998	0.298512	0.297016	0.298967	0.298193	0.297748	0.297695	0.298805	0.297475	0.299393	0.299003	0.297822	0.29679	0.299466	0.298015	0.298754	0.298213	0.298199	0.297908	0.29693	0.296011	0.297483	0.298143	0.29565	0.294264	0.298251	0.29862	0.296814	0.29833	0.2973	0.296468	0.297553	0.295296	0.29666	0.299265	0.296444
1.80324	0.302987	0.303766	0.303481	0.303728	0.302689	0.301165	0.302659	0.304672	0.303475	0.302563	0.303058	0.301862	0.30459	0.300229	0.302394	0.301274	0.302805	0.302233	0.30185	0.301387	0.302855	0.30148	0.30361	0.302946	0.30162	0.300859	0.303138	0.301962	0.30283	0.302142	0.301887	0.301638	0.301072	0.299951	0.301052	0.301539	0.29948	0.298249	0.302122	0.302367	0.300617	0.30208	0.301276	0.300438	0.301574	0.299143	0.300474	0.302897	0.300285
1.8029	0.299716	0.300396	0.30033	0.300594	0.299327	0.298074	0.299448	0.301632	0.299899	0.299292	0.299934	0.298741	0.301452	0.296953	0.299111	0.297894	0.299525	0.298754	0.298642	0.298336	0.299695	0.298259	0.30037	0.299823	0.29838	0.297332	0.300037	0.298902	0.299606	0.298899	0.298789	0.298637	0.297663	0.296804	0.297908	0.29869	0.296329	0.295258	0.299064	0.299453	0.297637	0.298771	0.297514	0.297234	0.298171	0.295882	0.29726	0.299938	0.297085
1.80256	0.299316	0.300204	0.299758	0.300202	0.299208	0.297773	0.299215	0.301184	0.299791	0.299091	0.299573	0.298146	0.30102	0.296502	0.298528	0.297065	0.298967	0.298416	0.297787	0.297969	0.299298	0.297702	0.299831	0.299198	0.298046	0.297157	0.299712	0.298421	0.299044	0.298291	0.298479	0.297912	0.297302	0.296245	0.297672	0.298128	0.295592	0.294529	0.298709	0.298943	0.297395	0.298399	0.297399	0.296736	0.29758	0.295261	0.296569	0.299246	0.296741
1.80222	0.301489	0.302355	0.302064	0.302312	0.300743	0.299821	0.301096	0.303081	0.302068	0.301169	0.301802	0.300443	0.303051	0.298841	0.300799	0.299672	0.301119	0.300655	0.300036	0.299835	0.301391	0.299973	0.302206	0.301558	0.300046	0.299317	0.302157	0.300502	0.301127	0.300787	0.300952	0.300494	0.299539	0.29851	0.299964	0.300328	0.298061	0.296779	0.300756	0.301002	0.299198	0.300584	0.299547	0.298968	0.2999	0.297321	0.298893	0.30157	0.298741
1.80188	0.295114	0.296366	0.296144	0.296128	0.295059	0.293489	0.295137	0.297163	0.296111	0.29504	0.295544	0.294497	0.29729	0.29246	0.294482	0.293331	0.295006	0.294422	0.293837	0.293673	0.295447	0.29374	0.295942	0.295131	0.293952	0.292926	0.29579	0.294419	0.295292	0.294425	0.294428	0.294182	0.293214	0.292401	0.293702	0.294226	0.291998	0.290464	0.294498	0.295112	0.29294	0.294246	0.293452	0.292798	0.293857	0.291512	0.292916	0.295271	0.292673
1.80154	0.300885	0.301747	0.301467	0.301638	0.300657	0.299109	0.300741	0.302439	0.301399	0.300294	0.300955	0.299892	0.302455	0.298029	0.300178	0.298698	0.300762	0.300097	0.299475	0.299243	0.300438	0.299183	0.301334	0.300752	0.299637	0.298591	0.301546	0.299692	0.300814	0.300119	0.300021	0.299673	0.298844	0.298008	0.299214	0.299592	0.297251	0.296053	0.30013	0.300545	0.29868	0.300089	0.29887	0.298242	0.29956	0.296851	0.298244	0.301005	0.298323
1.8012	0.299452	0.300442	0.300042	0.300462	0.2992	0.297655	0.299172	0.301244	0.299824	0.29919	0.299698	0.298412	0.301203	0.296681	0.298725	0.297361	0.299293	0.298443	0.298323	0.298146	0.299483	0.298228	0.300122	0.29929	0.298059	0.297243	0.300113	0.298253	0.299371	0.298644	0.298491	0.298235	0.297436	0.296249	0.298017	0.298355	0.295903	0.294846	0.298765	0.299059	0.297077	0.298685	0.297589	0.296874	0.297958	0.295644	0.296914	0.299465	0.296986
1.80086	0.301316	0.302187	0.301617	0.301904	0.301126	0.299503	0.300749	0.303071	0.301884	0.300758	0.301361	0.300105	0.302936	0.298346	0.300435	0.299079	0.30122	0.300263	0.299854	0.299846	0.30106	0.299606	0.301682	0.301323	0.299787	0.299151	0.301469	0.300015	0.301078	0.300284	0.300184	0.299818	0.299077	0.298016	0.299582	0.300204	0.297862	0.296517	0.300786	0.300894	0.299108	0.300471	0.299468	0.29869	0.299785	0.2972	0.29875	0.301274	0.298708
1.80052	0.302559	0.303418	0.303372	0.303743	0.302436	0.300902	0.302373	0.304405	0.303221	0.302437	0.302969	0.301696	0.304463	0.299931	0.302077	0.300768	0.30236	0.301955	0.301356	0.301344	0.302561	0.301223	0.303318	0.302764	0.301276	0.300386	0.303142	0.301341	0.302273	0.302128	0.301786	0.301647	0.300673	0.299804	0.301268	0.301561	0.299115	0.297967	0.301977	0.302546	0.3007	0.301984	0.30079	0.300058	0.301054	0.298707	0.300255	0.302801	0.300317
1.80018	0.301384	0.3023	0.301901	0.301987	0.300724	0.299779	0.301072	0.303093	0.30208	0.300761	0.301822	0.300268	0.302777	0.298764	0.300384	0.299512	0.300984	0.300606	0.300136	0.299595	0.301185	0.299641	0.301712	0.301461	0.299954	0.299037	0.301496	0.300211	0.301194	0.300547	0.300292	0.300092	0.299269	0.298331	0.299833	0.300291	0.297674	0.29672	0.300935	0.301044	0.299066	0.300667	0.299595	0.298843	0.299824	0.297401	0.298609	0.30132	0.298829
1.79984	0.298963	0.299606	0.299372	0.299571	0.298509	0.297223	0.2986	0.300846	0.299125	0.298608	0.299089	0.297878	0.300438	0.295999	0.298213	0.296822	0.298277	0.297868	0.29773	0.297221	0.29896	0.297115	0.299628	0.298843	0.297265	0.296757	0.299392	0.297819	0.29845	0.297965	0.297734	0.297965	0.297161	0.295607	0.297258	0.297854	0.295294	0.293907	0.297956	0.298441	0.296753	0.298128	0.29683	0.296551	0.297552	0.295049	0.2966	0.29891	0.296412
1.7995	0.30296	0.304074	0.30355	0.30392	0.302773	0.301367	0.302939	0.304982	0.303513	0.303043	0.30346	0.302153	0.304711	0.30043	0.302407	0.301211	0.302706	0.302302	0.301585	0.30157	0.302851	0.301713	0.303587	0.303027	0.301642	0.301102	0.303263	0.302068	0.302988	0.302205	0.301856	0.301826	0.301055	0.300269	0.3016	0.302143	0.299528	0.298371	0.302408	0.302522	0.300716	0.302113	0.301301	0.300802	0.301872	0.299083	0.30058	0.303075	0.300437
1.79916	0.297573	0.298788	0.298343	0.298578	0.297438	0.296353	0.297727	0.29996	0.298423	0.297738	0.297888	0.296886	0.299851	0.295226	0.297202	0.295943	0.297685	0.297123	0.296618	0.296492	0.29777	0.296362	0.298464	0.297706	0.296387	0.29601	0.298335	0.29673	0.297534	0.296934	0.296775	0.297029	0.295928	0.295037	0.296437	0.29679	0.294293	0.29319	0.297152	0.297475	0.295795	0.296896	0.296141	0.295232	0.296306	0.293885	0.295247	0.29784	0.295269
1.79882	0.300332	0.301354	0.30069	0.30115	0.300185	0.298405	0.300241	0.302184	0.300939	0.300424	0.300545	0.299529	0.302124	0.297649	0.299739	0.298482	0.299893	0.299197	0.299228	0.298932	0.300414	0.298796	0.30077	0.300327	0.299246	0.298163	0.300697	0.299337	0.300029	0.299916	0.29934	0.299379	0.298458	0.297331	0.29887	0.299338	0.296944	0.29571	0.299597	0.299847	0.298383	0.299523	0.298543	0.298062	0.29911	0.296521	0.297688	0.300584	0.297875
1.79848	0.301689	0.302727	0.302564	0.302878	0.301643	0.300309	0.301777	0.303778	0.302634	0.301742	0.302346	0.300964	0.303876	0.299142	0.301249	0.299902	0.301625	0.300991	0.300657	0.300329	0.301933	0.30044	0.302158	0.301852	0.300592	0.299469	0.302202	0.300721	0.301813	0.301182	0.300908	0.300983	0.299792	0.298973	0.300301	0.300994	0.298608	0.297249	0.301216	0.301453	0.300004	0.301039	0.30001	0.299337	0.300415	0.297943	0.299442	0.302086	0.299376
1.79814	0.298628	0.299516	0.299224	0.299246	0.298157	0.296884	0.298093	0.300053	0.298985	0.298307	0.298843	0.297729	0.300364	0.295557	0.297764	0.296446	0.298386	0.297585	0.29723	0.297028	0.298731	0.296892	0.299229	0.298336	0.297228	0.296315	0.298807	0.297158	0.298423	0.29768	0.297554	0.297398	0.296421	0.295375	0.296976	0.297085	0.295083	0.293758	0.297736	0.298103	0.296269	0.297663	0.296794	0.295779	0.29685	0.294602	0.295983	0.298509	0.295824
1.7978	0.302313	0.303198	0.302564	0.303177	0.301794	0.300552	0.30208	0.304187	0.302449	0.302013	0.302458	0.301304	0.303841	0.299669	0.301635	0.299981	0.301983	0.301302	0.301025	0.300814	0.302216	0.300699	0.302626	0.302322	0.301012	0.299941	0.302539	0.301323	0.301991	0.301564	0.301513	0.301116	0.300288	0.299385	0.300931	0.30143	0.299013	0.297687	0.301669	0.301824	0.300336	0.301483	0.300336	0.299849	0.30083	0.298488	0.299779	0.302296	0.299968
1.79746	0.301211	0.302232	0.301736	0.302209	0.30086	0.299341	0.300888	0.302988	0.301675	0.30078	0.301498	0.299968	0.302627	0.298341	0.300474	0.298993	0.300953	0.30041	0.299746	0.299751	0.300881	0.299756	0.301507	0.301038	0.300035	0.299119	0.301561	0.300152	0.301036	0.300494	0.300134	0.300251	0.299358	0.298165	0.299568	0.300118	0.297826	0.296458	0.300584	0.30077	0.299063	0.300278	0.299271	0.298523	0.300011	0.297462	0.298636	0.301154	0.298512
1.79712	0.302932	0.30394	0.303663	0.303783	0.302596	0.301334	0.30275	0.30483	0.303598	0.302597	0.303178	0.302124	0.304621	0.300166	0.302318	0.300946	0.302729	0.302084	0.301688	0.301748	0.302813	0.301304	0.303355	0.303077	0.301679	0.30099	0.303336	0.301891	0.303081	0.302164	0.30231	0.301561	0.300969	0.3001	0.301255	0.302081	0.299636	0.29831	0.302478	0.302368	0.300846	0.302281	0.301138	0.300596	0.301488	0.299083	0.300681	0.303291	0.300713
1.79679	0.305043	0.305927	0.305554	0.306061	0.304927	0.303366	0.304837	0.306748	0.305478	0.304928	0.305343	0.304236	0.306497	0.302313	0.304382	0.303313	0.30476	0.304428	0.303906	0.303774	0.305001	0.303653	0.305455	0.304968	0.303529	0.302725	0.305502	0.303673	0.304683	0.30407	0.304123	0.303604	0.303007	0.302006	0.303613	0.303926	0.301596	0.300374	0.304285	0.304406	0.302875	0.304194	0.303244	0.302504	0.303471	0.30111	0.302653	0.305159	0.30237
1.79645	0.303972	0.305139	0.304181	0.304779	0.303598	0.302308	0.303598	0.305875	0.30438	0.303628	0.304147	0.30311	0.305553	0.301145	0.303152	0.301991	0.303836	0.303063	0.302901	0.302475	0.303733	0.302282	0.30435	0.303756	0.302575	0.301925	0.304464	0.302888	0.30356	0.303252	0.303093	0.302353	0.301965	0.301241	0.302302	0.302955	0.30068	0.299459	0.303209	0.303321	0.301525	0.303164	0.301993	0.301234	0.302458	0.300014	0.301356	0.303868	0.301476
1.79611	0.301912	0.302476	0.30199	0.302425	0.301309	0.29981	0.301578	0.303279	0.302066	0.301489	0.301739	0.300449	0.303029	0.298704	0.300981	0.29987	0.301092	0.300708	0.300231	0.300148	0.30144	0.299875	0.302124	0.301733	0.300117	0.299287	0.301745	0.30046	0.301384	0.300616	0.30044	0.300441	0.299639	0.298556	0.300114	0.300395	0.297824	0.296781	0.300936	0.301023	0.298913	0.300563	0.299764	0.298832	0.299851	0.297349	0.298744	0.301313	0.298953
1.79577	0.301176	0.301649	0.301362	0.30168	0.300259	0.299072	0.300589	0.302656	0.30131	0.300533	0.300867	0.29978	0.302656	0.298174	0.300115	0.298906	0.300454	0.299936	0.299668	0.299538	0.300845	0.299501	0.301242	0.300824	0.299712	0.298629	0.301209	0.299782	0.300786	0.300044	0.299869	0.299406	0.298684	0.297817	0.299335	0.299746	0.297386	0.29597	0.300111	0.300547	0.298477	0.299954	0.298859	0.298238	0.299244	0.29692	0.298063	0.300397	0.29838
1.79543	0.302494	0.303849	0.303177	0.303427	0.302094	0.301022	0.302365	0.304301	0.30327	0.302262	0.302963	0.301857	0.304358	0.299898	0.301992	0.300625	0.302297	0.301724	0.301229	0.301094	0.302766	0.300957	0.303124	0.302607	0.301276	0.300428	0.303106	0.301509	0.302243	0.301702	0.301557	0.301296	0.300578	0.299695	0.300957	0.301596	0.299273	0.297848	0.302154	0.302134	0.300277	0.301509	0.3007	0.300329	0.301086	0.298695	0.299833	0.302496	0.30023
1.7951	0.302369	0.303805	0.303164	0.303513	0.302361	0.301204	0.302526	0.3044	0.303152	0.302146	0.302827	0.30155	0.304458	0.300092	0.3021	0.300861	0.30227	0.301878	0.301201	0.301183	0.302245	0.301184	0.30309	0.302671	0.301376	0.300382	0.303014	0.301476	0.302172	0.301901	0.301772	0.301401	0.300534	0.299404	0.301009	0.301713	0.299287	0.297898	0.301905	0.302141	0.300134	0.30176	0.300725	0.300158	0.30115	0.298835	0.299995	0.302406	0.299962
1.79476	0.301528	0.302579	0.302137	0.302306	0.301418	0.299966	0.301387	0.303651	0.302135	0.301301	0.301775	0.300369	0.303317	0.298985	0.300726	0.299896	0.301255	0.300628	0.300198	0.30038	0.301552	0.300299	0.301855	0.301379	0.299933	0.299412	0.301734	0.300345	0.301275	0.300851	0.300501	0.300434	0.299528	0.298789	0.2999	0.300422	0.298287	0.296808	0.30106	0.301113	0.299423	0.300708	0.299656	0.299083	0.300116	0.297768	0.298968	0.301603	0.298907
1.79442	0.301406	0.302253	0.301674	0.302041	0.301181	0.299343	0.301045	0.303181	0.301533	0.301227	0.301437	0.299976	0.302846	0.298555	0.300549	0.299552	0.300742	0.300493	0.299779	0.300203	0.30105	0.299714	0.301799	0.301043	0.299793	0.299317	0.301601	0.300111	0.300807	0.300461	0.300366	0.30002	0.299303	0.298196	0.299631	0.300289	0.297455	0.296531	0.300103	0.300611	0.298896	0.30021	0.299426	0.298432	0.299809	0.297292	0.298536	0.301151	0.298643
1.79408	0.304236	0.305352	0.30493	0.305014	0.303845	0.302552	0.303978	0.306048	0.304304	0.303832	0.304465	0.303263	0.305684	0.301642	0.303339	0.302449	0.304166	0.303301	0.302828	0.302509	0.304123	0.302596	0.304492	0.304044	0.302827	0.301938	0.304566	0.302968	0.303879	0.30317	0.302897	0.302663	0.301899	0.301131	0.302303	0.302909	0.300716	0.299101	0.303327	0.303739	0.301884	0.303247	0.30218	0.301262	0.302685	0.300231	0.301563	0.303942	0.301576
1.79374	0.304655	0.305677	0.305167	0.305513	0.304343	0.302862	0.304442	0.306487	0.304879	0.304292	0.304769	0.303543	0.306514	0.302112	0.303724	0.30279	0.304192	0.303964	0.303315	0.303116	0.304421	0.303015	0.305146	0.304478	0.302986	0.302216	0.304725	0.303659	0.304604	0.303495	0.303749	0.30328	0.302585	0.301526	0.303252	0.303418	0.301055	0.299933	0.303961	0.304178	0.302181	0.303503	0.302703	0.301826	0.303063	0.300976	0.302023	0.304499	0.301916
1.79341	0.304462	0.305523	0.305015	0.305319	0.30407	0.302781	0.304386	0.306109	0.30505	0.304222	0.304802	0.303242	0.305971	0.301754	0.303637	0.302397	0.304172	0.303577	0.303016	0.302731	0.304041	0.30273	0.304816	0.304292	0.302974	0.302189	0.30479	0.303035	0.30402	0.303633	0.303158	0.302964	0.302481	0.301142	0.302646	0.30321	0.301021	0.29961	0.303687	0.303593	0.3022	0.303184	0.302603	0.301578	0.302679	0.300339	0.301623	0.304107	0.301597
1.79307	0.301257	0.302308	0.301889	0.302217	0.300931	0.29973	0.301073	0.303249	0.301867	0.30098	0.301546	0.300211	0.303066	0.29861	0.300811	0.299554	0.301036	0.300553	0.300196	0.299655	0.301097	0.299948	0.301615	0.301139	0.300016	0.298893	0.301534	0.300176	0.300975	0.300651	0.300243	0.300162	0.299204	0.298386	0.299558	0.300168	0.297884	0.296605	0.30027	0.30073	0.29907	0.30039	0.299234	0.298732	0.2997	0.297485	0.298502	0.300856	0.298591
1.79273	0.301107	0.3022	0.301836	0.301903	0.301205	0.299584	0.30097	0.302784	0.301563	0.300888	0.301712	0.30009	0.303036	0.298889	0.300761	0.299143	0.30103	0.300478	0.300033	0.299659	0.301132	0.299775	0.301598	0.301247	0.300087	0.299157	0.301652	0.300261	0.301059	0.300543	0.300181	0.299859	0.29908	0.297945	0.299599	0.300044	0.297897	0.296482	0.300441	0.300567	0.298658	0.3002	0.29913	0.298468	0.299636	0.297365	0.29849	0.301158	0.298444
1.7924	0.302747	0.303631	0.303361	0.303677	0.30267	0.301002	0.302663	0.30455	0.303368	0.302782	0.30282	0.302079	0.304507	0.30018	0.302244	0.300839	0.302479	0.30182	0.301424	0.301508	0.302659	0.301143	0.303298	0.302619	0.301328	0.300587	0.303177	0.30173	0.302746	0.302007	0.301948	0.301451	0.300617	0.29986	0.30104	0.301641	0.299305	0.29809	0.301951	0.302112	0.300213	0.301809	0.300792	0.299874	0.30105	0.298702	0.299841	0.302337	0.300201
1.79206	0.301994	0.302712	0.302741	0.302794	0.301692	0.300315	0.30158	0.303715	0.302491	0.301447	0.302125	0.300772	0.303371	0.2994	0.301009	0.299812	0.301397	0.301078	0.300835	0.30043	0.301576	0.300308	0.302082	0.301646	0.30056	0.299387	0.301806	0.300661	0.30137	0.300973	0.300503	0.300379	0.299638	0.298611	0.299879	0.300535	0.298184	0.296826	0.300676	0.301057	0.299401	0.300547	0.299677	0.298942	0.300186	0.297776	0.298978	0.301731	0.299032
1.79172	0.304321	0.305006	0.304756	0.304885	0.304026	0.302244	0.304105	0.305904	0.304357	0.303954	0.304266	0.303117	0.305733	0.301483	0.303163	0.302176	0.303729	0.303126	0.302889	0.302735	0.303771	0.302712	0.304608	0.304002	0.3027	0.301858	0.304414	0.303116	0.303841	0.303243	0.302852	0.302726	0.301999	0.300946	0.302417	0.302864	0.300662	0.299274	0.30342	0.303494	0.30164	0.30307	0.301967	0.301077	0.302242	0.299994	0.301281	0.303818	0.301268
1.79139	0.302491	0.30326	0.302854	0.303007	0.302074	0.300737	0.30214	0.304117	0.302657	0.301996	0.302666	0.301397	0.304079	0.299679	0.30166	0.300436	0.302174	0.301584	0.301001	0.301125	0.302112	0.300567	0.302663	0.30239	0.30088	0.299989	0.302573	0.301296	0.30216	0.301081	0.301174	0.301195	0.299865	0.299227	0.300622	0.301072	0.298591	0.297415	0.30151	0.301589	0.29965	0.301262	0.300238	0.299422	0.300557	0.298269	0.299471	0.302199	0.299339
1.79105	0.308988	0.309787	0.30937	0.309502	0.308659	0.307029	0.308699	0.310664	0.309126	0.308408	0.308919	0.307635	0.310401	0.306052	0.308106	0.306792	0.308406	0.307943	0.30742	0.30728	0.308718	0.307079	0.308991	0.308538	0.307362	0.30628	0.309153	0.30751	0.308268	0.30805	0.307637	0.307365	0.306444	0.305724	0.306937	0.307484	0.305296	0.303806	0.308129	0.307861	0.306442	0.307587	0.306416	0.305966	0.307208	0.304688	0.305946	0.308486	0.305627
1.79071	0.306948	0.307511	0.306864	0.307324	0.306027	0.304893	0.306336	0.308548	0.306734	0.306498	0.306719	0.305293	0.307878	0.303618	0.305607	0.304629	0.306044	0.305753	0.304874	0.305148	0.306646	0.304656	0.30704	0.306248	0.30518	0.304315	0.306649	0.305321	0.306139	0.305476	0.305309	0.305019	0.30422	0.303302	0.304598	0.30486	0.30274	0.301726	0.3056	0.305748	0.304237	0.305385	0.304284	0.303592	0.304836	0.302155	0.303555	0.306491	0.30378
1.79038	0.306711	0.307578	0.307108	0.307352	0.306432	0.304698	0.306521	0.308319	0.306846	0.306559	0.306959	0.305514	0.308507	0.304117	0.306022	0.304571	0.30622	0.305642	0.305187	0.30522	0.30639	0.304903	0.307118	0.306537	0.305293	0.304331	0.306889	0.30528	0.306391	0.305753	0.305476	0.305429	0.304282	0.303661	0.304724	0.3053	0.302789	0.301991	0.305862	0.305866	0.304246	0.305626	0.304407	0.303617	0.304608	0.302662	0.303849	0.306329	0.303856
1.79004	0.305637	0.306647	0.306149	0.306314	0.30527	0.303856	0.305417	0.307273	0.305718	0.30516	0.305755	0.304401	0.307165	0.302956	0.304864	0.303611	0.3052	0.30458	0.304179	0.304072	0.305275	0.303896	0.305844	0.305424	0.304209	0.303272	0.305475	0.304156	0.305415	0.304906	0.304402	0.304059	0.303042	0.302514	0.30394	0.30424	0.302112	0.300685	0.304752	0.304697	0.303259	0.304304	0.303291	0.302536	0.303742	0.301403	0.302543	0.305072	0.302507
1.78971	0.306537	0.307487	0.307145	0.30721	0.306175	0.304805	0.306243	0.308549	0.30702	0.306212	0.30652	0.30539	0.308172	0.303944	0.305772	0.304467	0.306228	0.305468	0.305056	0.304836	0.306337	0.305182	0.307181	0.306337	0.304765	0.304278	0.306702	0.305373	0.306122	0.305719	0.305677	0.305465	0.304337	0.303366	0.304646	0.305195	0.302942	0.301773	0.305545	0.305744	0.303907	0.305589	0.304433	0.303472	0.304782	0.302265	0.303548	0.30616	0.303852
1.78937	0.302899	0.303901	0.303371	0.303901	0.30246	0.301336	0.302547	0.304889	0.303313	0.303016	0.302658	0.302004	0.304605	0.300062	0.302233	0.300855	0.302462	0.302108	0.301556	0.30144	0.30263	0.301406	0.303378	0.302725	0.301478	0.300781	0.303015	0.301796	0.302371	0.302163	0.301332	0.301372	0.300482	0.299659	0.300762	0.301548	0.299107	0.298113	0.30205	0.302053	0.300364	0.301817	0.300676	0.299983	0.30099	0.298607	0.300036	0.302716	0.299967
1.78903	0.307192	0.307912	0.307521	0.308046	0.306932	0.305424	0.306742	0.308599	0.307646	0.306793	0.307325	0.305624	0.308552	0.304268	0.306368	0.305301	0.306746	0.305967	0.305656	0.305567	0.306792	0.30568	0.307413	0.306988	0.30578	0.305008	0.307103	0.305782	0.306789	0.306067	0.30592	0.30576	0.305041	0.304004	0.305039	0.305574	0.303163	0.301949	0.305998	0.306372	0.304246	0.305891	0.304791	0.304144	0.305403	0.302712	0.304122	0.306437	0.304234
1.7887	0.306154	0.307064	0.306626	0.306875	0.305821	0.304271	0.305876	0.308073	0.306464	0.305931	0.306444	0.305283	0.307777	0.30344	0.30547	0.304299	0.305695	0.305389	0.30474	0.304223	0.305909	0.304502	0.306183	0.306055	0.304459	0.303631	0.306347	0.305051	0.305776	0.305023	0.304829	0.30452	0.303703	0.302891	0.304253	0.304551	0.302119	0.301536	0.304943	0.30523	0.303443	0.304922	0.303847	0.30326	0.3042	0.301803	0.303022	0.305555	0.303249
1.78836	0.304487	0.305007	0.304564	0.304849	0.303646	0.302335	0.303966	0.305493	0.304272	0.303453	0.304107	0.302949	0.305844	0.30134	0.303381	0.302046	0.303699	0.303131	0.302895	0.302588	0.303983	0.30246	0.304314	0.303863	0.302613	0.301803	0.304323	0.302689	0.303484	0.303026	0.302786	0.302552	0.301686	0.300553	0.302159	0.302582	0.300373	0.299095	0.303001	0.303335	0.301685	0.30301	0.301572	0.301065	0.302253	0.299765	0.301452	0.303564	0.300833
1.78803	0.305091	0.306043	0.305808	0.305909	0.304874	0.303383	0.304731	0.307049	0.305572	0.30485	0.305407	0.30395	0.306584	0.302364	0.304179	0.303187	0.304597	0.304076	0.304019	0.303447	0.304904	0.303916	0.305421	0.304973	0.303599	0.302446	0.305413	0.303683	0.30454	0.303906	0.303906	0.303794	0.302801	0.301804	0.303231	0.303896	0.301766	0.299895	0.30436	0.304512	0.302211	0.303883	0.302638	0.301993	0.303219	0.300799	0.302129	0.304776	0.302219
1.78769	0.307316	0.308482	0.307937	0.308558	0.307044	0.305458	0.307073	0.308984	0.307871	0.30709	0.307138	0.306201	0.309089	0.304806	0.306618	0.305268	0.307211	0.30645	0.305879	0.305607	0.306823	0.305562	0.307893	0.307088	0.306006	0.304743	0.307589	0.30629	0.306853	0.306395	0.306129	0.305838	0.305059	0.304084	0.305622	0.305983	0.303746	0.302463	0.306291	0.30655	0.304562	0.306008	0.305069	0.304212	0.305338	0.30321	0.304571	0.307079	0.304437
1.78736	0.30509	0.305972	0.305415	0.30596	0.304933	0.303149	0.305037	0.306704	0.305255	0.304751	0.305325	0.303825	0.306534	0.302237	0.304401	0.302917	0.304624	0.303933	0.30355	0.303349	0.304724	0.303483	0.305393	0.304824	0.303588	0.302385	0.305215	0.303745	0.30497	0.304022	0.303662	0.303569	0.302559	0.301871	0.303337	0.303445	0.301065	0.300003	0.30375	0.304303	0.302467	0.303796	0.30264	0.302098	0.303252	0.30089	0.301988	0.304828	0.301891
1.78702	0.307084	0.308288	0.307889	0.308417	0.3068	0.305609	0.307206	0.308813	0.307254	0.306686	0.307378	0.30598	0.308719	0.304536	0.306324	0.305397	0.30692	0.306125	0.306004	0.305612	0.306805	0.305543	0.307183	0.306631	0.305741	0.304928	0.307382	0.305784	0.306985	0.306202	0.305987	0.305613	0.304957	0.303798	0.305372	0.305483	0.30353	0.302465	0.306268	0.306463	0.30461	0.306199	0.304794	0.303975	0.305327	0.302964	0.303906	0.306942	0.304255
1.78669	0.308838	0.310034	0.309368	0.309687	0.308628	0.30702	0.308434	0.310585	0.309165	0.308419	0.30905	0.307961	0.310645	0.306193	0.307964	0.307013	0.308774	0.307736	0.30755	0.307186	0.308403	0.30688	0.309577	0.308566	0.307502	0.306509	0.309412	0.30742	0.308554	0.307828	0.308012	0.307385	0.306579	0.30553	0.307072	0.307588	0.305185	0.303633	0.307618	0.308329	0.306147	0.307794	0.306738	0.305738	0.30718	0.30465	0.306185	0.308644	0.305995
1.78635	0.310244	0.311496	0.311064	0.311401	0.309723	0.30857	0.30996	0.31156	0.310595	0.310087	0.310684	0.30922	0.312075	0.307572	0.309382	0.3082	0.310155	0.309649	0.308957	0.30877	0.309976	0.308622	0.310782	0.310051	0.308904	0.307929	0.310435	0.309101	0.309975	0.309215	0.308998	0.308691	0.308047	0.307198	0.308592	0.3089	0.306141	0.305125	0.309253	0.309727	0.307685	0.309189	0.30805	0.307243	0.308326	0.3061	0.307345	0.310094	0.307231
1.78602	0.311083	0.311788	0.31133	0.311659	0.310524	0.308716	0.310545	0.312661	0.311412	0.310403	0.311054	0.309565	0.312469	0.308057	0.309816	0.308854	0.310716	0.309809	0.30944	0.309123	0.310372	0.309504	0.311194	0.310512	0.309257	0.308422	0.310772	0.309494	0.310447	0.309959	0.309721	0.309032	0.308561	0.307623	0.309023	0.309419	0.306968	0.305987	0.309728	0.310026	0.308138	0.309732	0.308606	0.307881	0.309169	0.306613	0.307991	0.310508	0.307789
1.78569	0.308372	0.309556	0.309029	0.309205	0.308378	0.306837	0.308221	0.310256	0.308881	0.307739	0.308624	0.307541	0.310222	0.305885	0.307764	0.306556	0.308167	0.30751	0.307211	0.307095	0.308025	0.307022	0.308727	0.308269	0.306735	0.306014	0.308369	0.307159	0.308138	0.307204	0.307557	0.306811	0.305989	0.305382	0.306447	0.307327	0.304728	0.303586	0.307428	0.307822	0.305792	0.307031	0.306196	0.305455	0.306484	0.304301	0.305527	0.307938	0.305472
1.78535	0.309524	0.310775	0.310085	0.310666	0.309061	0.307942	0.309202	0.311373	0.309985	0.309397	0.310145	0.30873	0.311219	0.307285	0.308876	0.307643	0.309439	0.308763	0.308338	0.307918	0.309449	0.307905	0.309987	0.309392	0.308141	0.307171	0.309958	0.30839	0.309221	0.308574	0.308228	0.308005	0.306962	0.306399	0.307855	0.308156	0.305938	0.304491	0.308577	0.308905	0.307091	0.308505	0.307512	0.306548	0.307636	0.305241	0.306796	0.309192	0.306467
1.78502	0.303527	0.30438	0.303621	0.303969	0.302877	0.301754	0.303145	0.305171	0.3035	0.303197	0.30341	0.302218	0.304774	0.300334	0.302451	0.301241	0.302654	0.30251	0.301746	0.301757	0.303131	0.301497	0.3037	0.303268	0.301697	0.300855	0.303737	0.301946	0.302737	0.302158	0.302058	0.301693	0.300783	0.300175	0.301194	0.301875	0.299609	0.298195	0.302014	0.302374	0.300956	0.301988	0.301104	0.300236	0.301329	0.298876	0.300168	0.302568	0.300051
1.78468	0.305509	0.306333	0.305954	0.306172	0.304755	0.303623	0.305199	0.307448	0.305637	0.305033	0.305458	0.304525	0.306886	0.302607	0.3048	0.3034	0.305001	0.304321	0.304121	0.303965	0.305154	0.303787	0.305814	0.305421	0.303952	0.303136	0.305662	0.304012	0.305109	0.304258	0.304214	0.303868	0.303044	0.30212	0.3036	0.303933	0.301596	0.300248	0.3046	0.304618	0.302655	0.304109	0.303162	0.302316	0.303548	0.301254	0.302624	0.304824	0.302496
1.78435	0.308302	0.309544	0.308677	0.309478	0.308257	0.30663	0.308239	0.310218	0.308953	0.307825	0.308716	0.30736	0.309927	0.305457	0.30764	0.306389	0.308114	0.307363	0.306959	0.306705	0.308041	0.306584	0.308766	0.307891	0.306839	0.306048	0.308767	0.307233	0.307995	0.307299	0.307272	0.306845	0.306006	0.305096	0.306478	0.307042	0.304393	0.303345	0.307521	0.307685	0.305994	0.307237	0.306115	0.305485	0.30652	0.304233	0.305323	0.30806	0.305425
1.78402	0.308971	0.310037	0.309309	0.309769	0.308527	0.307108	0.308871	0.310766	0.309536	0.308833	0.309022	0.307884	0.310655	0.305821	0.308239	0.306981	0.309058	0.307853	0.307544	0.307418	0.308742	0.307272	0.309283	0.308671	0.307436	0.306506	0.308917	0.307626	0.308414	0.308109	0.307985	0.307716	0.306628	0.305854	0.307	0.307483	0.305406	0.303906	0.307776	0.308586	0.306595	0.308064	0.306553	0.306089	0.307238	0.304516	0.306125	0.308775	0.306146
1.78368	0.310162	0.311054	0.31057	0.311065	0.309771	0.308277	0.309882	0.312014	0.310466	0.309816	0.310464	0.309065	0.311765	0.306961	0.309338	0.308095	0.309647	0.309117	0.308708	0.308745	0.309872	0.308323	0.31057	0.310042	0.308727	0.307953	0.310388	0.309016	0.309822	0.309131	0.30894	0.308549	0.307937	0.307077	0.308385	0.308781	0.306086	0.304988	0.309121	0.309333	0.307579	0.308873	0.308252	0.307301	0.308426	0.30576	0.307326	0.309814	0.307465
1.78335	0.31389	0.314726	0.314264	0.314968	0.313314	0.31201	0.313387	0.315538	0.313911	0.31361	0.313794	0.312553	0.315382	0.310863	0.31293	0.311476	0.313294	0.312804	0.312103	0.312061	0.313464	0.312	0.314278	0.313799	0.31205	0.311164	0.313919	0.312526	0.313516	0.312592	0.312468	0.311986	0.311446	0.31046	0.311734	0.312184	0.309953	0.308786	0.312479	0.312889	0.311373	0.312269	0.311029	0.310953	0.311771	0.309365	0.310825	0.313281	0.310502
1.78302	0.312772	0.313732	0.313362	0.313904	0.312506	0.311155	0.312541	0.314493	0.31335	0.312428	0.313004	0.312071	0.314606	0.309966	0.312222	0.310854	0.31233	0.311997	0.311525	0.311179	0.312576	0.311189	0.313229	0.312665	0.311323	0.310492	0.313127	0.311642	0.312311	0.312111	0.311646	0.311537	0.310678	0.30972	0.310994	0.311233	0.309144	0.30775	0.311784	0.312154	0.310257	0.311686	0.310589	0.309849	0.311065	0.308671	0.310107	0.312568	0.310247
1.78268	0.308982	0.310293	0.309586	0.309914	0.308537	0.307343	0.308931	0.310714	0.309804	0.308853	0.309473	0.30803	0.310786	0.306438	0.30822	0.306862	0.308919	0.308136	0.307673	0.307477	0.308963	0.307568	0.309476	0.308807	0.307379	0.306852	0.309548	0.307882	0.308515	0.308228	0.307611	0.307594	0.306706	0.305612	0.30738	0.307654	0.305426	0.304007	0.30817	0.308552	0.3068	0.308103	0.306763	0.305976	0.307069	0.304691	0.306001	0.308868	0.305804
1.78235	0.30848	0.309229	0.308635	0.309476	0.307799	0.306377	0.308441	0.310064	0.309006	0.308214	0.308483	0.307223	0.309856	0.305687	0.307883	0.306287	0.308027	0.307395	0.30679	0.307067	0.307981	0.306913	0.308455	0.308256	0.30669	0.305968	0.308376	0.307054	0.30795	0.307317	0.307068	0.306815	0.306032	0.304817	0.306326	0.306958	0.304703	0.303371	0.307314	0.307609	0.305721	0.307308	0.306141	0.305397	0.306347	0.304043	0.305216	0.308064	0.305392
1.78202	0.309312	0.310485	0.309804	0.31033	0.309287	0.307579	0.309438	0.310988	0.309809	0.309287	0.309772	0.308318	0.310974	0.306458	0.308516	0.307405	0.308969	0.308521	0.308019	0.307785	0.30893	0.307792	0.309821	0.30952	0.307855	0.307074	0.309485	0.30795	0.309477	0.308319	0.308238	0.307791	0.30702	0.306282	0.307758	0.308062	0.30572	0.304491	0.308379	0.308671	0.307093	0.308095	0.307054	0.306573	0.307419	0.305347	0.306578	0.309032	0.306441
1.78168	0.306886	0.307702	0.307576	0.308059	0.306544	0.305103	0.306992	0.308717	0.307313	0.306556	0.307203	0.306049	0.308476	0.304132	0.306153	0.304866	0.3068	0.306026	0.305656	0.305308	0.306754	0.305103	0.307173	0.30665	0.305407	0.304496	0.30719	0.305871	0.306445	0.306054	0.305772	0.305141	0.304812	0.303707	0.305358	0.305354	0.303044	0.302066	0.305823	0.306048	0.304459	0.305869	0.304612	0.30378	0.304899	0.302657	0.303809	0.306582	0.304082
1.78135	0.306703	0.307763	0.307182	0.307588	0.306345	0.305002	0.306159	0.308449	0.307468	0.306368	0.307146	0.30547	0.308326	0.30367	0.306044	0.304797	0.305998	0.306094	0.305258	0.305036	0.306533	0.305059	0.307096	0.3064	0.305113	0.304357	0.306905	0.305282	0.306181	0.305875	0.305459	0.305038	0.304378	0.303377	0.304753	0.305515	0.302848	0.301735	0.305737	0.30611	0.304194	0.305649	0.304532	0.303679	0.304876	0.302633	0.303807	0.306656	0.303644
1.78102	0.304087	0.304852	0.304794	0.304785	0.303726	0.30224	0.303877	0.305757	0.304646	0.303638	0.304263	0.30312	0.305783	0.301219	0.302952	0.302027	0.303666	0.303224	0.302784	0.302553	0.303728	0.302262	0.304577	0.303992	0.302508	0.301648	0.304097	0.302806	0.303759	0.302921	0.302904	0.302582	0.301869	0.3009	0.302346	0.303118	0.300333	0.299038	0.303269	0.303577	0.3018	0.302977	0.301965	0.301267	0.302229	0.299547	0.301077	0.303432	0.301288
1.78069	0.305303	0.306266	0.30574	0.306136	0.304807	0.303305	0.304928	0.306939	0.30563	0.304732	0.305373	0.30394	0.306964	0.302123	0.304307	0.302877	0.304806	0.304244	0.303684	0.303582	0.304795	0.303615	0.305386	0.305202	0.303534	0.302755	0.305508	0.30392	0.304722	0.304233	0.303745	0.303531	0.302995	0.301989	0.303332	0.304115	0.301414	0.300264	0.304334	0.304554	0.302572	0.304306	0.303001	0.302461	0.303447	0.301155	0.302251	0.305145	0.302174
1.78035	0.306095	0.307135	0.306661	0.307159	0.305805	0.304241	0.305884	0.307899	0.30655	0.305639	0.306376	0.305256	0.307502	0.303056	0.30542	0.304102	0.305742	0.305183	0.30451	0.304516	0.3057	0.304403	0.306485	0.306109	0.304389	0.3038	0.306202	0.30474	0.305303	0.304886	0.304995	0.304613	0.303867	0.302699	0.304553	0.304555	0.302393	0.301149	0.305374	0.305257	0.303507	0.305055	0.30425	0.303146	0.304263	0.302044	0.303099	0.305624	0.303531
1.78002	0.301523	0.3029	0.302245	0.30251	0.301694	0.299986	0.301583	0.303493	0.30207	0.301427	0.301998	0.300633	0.30329	0.298877	0.301113	0.299925	0.301161	0.300654	0.30016	0.300359	0.301615	0.300131	0.302009	0.301692	0.300328	0.299705	0.301697	0.300356	0.301433	0.300813	0.300671	0.300232	0.299749	0.298497	0.300072	0.300659	0.298149	0.296913	0.300453	0.301219	0.299345	0.300579	0.299627	0.298725	0.30008	0.297392	0.298915	0.301465	0.298982
1.77969	0.302753	0.303926	0.303311	0.30344	0.302313	0.301144	0.302595	0.304389	0.303219	0.302428	0.302868	0.301712	0.30428	0.299874	0.301792	0.3005	0.302241	0.301805	0.301137	0.300929	0.302365	0.301281	0.302952	0.302178	0.301169	0.300329	0.302931	0.301393	0.302103	0.301467	0.301337	0.301097	0.30018	0.299621	0.300676	0.301474	0.298762	0.297396	0.301729	0.302252	0.299983	0.301624	0.300686	0.29968	0.301073	0.298674	0.299744	0.302254	0.299997
1.77936	0.305176	0.305864	0.305646	0.306197	0.304696	0.303363	0.304767	0.30678	0.305681	0.304779	0.305036	0.304227	0.306833	0.302285	0.304357	0.302967	0.304602	0.303931	0.303714	0.303385	0.304793	0.303317	0.305395	0.304911	0.303385	0.302822	0.305043	0.303993	0.304749	0.304214	0.303964	0.30358	0.302889	0.301506	0.30315	0.304017	0.301498	0.300124	0.303957	0.304342	0.302524	0.303754	0.303017	0.302308	0.303224	0.300932	0.302262	0.304687	0.302107
1.77903	0.304733	0.305222	0.304859	0.305105	0.304048	0.302691	0.303947	0.306182	0.304819	0.304057	0.304514	0.303384	0.30609	0.301941	0.303577	0.30244	0.30402	0.303455	0.303065	0.302794	0.304174	0.302901	0.304845	0.304359	0.302884	0.301809	0.304525	0.302995	0.303926	0.303676	0.303434	0.302836	0.302422	0.301148	0.302812	0.303284	0.300634	0.299259	0.303398	0.303775	0.301838	0.303581	0.302313	0.301727	0.302593	0.300243	0.301523	0.304158	0.301644
1.77869	0.30497	0.305402	0.305301	0.30533	0.304232	0.302999	0.30444	0.306328	0.305185	0.304256	0.304983	0.303283	0.306099	0.301969	0.304029	0.302394	0.304348	0.303634	0.303153	0.303327	0.304314	0.303024	0.30495	0.304419	0.303041	0.302041	0.304672	0.303552	0.304187	0.303638	0.303526	0.303236	0.302407	0.301723	0.302764	0.303116	0.301	0.299617	0.303525	0.303966	0.301754	0.303311	0.302278	0.301795	0.302704	0.300374	0.301598	0.304173	0.301744
1.77836	0.303611	0.304474	0.303986	0.304353	0.303178	0.30206	0.303319	0.30544	0.303966	0.303344	0.303565	0.302495	0.305018	0.30072	0.302825	0.301198	0.303118	0.302421	0.301991	0.301718	0.303169	0.30161	0.303863	0.303413	0.301872	0.30115	0.303786	0.302364	0.30351	0.302672	0.302467	0.302314	0.300938	0.300327	0.301659	0.302168	0.299554	0.2986	0.302611	0.302868	0.301213	0.30228	0.301297	0.300832	0.301881	0.299047	0.300253	0.303068	0.300772
1.77803	0.305572	0.306882	0.305919	0.306204	0.305186	0.303972	0.305297	0.307239	0.305824	0.305168	0.305651	0.304235	0.307205	0.302937	0.30479	0.303626	0.30548	0.304522	0.304126	0.303938	0.304995	0.303978	0.306105	0.305293	0.303935	0.303178	0.305662	0.304136	0.305062	0.304369	0.304303	0.304255	0.303289	0.302167	0.303673	0.303933	0.301779	0.30055	0.304651	0.304946	0.303121	0.304368	0.303243	0.302558	0.303784	0.30128	0.302199	0.305171	0.302708
1.7777	0.297252	0.297863	0.297554	0.297854	0.296441	0.295017	0.296917	0.29868	0.297148	0.29645	0.296879	0.295824	0.298378	0.293997	0.296127	0.295002	0.29654	0.29584	0.295196	0.295098	0.29662	0.295282	0.297178	0.296767	0.295223	0.294446	0.296881	0.295514	0.29625	0.2958	0.295747	0.295171	0.294421	0.293684	0.295067	0.29562	0.293291	0.291649	0.295676	0.295942	0.294363	0.295745	0.29469	0.294133	0.295109	0.2926	0.294105	0.296407	0.294019
1.77737	0.300681	0.301561	0.301208	0.301448	0.300452	0.299135	0.300583	0.30228	0.301134	0.300292	0.300803	0.299706	0.30212	0.29796	0.299797	0.298635	0.300207	0.299533	0.299162	0.299163	0.300334	0.298709	0.300879	0.300781	0.299041	0.298381	0.300792	0.299168	0.300373	0.299402	0.299648	0.299158	0.298414	0.297507	0.298872	0.299146	0.296806	0.295539	0.299538	0.300215	0.298153	0.299469	0.298397	0.29781	0.298743	0.296467	0.297703	0.300173	0.297943
1.77704	0.303038	0.303856	0.303382	0.303874	0.302737	0.301352	0.302696	0.304634	0.303365	0.302687	0.303146	0.301495	0.304452	0.300116	0.302175	0.300837	0.302565	0.302015	0.301645	0.301306	0.302936	0.301011	0.303268	0.302549	0.301173	0.300478	0.303313	0.301606	0.302473	0.302287	0.30178	0.301318	0.300707	0.299572	0.301339	0.301706	0.298939	0.298034	0.302055	0.30214	0.300566	0.301898	0.300785	0.300154	0.301114	0.298669	0.299966	0.302499	0.300053
1.77671	0.304839	0.305808	0.30548	0.305482	0.304445	0.303272	0.304525	0.306388	0.305296	0.304246	0.304701	0.303853	0.306432	0.30199	0.303594	0.302731	0.30409	0.30394	0.303438	0.302954	0.304758	0.303039	0.304906	0.304304	0.303017	0.30248	0.304834	0.303689	0.304566	0.303721	0.303598	0.303378	0.302496	0.301646	0.302785	0.303372	0.300935	0.299907	0.303723	0.304188	0.302432	0.303519	0.302401	0.301486	0.302719	0.300533	0.301757	0.304428	0.301966
1.77638	0.30513	0.306105	0.305761	0.305793	0.304939	0.303238	0.304958	0.306789	0.305431	0.304719	0.305389	0.304222	0.306648	0.302206	0.304159	0.302788	0.304641	0.304201	0.30347	0.303564	0.304858	0.303461	0.305096	0.304813	0.303491	0.302776	0.305321	0.303894	0.304351	0.303959	0.303531	0.303617	0.302464	0.301918	0.303137	0.303974	0.301321	0.30008	0.304094	0.304452	0.302696	0.303849	0.302633	0.302055	0.303198	0.301024	0.302066	0.304786	0.30199
1.77605	0.304422	0.305595	0.304808	0.305476	0.303956	0.302601	0.304277	0.306196	0.304773	0.304084	0.304676	0.303271	0.30603	0.301509	0.303624	0.30224	0.303926	0.303232	0.302646	0.302682	0.303914	0.302842	0.304523	0.304104	0.302849	0.302108	0.304137	0.302891	0.303694	0.303182	0.303193	0.302621	0.301865	0.301529	0.302609	0.302907	0.300518	0.299244	0.303072	0.303571	0.301834	0.303083	0.302019	0.301223	0.302382	0.300114	0.301385	0.303699	0.301559
1.77572	0.303001	0.30404	0.30324	0.303741	0.302444	0.301259	0.303062	0.304885	0.303101	0.302349	0.303116	0.301484	0.304597	0.299791	0.302136	0.300794	0.302419	0.301856	0.301455	0.301445	0.302795	0.30111	0.303316	0.302689	0.30131	0.300815	0.303044	0.301461	0.302625	0.302116	0.301669	0.301407	0.300686	0.299697	0.301027	0.301386	0.299195	0.298345	0.30163	0.302043	0.300214	0.30182	0.300805	0.299929	0.301043	0.298529	0.299658	0.30246	0.299941
1.77539	0.302524	0.303314	0.303179	0.303602	0.302317	0.300967	0.30242	0.304334	0.302975	0.302314	0.302817	0.301418	0.304086	0.300025	0.301775	0.300704	0.302174	0.301652	0.301164	0.300995	0.302301	0.301246	0.302832	0.302127	0.300995	0.299903	0.302467	0.301144	0.301899	0.301538	0.301097	0.300943	0.300267	0.299245	0.300417	0.301059	0.298547	0.297883	0.301449	0.301475	0.299808	0.301153	0.30039	0.29949	0.300494	0.298069	0.299385	0.301987	0.299248
1.77506	0.301756	0.3027	0.302319	0.302448	0.301149	0.299861	0.301332	0.303247	0.301695	0.30123	0.301861	0.300413	0.303214	0.29872	0.300706	0.299435	0.301116	0.300665	0.300008	0.299761	0.301146	0.29977	0.301724	0.301287	0.299884	0.298967	0.301608	0.300034	0.301	0.300494	0.30042	0.30002	0.299103	0.298085	0.299415	0.299873	0.297495	0.296538	0.300228	0.300509	0.298894	0.300224	0.299174	0.298277	0.299693	0.297214	0.298387	0.301134	0.298465
1.77472	0.302022	0.302748	0.302558	0.302885	0.301664	0.300308	0.301775	0.30355	0.302269	0.301569	0.302202	0.300885	0.303485	0.299057	0.301249	0.299915	0.30146	0.300888	0.300312	0.30025	0.301384	0.30017	0.302111	0.301482	0.300284	0.299708	0.301831	0.300196	0.301366	0.300884	0.300595	0.300157	0.299655	0.298415	0.299917	0.300244	0.297917	0.296714	0.300544	0.300935	0.299162	0.300484	0.29961	0.298924	0.299807	0.297689	0.298882	0.301453	0.298739
1.77439	0.304888	0.305933	0.305198	0.305425	0.304485	0.302667	0.304725	0.306751	0.305243	0.304672	0.305219	0.303745	0.306366	0.302508	0.304111	0.302574	0.304593	0.303668	0.303491	0.303012	0.304384	0.302969	0.305143	0.304489	0.303154	0.302039	0.30477	0.303316	0.304301	0.303974	0.303612	0.303113	0.302252	0.301379	0.302741	0.303344	0.300834	0.299592	0.303712	0.304063	0.302077	0.303662	0.302797	0.30151	0.302798	0.300391	0.301835	0.304343	0.301814
1.77407	0.300156	0.301125	0.300532	0.301109	0.299644	0.298238	0.299783	0.302022	0.300569	0.299926	0.299975	0.298896	0.301552	0.297203	0.299347	0.298028	0.299675	0.298995	0.29843	0.298313	0.299804	0.298252	0.300254	0.299622	0.298492	0.297384	0.300138	0.298557	0.299272	0.298909	0.29885	0.298044	0.297604	0.296687	0.298019	0.298543	0.295931	0.294791	0.298675	0.299153	0.297341	0.298537	0.297512	0.29676	0.297948	0.295387	0.296587	0.299112	0.296734
1.77374	0.301436	0.302756	0.30222	0.302555	0.301319	0.30001	0.301452	0.303217	0.301844	0.301529	0.301804	0.300519	0.303181	0.298651	0.300802	0.299346	0.301418	0.300553	0.299994	0.299844	0.30119	0.299932	0.3019	0.301372	0.300165	0.299025	0.301199	0.300086	0.300831	0.300452	0.300267	0.299951	0.29922	0.298041	0.29953	0.30012	0.297694	0.296579	0.300581	0.300759	0.298814	0.300309	0.299013	0.298384	0.299549	0.297107	0.29838	0.300866	0.298311
1.77341	0.303748	0.304732	0.304398	0.30454	0.303304	0.301868	0.303231	0.305584	0.303966	0.303391	0.303951	0.302394	0.305692	0.300965	0.303107	0.301601	0.303314	0.302694	0.302313	0.301811	0.30303	0.301854	0.303979	0.303301	0.301864	0.301005	0.303473	0.302192	0.30267	0.302176	0.302217	0.30188	0.301173	0.300111	0.301259	0.30191	0.299519	0.298326	0.302338	0.302435	0.300855	0.302036	0.301299	0.300437	0.301446	0.299043	0.300353	0.303109	0.300363
1.77308	0.303425	0.304324	0.303788	0.30419	0.302931	0.3013	0.302695	0.305234	0.303327	0.302999	0.303477	0.302341	0.305011	0.30051	0.302579	0.301144	0.302545	0.302245	0.30177	0.301311	0.302936	0.301611	0.303352	0.303126	0.301605	0.300579	0.303229	0.301969	0.302589	0.301825	0.302169	0.301434	0.300669	0.299732	0.30128	0.301663	0.299078	0.298157	0.302226	0.30222	0.300545	0.301839	0.300868	0.300166	0.301345	0.298668	0.300039	0.302606	0.299897
1.77275	0.297684	0.298766	0.298136	0.298807	0.297499	0.295912	0.297541	0.299351	0.297903	0.297373	0.297647	0.29635	0.299262	0.294924	0.297118	0.29563	0.297217	0.296605	0.296006	0.295824	0.297027	0.295843	0.297692	0.297245	0.295692	0.294822	0.297552	0.296187	0.296842	0.296622	0.296194	0.295744	0.294855	0.29392	0.295448	0.296014	0.293394	0.292461	0.296402	0.296343	0.29497	0.296139	0.295091	0.294409	0.295718	0.292933	0.29465	0.296946	0.294149
1.77242	0.291076	0.29214	0.291344	0.291794	0.290763	0.288977	0.290574	0.292499	0.291265	0.29034	0.29113	0.289709	0.292407	0.28824	0.28982	0.288643	0.290471	0.289591	0.289086	0.289127	0.290336	0.2887	0.291117	0.290258	0.289036	0.288189	0.290865	0.289354	0.290173	0.289707	0.289372	0.28907	0.288319	0.287312	0.288718	0.289401	0.286826	0.285419	0.289188	0.289798	0.287877	0.289081	0.288147	0.287264	0.288707	0.286121	0.287747	0.290243	0.287523
1.77209	0.296518	0.297184	0.296713	0.29723	0.295911	0.294467	0.296126	0.297979	0.296562	0.296085	0.296265	0.294861	0.298041	0.293358	0.295258	0.294017	0.295766	0.295257	0.294646	0.294557	0.295656	0.294615	0.296428	0.295833	0.294485	0.293576	0.296019	0.294748	0.295542	0.294933	0.294573	0.294551	0.293788	0.29279	0.294143	0.294659	0.291974	0.290796	0.295114	0.295179	0.293474	0.294795	0.293363	0.292738	0.293769	0.291318	0.29273	0.29539	0.292811
1.77176	0.295353	0.296236	0.296142	0.296006	0.295158	0.293387	0.295305	0.297169	0.295743	0.295044	0.295497	0.294086	0.296883	0.292468	0.294506	0.293311	0.294713	0.294426	0.293695	0.293538	0.294534	0.293478	0.295188	0.294874	0.293244	0.292446	0.295035	0.293654	0.29455	0.294101	0.294018	0.293273	0.292459	0.291325	0.292981	0.293698	0.291158	0.290063	0.293872	0.294004	0.292118	0.293729	0.292396	0.291949	0.292914	0.290339	0.291868	0.294175	0.29201
1.77143	0.299797	0.300622	0.300435	0.300526	0.299496	0.298027	0.299539	0.301446	0.300117	0.29945	0.30009	0.298614	0.301162	0.297043	0.29869	0.297522	0.299262	0.298609	0.298204	0.297958	0.298921	0.297697	0.299792	0.299178	0.297758	0.296994	0.299404	0.298036	0.299025	0.298318	0.298364	0.297572	0.297125	0.295886	0.2974	0.297979	0.295225	0.294304	0.298026	0.29832	0.29653	0.297927	0.29679	0.296214	0.297291	0.294674	0.296256	0.29903	0.296182
1.7711	0.299062	0.299766	0.29925	0.299936	0.298048	0.297052	0.298562	0.300587	0.299251	0.298369	0.29889	0.297465	0.300261	0.295654	0.297626	0.296263	0.298375	0.297844	0.297108	0.297009	0.29829	0.296686	0.298883	0.298237	0.296872	0.296365	0.298688	0.297072	0.297576	0.29723	0.297163	0.296669	0.295936	0.294875	0.296501	0.296759	0.294435	0.293463	0.297235	0.297101	0.29566	0.29711	0.296167	0.295305	0.296233	0.293881	0.29531	0.297452	0.29519
1.77077	0.298662	0.299167	0.298866	0.299093	0.298199	0.296712	0.298299	0.300197	0.298819	0.298161	0.298726	0.29725	0.300013	0.295691	0.297657	0.295948	0.298266	0.297368	0.296962	0.296501	0.297933	0.296701	0.29845	0.297883	0.296606	0.296078	0.298574	0.29709	0.297713	0.297245	0.296616	0.296333	0.295805	0.294817	0.295944	0.296412	0.29391	0.292821	0.297059	0.297271	0.295299	0.296622	0.295763	0.294891	0.296203	0.293752	0.294841	0.297464	0.294901
1.77044	0.297177	0.298062	0.297469	0.297831	0.296687	0.295399	0.29711	0.29854	0.297459	0.296723	0.29725	0.295853	0.298733	0.294312	0.296013	0.294747	0.296166	0.295913	0.295428	0.295222	0.296523	0.295198	0.297337	0.296561	0.295153	0.294394	0.296572	0.295521	0.296131	0.295641	0.295341	0.295063	0.294437	0.293395	0.294556	0.295183	0.292807	0.291539	0.295716	0.295687	0.29412	0.295422	0.293944	0.293769	0.294485	0.292005	0.293483	0.29598	0.293284
1.77012	0.296599	0.297717	0.297351	0.297316	0.296098	0.294888	0.296536	0.298406	0.297086	0.296195	0.297073	0.295355	0.298376	0.293685	0.295658	0.294338	0.296183	0.295501	0.295036	0.294633	0.296144	0.294521	0.296834	0.295854	0.294843	0.294035	0.296272	0.295162	0.295612	0.295086	0.295205	0.294684	0.293934	0.293001	0.294427	0.294804	0.292152	0.291071	0.294906	0.295283	0.293573	0.294673	0.293626	0.292789	0.294355	0.291652	0.293138	0.295657	0.292916
1.76979	0.29912	0.300042	0.299687	0.29985	0.298364	0.29713	0.298731	0.300811	0.299338	0.298512	0.298994	0.2974	0.300098	0.295888	0.298056	0.296566	0.298359	0.297638	0.296959	0.297037	0.298361	0.296864	0.298836	0.297966	0.297273	0.29614	0.298401	0.297351	0.298042	0.297564	0.297562	0.296863	0.295807	0.295089	0.296334	0.297068	0.29482	0.292998	0.297048	0.297295	0.295667	0.297373	0.295893	0.295021	0.296241	0.293848	0.295331	0.29797	0.294861
1.76946	0.297611	0.298386	0.298082	0.298266	0.297344	0.295851	0.297367	0.299342	0.297784	0.297065	0.29752	0.296253	0.299222	0.294498	0.296778	0.295319	0.297045	0.296196	0.296078	0.295708	0.296655	0.295395	0.297823	0.296783	0.295613	0.294604	0.297094	0.296044	0.296789	0.296156	0.295983	0.295622	0.294413	0.293563	0.295059	0.295636	0.293186	0.291715	0.295658	0.296148	0.294247	0.295712	0.294569	0.293729	0.294402	0.292509	0.293912	0.296322	0.293946
1.76913	0.297805	0.298542	0.297871	0.298445	0.29702	0.295764	0.297321	0.299401	0.297671	0.297146	0.298002	0.29633	0.299244	0.294574	0.296592	0.295172	0.297275	0.296018	0.295736	0.295606	0.296876	0.2954	0.297534	0.296891	0.295766	0.294771	0.297277	0.295583	0.296716	0.29633	0.295757	0.295647	0.294706	0.293653	0.295208	0.295254	0.293036	0.291842	0.295799	0.296041	0.293999	0.295605	0.294555	0.293541	0.294726	0.292254	0.293626	0.296278	0.293735
1.7688	0.296719	0.297615	0.297417	0.29734	0.296297	0.294869	0.296281	0.29812	0.297226	0.29636	0.296937	0.295474	0.298146	0.293443	0.295535	0.294599	0.296114	0.295378	0.294704	0.294522	0.295896	0.294739	0.296353	0.296122	0.294373	0.293945	0.296081	0.294694	0.29547	0.294892	0.294992	0.294596	0.293708	0.29234	0.294106	0.294484	0.292041	0.290967	0.295106	0.295121	0.293207	0.294463	0.29329	0.292655	0.293696	0.291694	0.293045	0.295578	0.292544
1.76848	0.299755	0.300718	0.300212	0.300321	0.29938	0.297769	0.299442	0.301382	0.29996	0.299484	0.299788	0.298286	0.301148	0.296673	0.298474	0.297445	0.299129	0.298453	0.297697	0.297655	0.298965	0.297403	0.299731	0.298856	0.297658	0.296739	0.299228	0.297876	0.298688	0.297944	0.297736	0.297577	0.296688	0.295659	0.297096	0.297455	0.295011	0.293879	0.297806	0.298142	0.296124	0.297593	0.296644	0.295471	0.296927	0.294404	0.295653	0.298381	0.295848
1.76815	0.298582	0.299245	0.298879	0.299123	0.298262	0.296624	0.297876	0.300005	0.298448	0.297866	0.298181	0.29695	0.299556	0.295492	0.297312	0.295935	0.297521	0.296834	0.296531	0.296235	0.297636	0.296187	0.298024	0.297642	0.296191	0.295555	0.297928	0.296439	0.296989	0.296517	0.296555	0.296006	0.295403	0.294386	0.295547	0.296148	0.293554	0.292327	0.296305	0.296537	0.295025	0.296227	0.294908	0.29449	0.295445	0.293075	0.294228	0.296587	0.294365
1.76782	0.300738	0.301467	0.301244	0.301441	0.300117	0.298437	0.300337	0.302184	0.300942	0.300019	0.30057	0.29951	0.301904	0.297497	0.299334	0.298303	0.299796	0.298943	0.298866	0.298485	0.299909	0.298631	0.300665	0.299778	0.298548	0.297566	0.300182	0.29858	0.299481	0.298924	0.298677	0.298487	0.297292	0.296342	0.298132	0.298387	0.29578	0.294767	0.298698	0.298811	0.297061	0.298556	0.29697	0.296628	0.297765	0.295149	0.296919	0.298924	0.296451
1.76749	0.301232	0.301985	0.30193	0.302278	0.30073	0.299282	0.301115	0.302648	0.301318	0.300786	0.301307	0.299806	0.302788	0.298105	0.300108	0.298959	0.300117	0.299872	0.299297	0.299269	0.300579	0.299025	0.300743	0.300344	0.298975	0.298372	0.300721	0.29934	0.29993	0.299653	0.299147	0.298807	0.298159	0.297319	0.298529	0.299044	0.296288	0.295189	0.299202	0.299257	0.297564	0.299185	0.297653	0.297058	0.298178	0.295718	0.296842	0.299846	0.296789
1.76717	0.300575	0.301327	0.300845	0.301535	0.300048	0.298664	0.300406	0.301919	0.300766	0.299881	0.300455	0.298926	0.3017	0.297497	0.299289	0.297995	0.299698	0.298748	0.298364	0.298537	0.299516	0.298175	0.300126	0.29984	0.298282	0.297461	0.299757	0.298787	0.299455	0.298583	0.298366	0.297858	0.297185	0.296217	0.297828	0.297887	0.295804	0.294506	0.298628	0.298576	0.296826	0.298229	0.297068	0.296252	0.297328	0.29465	0.296369	0.298716	0.296378
1.76684	0.299427	0.300236	0.299576	0.299813	0.298507	0.297213	0.298616	0.300552	0.299307	0.298514	0.299055	0.297489	0.300318	0.295806	0.298061	0.296902	0.298302	0.297745	0.296976	0.296738	0.29839	0.297017	0.298965	0.297955	0.296965	0.295901	0.298585	0.296992	0.297617	0.296992	0.296854	0.296684	0.295764	0.294805	0.296338	0.296698	0.294153	0.293027	0.297004	0.297324	0.295574	0.296701	0.296024	0.295057	0.295901	0.293674	0.294902	0.297547	0.294909
1.76651	0.301695	0.302523	0.302293	0.302556	0.301081	0.299725	0.301009	0.302981	0.301863	0.300988	0.301555	0.300484	0.302981	0.298678	0.300441	0.299077	0.300457	0.300083	0.299721	0.299335	0.301129	0.299434	0.301464	0.300878	0.299483	0.298296	0.301279	0.299873	0.300519	0.299989	0.299817	0.299488	0.298385	0.297451	0.298989	0.299129	0.296688	0.295665	0.299726	0.299944	0.298001	0.29943	0.298524	0.297523	0.298728	0.296247	0.297713	0.300097	0.297522
1.76619	0.299002	0.300082	0.299412	0.299791	0.298378	0.297066	0.298686	0.300435	0.299023	0.298457	0.298493	0.297752	0.300312	0.295608	0.29788	0.29638	0.298288	0.297404	0.297215	0.296776	0.298139	0.29674	0.298924	0.297804	0.297027	0.295795	0.298466	0.296824	0.297792	0.297069	0.296973	0.296741	0.295547	0.294595	0.296145	0.296837	0.294166	0.292996	0.297019	0.297483	0.295515	0.296474	0.295811	0.294835	0.296006	0.293574	0.294625	0.297549	0.294585
1.76586	0.299764	0.30075	0.300205	0.300345	0.299235	0.298105	0.299459	0.301436	0.29985	0.298813	0.299871	0.298219	0.300798	0.296525	0.298757	0.29736	0.299091	0.298478	0.298009	0.297889	0.298972	0.297182	0.299357	0.299032	0.297288	0.296598	0.2989	0.297992	0.298693	0.298211	0.297661	0.297484	0.296458	0.295239	0.2971	0.297317	0.295234	0.293927	0.29776	0.298144	0.29614	0.297439	0.296679	0.295691	0.296688	0.294242	0.295562	0.298168	0.295429
1.76553	0.303782	0.304856	0.304428	0.305013	0.303483	0.302013	0.303701	0.30546	0.304029	0.303108	0.303869	0.302527	0.305488	0.300859	0.302776	0.301511	0.303101	0.30238	0.302025	0.301613	0.303474	0.301706	0.303511	0.303001	0.30135	0.301138	0.303344	0.301879	0.302858	0.302423	0.30188	0.301623	0.300655	0.299509	0.301264	0.301442	0.299171	0.297608	0.301683	0.302258	0.300292	0.301498	0.300421	0.299389	0.300865	0.298257	0.299912	0.302006	0.299609
1.76521	0.299734	0.300704	0.300487	0.300568	0.299269	0.29777	0.299127	0.301565	0.299848	0.299223	0.299895	0.298372	0.301098	0.296741	0.298475	0.297166	0.299059	0.298065	0.297512	0.297677	0.298758	0.297442	0.299518	0.298841	0.297677	0.2969	0.299109	0.297866	0.298601	0.297821	0.297997	0.297378	0.296605	0.295532	0.296885	0.297636	0.295058	0.293645	0.297413	0.297942	0.296087	0.297328	0.296105	0.29542	0.296316	0.294326	0.295486	0.297987	0.29538
1.76488	0.303044	0.303804	0.303412	0.303598	0.302593	0.301298	0.30246	0.304721	0.303302	0.302551	0.30298	0.30173	0.304153	0.299998	0.301546	0.300514	0.302216	0.301309	0.301214	0.300932	0.302426	0.300673	0.302896	0.302197	0.300533	0.300025	0.302453	0.301013	0.301975	0.301079	0.300747	0.300405	0.299685	0.298686	0.300395	0.300568	0.298105	0.297097	0.300968	0.300911	0.299208	0.300316	0.2992	0.298618	0.299774	0.297375	0.298759	0.301357	0.298638
1.76455	0.300492	0.301766	0.30129	0.30117	0.300246	0.298925	0.300122	0.301859	0.30079	0.299982	0.300785	0.299536	0.301886	0.297653	0.299502	0.298312	0.299919	0.299059	0.298736	0.298606	0.299524	0.298185	0.300418	0.299836	0.298394	0.29724	0.300207	0.298847	0.299719	0.298953	0.298454	0.298276	0.297169	0.296678	0.297793	0.29845	0.295711	0.294527	0.298863	0.298607	0.296881	0.298703	0.297345	0.296375	0.297394	0.294858	0.296509	0.298969	0.296167
1.76423	0.298867	0.299776	0.29924	0.299739	0.298213	0.296862	0.298557	0.300342	0.299158	0.298492	0.298836	0.297325	0.300445	0.296087	0.297925	0.296552	0.298395	0.297381	0.297413	0.296767	0.298342	0.29667	0.298479	0.298254	0.29674	0.295841	0.298164	0.297045	0.297775	0.297533	0.29718	0.296508	0.295716	0.294757	0.296157	0.296787	0.294052	0.293064	0.297065	0.296784	0.295351	0.296657	0.295616	0.294879	0.295895	0.293282	0.294635	0.297132	0.294765
1.7639	0.294683	0.295589	0.295328	0.295592	0.294253	0.292705	0.294329	0.296473	0.294882	0.294479	0.294648	0.293461	0.296081	0.291736	0.29364	0.292333	0.294118	0.293387	0.292766	0.292387	0.294003	0.292461	0.294548	0.293658	0.292698	0.291508	0.294361	0.292715	0.29367	0.292892	0.293074	0.292155	0.291681	0.290814	0.292029	0.292343	0.290102	0.288467	0.292633	0.29313	0.291061	0.29241	0.29126	0.290605	0.291824	0.289094	0.290618	0.293167	0.290289
1.76358	0.295391	0.296439	0.295809	0.29641	0.295322	0.293661	0.295124	0.296947	0.295574	0.294803	0.295308	0.294103	0.296759	0.292367	0.294175	0.293217	0.294617	0.294112	0.293326	0.293219	0.294634	0.293402	0.295071	0.294733	0.293303	0.292275	0.295256	0.293217	0.29419	0.293569	0.29346	0.293054	0.292234	0.291294	0.29263	0.292859	0.290582	0.289557	0.293511	0.293677	0.291708	0.293161	0.291949	0.29133	0.29224	0.28985	0.291068	0.293602	0.291011
1.76325	0.295009	0.296236	0.295536	0.295848	0.294836	0.292928	0.294684	0.296769	0.295407	0.294394	0.294963	0.293533	0.296404	0.292346	0.29394	0.292637	0.294369	0.293692	0.293002	0.292997	0.294507	0.292527	0.294826	0.294282	0.292981	0.291911	0.294477	0.292925	0.293972	0.293251	0.293168	0.29275	0.291834	0.291128	0.292422	0.292784	0.290203	0.288728	0.293157	0.292936	0.29136	0.292718	0.291327	0.290816	0.292195	0.289309	0.29093	0.293383	0.290874
1.76292	0.297427	0.298339	0.297708	0.298071	0.296703	0.295432	0.296785	0.299024	0.297459	0.29643	0.2975	0.296081	0.298709	0.294405	0.296327	0.294855	0.296638	0.295832	0.295085	0.29527	0.296872	0.295183	0.297065	0.296549	0.295241	0.294632	0.296815	0.295116	0.296426	0.295576	0.295244	0.29528	0.294219	0.293222	0.294414	0.295105	0.29255	0.291552	0.295306	0.295414	0.293673	0.2951	0.293736	0.293324	0.29414	0.291568	0.293065	0.295833	0.293331
1.7626	0.299009	0.299856	0.299538	0.299726	0.298547	0.296709	0.298461	0.300332	0.299082	0.298277	0.298966	0.297617	0.300109	0.295954	0.298023	0.296598	0.298001	0.297479	0.296929	0.296528	0.298134	0.296834	0.298685	0.297939	0.296599	0.296026	0.298552	0.296892	0.297845	0.297061	0.297172	0.296733	0.295587	0.294854	0.296348	0.296892	0.294289	0.292933	0.296927	0.297271	0.295537	0.296415	0.295263	0.294592	0.296094	0.293123	0.294549	0.29703	0.294419
1.76227	0.299845	0.300782	0.300228	0.300712	0.29934	0.297676	0.299423	0.3013	0.299988	0.299061	0.299733	0.298171	0.301227	0.296929	0.298519	0.297347	0.299029	0.298352	0.297908	0.29765	0.298782	0.297783	0.299811	0.299245	0.297817	0.296989	0.299457	0.297862	0.298836	0.298022	0.298205	0.297521	0.296639	0.29563	0.297125	0.297512	0.295069	0.293814	0.298027	0.297884	0.296382	0.297451	0.296215	0.295508	0.296826	0.294455	0.295564	0.298233	0.295517
1.76195	0.30194	0.302679	0.302526	0.30257	0.301595	0.300144	0.301853	0.303398	0.302241	0.301359	0.301988	0.300714	0.303511	0.298955	0.300756	0.299806	0.30107	0.300758	0.300219	0.299901	0.301225	0.299605	0.301696	0.30128	0.300094	0.299203	0.301529	0.300186	0.300797	0.300708	0.300153	0.299814	0.298692	0.297923	0.299152	0.299775	0.297124	0.296029	0.299725	0.300337	0.298178	0.299713	0.298728	0.297859	0.299068	0.296312	0.297735	0.300216	0.297853
1.76162	0.29923	0.300366	0.299484	0.300033	0.298804	0.297227	0.298804	0.300923	0.299213	0.298723	0.299162	0.297765	0.300543	0.296207	0.298297	0.29661	0.298418	0.297857	0.297397	0.296927	0.298846	0.297055	0.298874	0.298539	0.297065	0.296236	0.298776	0.29721	0.298005	0.297505	0.29728	0.297115	0.295714	0.294946	0.296231	0.297023	0.294394	0.293236	0.297093	0.297431	0.295607	0.296925	0.295846	0.295128	0.296347	0.293689	0.294744	0.297298	0.294748
1.7613	0.301032	0.302146	0.301462	0.301671	0.3005	0.298873	0.300929	0.302604	0.301391	0.300296	0.301195	0.299789	0.302668	0.297976	0.300381	0.298692	0.300276	0.299478	0.299278	0.298785	0.300074	0.29881	0.301072	0.300426	0.299068	0.298175	0.300564	0.299462	0.299998	0.299553	0.299395	0.298951	0.297922	0.296968	0.298392	0.298822	0.296347	0.294931	0.299124	0.299207	0.297543	0.298704	0.297602	0.296665	0.297765	0.295364	0.296857	0.299271	0.296724
1.76097	0.3004	0.301276	0.30105	0.301018	0.300196	0.298395	0.300187	0.302208	0.30091	0.300018	0.300641	0.29918	0.302084	0.297134	0.299277	0.298173	0.299855	0.299136	0.298435	0.298522	0.29997	0.298242	0.300144	0.299734	0.298438	0.297514	0.300155	0.298588	0.299305	0.298607	0.298358	0.298083	0.297599	0.296443	0.29773	0.298345	0.29561	0.29459	0.298374	0.298771	0.296747	0.298149	0.296939	0.296561	0.297401	0.294997	0.29626	0.298708	0.296319
1.76065	0.294739	0.295754	0.295297	0.295655	0.294393	0.292917	0.294587	0.296403	0.294804	0.294348	0.294961	0.293445	0.29631	0.29193	0.293793	0.292772	0.294162	0.293159	0.29298	0.292974	0.294051	0.292359	0.294569	0.293725	0.292496	0.291803	0.294593	0.292748	0.293443	0.293046	0.29275	0.29254	0.291621	0.291088	0.292124	0.292665	0.290151	0.28874	0.292889	0.292922	0.291445	0.292646	0.291224	0.290772	0.291855	0.289178	0.29083	0.29333	0.29046
1.76032	0.297673	0.298547	0.298249	0.298675	0.297241	0.295584	0.297161	0.299185	0.297763	0.29714	0.297521	0.296358	0.298875	0.29448	0.296706	0.295187	0.297023	0.296425	0.295907	0.295743	0.296954	0.295458	0.297433	0.297087	0.295454	0.294514	0.297126	0.295797	0.296352	0.295746	0.295955	0.295307	0.294538	0.293856	0.295395	0.295461	0.292865	0.291493	0.295581	0.29604	0.294042	0.29523	0.293999	0.293063	0.294399	0.292336	0.293384	0.295963	0.293469
1.76	0.299072	0.300017	0.299459	0.299851	0.298448	0.297047	0.298759	0.300607	0.299028	0.298679	0.299072	0.297559	0.300294	0.295981	0.298044	0.296384	0.298402	0.297635	0.297162	0.297016	0.298641	0.296734	0.298912	0.298008	0.296774	0.295889	0.298992	0.297171	0.297949	0.297496	0.297146	0.296743	0.295988	0.294999	0.296306	0.296661	0.294659	0.292851	0.29716	0.297055	0.295486	0.296551	0.295524	0.294866	0.295939	0.29361	0.294703	0.297466	0.29482
1.75967	0.297141	0.297968	0.297476	0.297824	0.29659	0.294911	0.296705	0.29884	0.297123	0.296414	0.296961	0.295592	0.298306	0.293873	0.295829	0.294478	0.29638	0.295918	0.295403	0.295191	0.296295	0.294813	0.296576	0.296163	0.294914	0.294086	0.296778	0.29512	0.295673	0.295273	0.295334	0.294966	0.293896	0.29311	0.294489	0.294586	0.29244	0.291147	0.295114	0.295436	0.293733	0.294583	0.294111	0.293059	0.294055	0.291642	0.292636	0.29527	0.292898
1.75935	0.296206	0.296886	0.296017	0.296806	0.295344	0.293955	0.295692	0.297496	0.296184	0.295268	0.295915	0.294723	0.297483	0.292628	0.294948	0.293582	0.295459	0.294611	0.29405	0.293964	0.295534	0.294013	0.295757	0.29528	0.293783	0.292712	0.295192	0.294099	0.295076	0.294113	0.293941	0.293651	0.29279	0.291875	0.293087	0.293831	0.291299	0.289952	0.294033	0.294008	0.292512	0.293726	0.292771	0.291773	0.293067	0.290545	0.291972	0.294222	0.291588
1.75903	0.294527	0.29519	0.294996	0.295227	0.293991	0.292419	0.294216	0.295963	0.294612	0.29394	0.29443	0.29313	0.295747	0.291464	0.29333	0.29206	0.294003	0.293254	0.292644	0.292421	0.293751	0.292715	0.294379	0.293689	0.292652	0.291574	0.294353	0.292943	0.293275	0.292713	0.292773	0.292587	0.2914	0.290533	0.291652	0.292128	0.29003	0.288644	0.292718	0.292967	0.291111	0.292438	0.291213	0.29022	0.291583	0.289052	0.290488	0.293008	0.290359
1.7587	0.298843	0.299598	0.299258	0.29952	0.298433	0.296876	0.298404	0.30042	0.29907	0.298181	0.298591	0.297403	0.300422	0.29549	0.29759	0.296477	0.298479	0.297267	0.296906	0.296555	0.298385	0.296566	0.298741	0.297907	0.296721	0.295891	0.298414	0.296797	0.298058	0.297381	0.296997	0.296853	0.295683	0.294617	0.296041	0.296634	0.294194	0.293016	0.297027	0.29714	0.295295	0.296578	0.295574	0.294628	0.295936	0.293171	0.294564	0.297213	0.294639
1.75838	0.296451	0.297032	0.296818	0.296803	0.295856	0.294533	0.295981	0.297601	0.296492	0.295707	0.296341	0.294942	0.297343	0.293303	0.295107	0.293865	0.295427	0.295158	0.294337	0.294105	0.2955	0.294282	0.296268	0.295617	0.294312	0.293492	0.295809	0.294605	0.295266	0.294699	0.294579	0.294187	0.293014	0.292213	0.293646	0.294019	0.291805	0.290279	0.294457	0.294666	0.292904	0.294173	0.292949	0.292069	0.293384	0.290848	0.29192	0.294415	0.291895
1.75805	0.296008	0.296765	0.296514	0.297146	0.295668	0.294084	0.295693	0.297651	0.296095	0.295776	0.295741	0.2944	0.297243	0.292853	0.29498	0.293728	0.29549	0.29444	0.294203	0.294018	0.295173	0.293674	0.295643	0.29543	0.293825	0.293135	0.295509	0.293993	0.295068	0.294482	0.294391	0.294101	0.29325	0.291988	0.293604	0.293788	0.291267	0.290158	0.294074	0.294281	0.292644	0.293873	0.292592	0.291791	0.293237	0.290496	0.291601	0.29422	0.291972
1.75773	0.297306	0.298159	0.297777	0.298068	0.2969	0.295351	0.296955	0.299167	0.297412	0.296916	0.297315	0.296064	0.298744	0.294183	0.296321	0.29484	0.297026	0.296005	0.295474	0.295111	0.296516	0.295259	0.297409	0.296634	0.295298	0.29422	0.296632	0.295789	0.296181	0.295618	0.29561	0.294931	0.294201	0.293285	0.294518	0.295257	0.292864	0.291398	0.295446	0.295451	0.293851	0.295015	0.294049	0.29313	0.294379	0.291706	0.293246	0.295449	0.293043
1.75741	0.297017	0.297947	0.29763	0.29761	0.296658	0.295138	0.29656	0.298883	0.297324	0.296837	0.297348	0.295814	0.298686	0.294211	0.296042	0.295109	0.296481	0.296083	0.295256	0.295152	0.296458	0.29511	0.297028	0.296259	0.295055	0.29426	0.296761	0.295362	0.295955	0.295676	0.295505	0.294988	0.294349	0.293081	0.294876	0.295074	0.292596	0.291289	0.2953	0.295445	0.293731	0.295235	0.293814	0.292962	0.294178	0.291603	0.29311	0.29549	0.293065
1.75708	0.294223	0.295078	0.294767	0.294865	0.293968	0.292202	0.293544	0.295702	0.294635	0.293636	0.294319	0.293119	0.295752	0.290897	0.293466	0.291883	0.29349	0.293018	0.292248	0.292078	0.293784	0.292236	0.294255	0.293643	0.292338	0.29138	0.293691	0.29247	0.293272	0.292636	0.292417	0.292018	0.291315	0.290207	0.291686	0.292335	0.289498	0.288235	0.292715	0.292653	0.290624	0.291923	0.290905	0.289785	0.291079	0.288886	0.290083	0.292516	0.290054
1.75676	0.297569	0.298302	0.298021	0.298215	0.297302	0.295877	0.297237	0.299105	0.297893	0.297053	0.297572	0.296123	0.299093	0.294575	0.296449	0.29504	0.296696	0.296209	0.295657	0.29537	0.296902	0.295502	0.297046	0.296788	0.295376	0.294502	0.297005	0.295928	0.296611	0.295687	0.295791	0.295331	0.294573	0.293432	0.295071	0.295319	0.292668	0.291529	0.295313	0.295501	0.294061	0.295187	0.294288	0.293232	0.294368	0.292019	0.292974	0.296042	0.292976
1.75644	0.297582	0.298418	0.298164	0.298368	0.297074	0.295931	0.297182	0.298914	0.298006	0.297153	0.297585	0.296245	0.299175	0.294398	0.296658	0.294878	0.297056	0.296258	0.295907	0.295502	0.296844	0.295629	0.297437	0.296875	0.295464	0.294486	0.297048	0.295582	0.296705	0.295933	0.295655	0.295361	0.294601	0.293687	0.295113	0.295295	0.292687	0.291515	0.295483	0.295573	0.294088	0.295013	0.294058	0.293204	0.294576	0.292146	0.293457	0.296088	0.29297
1.75611	0.294313	0.295144	0.294739	0.294967	0.293573	0.292219	0.293914	0.296032	0.294469	0.293816	0.294455	0.292803	0.295634	0.291186	0.293252	0.292019	0.293749	0.292633	0.292553	0.292389	0.293701	0.292098	0.294143	0.293614	0.292245	0.291322	0.293782	0.29251	0.293153	0.292854	0.292591	0.292132	0.291099	0.290258	0.291636	0.292163	0.289308	0.288276	0.292608	0.292537	0.290642	0.291968	0.290844	0.29002	0.291203	0.288541	0.289893	0.292665	0.289722
1.75579	0.293696	0.294684	0.294002	0.294286	0.293311	0.291977	0.293565	0.295382	0.294061	0.293089	0.293824	0.292361	0.294939	0.290868	0.292824	0.291512	0.293198	0.292396	0.292042	0.291974	0.292976	0.291701	0.293739	0.293163	0.291749	0.290835	0.293271	0.292097	0.292656	0.292364	0.292123	0.291579	0.290649	0.289837	0.290965	0.291601	0.289129	0.288079	0.291979	0.291714	0.290244	0.291354	0.29034	0.289584	0.290781	0.28833	0.289424	0.29221	0.289352
1.75547	0.291793	0.292783	0.292128	0.292846	0.291577	0.290265	0.291268	0.293512	0.292047	0.291468	0.291851	0.290639	0.293504	0.289108	0.290822	0.289423	0.29136	0.290738	0.2901	0.289788	0.291385	0.289912	0.291852	0.291137	0.290051	0.289142	0.291684	0.289893	0.290933	0.290181	0.290223	0.289847	0.28896	0.287939	0.289315	0.289613	0.287205	0.285794	0.29002	0.290339	0.288193	0.289496	0.288777	0.28773	0.289012	0.286707	0.287838	0.290296	0.287513
1.75515	0.297487	0.298472	0.298212	0.298611	0.297336	0.295832	0.297458	0.29945	0.29787	0.297369	0.297503	0.296172	0.299191	0.294296	0.296659	0.295062	0.29663	0.296611	0.296004	0.295621	0.297147	0.295523	0.297588	0.296905	0.295742	0.29448	0.297159	0.29586	0.296851	0.295973	0.29619	0.295708	0.294674	0.293319	0.294826	0.295516	0.292852	0.291855	0.295763	0.295951	0.29379	0.295592	0.294218	0.293321	0.294824	0.292098	0.293388	0.296064	0.293098
1.75482	0.296001	0.29681	0.296233	0.296755	0.295608	0.293894	0.295504	0.297366	0.295563	0.29542	0.295902	0.294588	0.296875	0.292702	0.294804	0.293665	0.295309	0.294346	0.29392	0.293485	0.295342	0.293673	0.295687	0.295016	0.29384	0.2927	0.295377	0.293841	0.29474	0.293782	0.293576	0.293534	0.292811	0.291912	0.292977	0.293317	0.290847	0.289558	0.293461	0.29389	0.291941	0.293442	0.292429	0.291308	0.292566	0.28999	0.291592	0.293881	0.291069
1.7545	0.298463	0.298949	0.298678	0.298912	0.297969	0.296346	0.298073	0.300247	0.298537	0.297825	0.298516	0.297101	0.299626	0.295231	0.297456	0.296134	0.297601	0.297091	0.296298	0.296299	0.297878	0.296144	0.298177	0.297594	0.295933	0.295452	0.297758	0.296643	0.297335	0.296615	0.296541	0.296033	0.295027	0.293871	0.295397	0.295929	0.293785	0.292247	0.296084	0.296331	0.294468	0.295671	0.294827	0.294347	0.294976	0.292367	0.294023	0.296072	0.293556
1.75418	0.293933	0.295299	0.294484	0.294691	0.293527	0.292224	0.293832	0.295995	0.29441	0.293803	0.29414	0.29271	0.29545	0.290692	0.293355	0.291734	0.293376	0.292944	0.292413	0.291895	0.293519	0.291885	0.293821	0.293437	0.291985	0.290967	0.293967	0.292448	0.292851	0.292493	0.292332	0.292101	0.290756	0.290093	0.291224	0.291764	0.289621	0.288125	0.29205	0.29213	0.290407	0.2917	0.29038	0.289809	0.290821	0.288523	0.289688	0.292173	0.289411
1.75386	0.294658	0.295514	0.295351	0.295194	0.294225	0.292748	0.294322	0.296351	0.294677	0.294291	0.294609	0.293368	0.295934	0.291721	0.29349	0.292443	0.293825	0.293406	0.292664	0.292945	0.294104	0.292131	0.294673	0.293607	0.292395	0.291483	0.294279	0.292861	0.293292	0.292886	0.292655	0.292069	0.291313	0.290336	0.291563	0.29211	0.289632	0.288576	0.2923	0.292953	0.290714	0.292254	0.290857	0.290086	0.291253	0.288669	0.290206	0.292734	0.290003
1.75353	0.292176	0.293367	0.292542	0.292819	0.291498	0.290203	0.291555	0.293763	0.292309	0.291669	0.292069	0.290867	0.293645	0.289073	0.291044	0.289701	0.291129	0.290849	0.290315	0.289692	0.291291	0.290234	0.291963	0.291521	0.289809	0.288967	0.291454	0.290203	0.290839	0.29025	0.289906	0.289822	0.288757	0.28747	0.28942	0.28985	0.287191	0.285867	0.28972	0.2901	0.288295	0.289557	0.288351	0.287499	0.288747	0.28636	0.287316	0.289989	0.287104
1.75321	0.293388	0.294316	0.293745	0.294279	0.292814	0.291613	0.293192	0.294819	0.293593	0.293007	0.293327	0.292082	0.294721	0.290543	0.292042	0.291229	0.292902	0.292015	0.291524	0.291545	0.292825	0.291359	0.293321	0.292572	0.291494	0.290092	0.292893	0.291547	0.292121	0.291235	0.291349	0.290803	0.290077	0.289111	0.290391	0.290844	0.28859	0.287243	0.290998	0.291528	0.289425	0.290521	0.289543	0.289023	0.290301	0.287579	0.28863	0.29115	0.288472
1.75289	0.29479	0.295771	0.295286	0.29535	0.2944	0.292669	0.294541	0.296518	0.294912	0.294227	0.29511	0.293539	0.296087	0.292118	0.293914	0.292258	0.293871	0.293282	0.292832	0.292471	0.293742	0.292341	0.294509	0.293909	0.292719	0.291555	0.293932	0.292687	0.293561	0.292852	0.292535	0.292027	0.291417	0.290345	0.291847	0.291845	0.289387	0.28842	0.292313	0.29263	0.290804	0.292008	0.290767	0.290133	0.291431	0.289032	0.290029	0.292788	0.289578
1.75257	0.295399	0.296602	0.29593	0.296582	0.2951	0.293774	0.295383	0.297172	0.295771	0.295054	0.295563	0.293984	0.296922	0.292404	0.293959	0.293285	0.294562	0.294287	0.293657	0.29337	0.294563	0.293255	0.295197	0.29468	0.293438	0.292418	0.295102	0.293614	0.294258	0.293625	0.293555	0.293061	0.292297	0.291279	0.292639	0.293106	0.290779	0.289108	0.293132	0.293312	0.291696	0.29281	0.291824	0.291093	0.292044	0.289125	0.290948	0.293656	0.290811
1.75225	0.2979	0.298604	0.298284	0.298648	0.29752	0.295851	0.297457	0.299772	0.29791	0.297434	0.29773	0.296177	0.299149	0.294424	0.29675	0.295127	0.297079	0.296606	0.295845	0.295511	0.296878	0.295452	0.297413	0.296923	0.295715	0.294731	0.297563	0.295752	0.296275	0.295702	0.295451	0.29542	0.294288	0.293449	0.294842	0.295207	0.292813	0.291309	0.295336	0.295566	0.293744	0.294875	0.293867	0.292935	0.294238	0.291512	0.293061	0.295516	0.292766
1.75193	0.300445	0.301168	0.30072	0.300922	0.299921	0.298432	0.300169	0.302041	0.300687	0.299914	0.30055	0.298851	0.301947	0.297217	0.299204	0.297939	0.299674	0.299026	0.298355	0.298171	0.299529	0.298009	0.300168	0.299253	0.298046	0.297094	0.299711	0.298124	0.299032	0.298521	0.298216	0.298035	0.296842	0.295832	0.297308	0.298065	0.295065	0.293878	0.297797	0.298289	0.296293	0.297776	0.296254	0.295487	0.296726	0.29439	0.295389	0.29825	0.295347
1.7516	0.298653	0.299283	0.298558	0.29916	0.298225	0.29628	0.297813	0.300034	0.298218	0.29791	0.298658	0.297064	0.299409	0.294951	0.297347	0.295973	0.297709	0.29686	0.296501	0.295897	0.297416	0.296009	0.297683	0.297579	0.296142	0.29511	0.297674	0.295971	0.297177	0.296439	0.296281	0.295495	0.294677	0.293907	0.295536	0.295848	0.293247	0.291957	0.295753	0.296146	0.294285	0.295495	0.294216	0.293553	0.294642	0.292142	0.293592	0.296151	0.293734
1.75128	0.299798	0.300654	0.300328	0.30052	0.299199	0.298069	0.299391	0.301489	0.299893	0.299254	0.299801	0.298424	0.301146	0.296547	0.298949	0.297148	0.298775	0.298295	0.297751	0.297536	0.298911	0.297152	0.299614	0.298697	0.297714	0.29676	0.298961	0.297754	0.298312	0.297833	0.29723	0.297269	0.296179	0.295208	0.296637	0.296878	0.29461	0.293083	0.297046	0.297337	0.295446	0.296923	0.295959	0.294948	0.29586	0.293628	0.294719	0.297361	0.294867
1.75096	0.297215	0.297677	0.297387	0.297638	0.296525	0.295292	0.296468	0.298349	0.297093	0.296049	0.296753	0.295246	0.298496	0.293792	0.295673	0.294243	0.296271	0.29561	0.295113	0.294685	0.295988	0.294652	0.296388	0.295846	0.294965	0.293722	0.295962	0.294827	0.295404	0.294712	0.294551	0.294434	0.293556	0.292263	0.293482	0.294048	0.291631	0.290368	0.294248	0.294319	0.292721	0.293984	0.292892	0.29193	0.292936	0.290435	0.292023	0.294344	0.291506
1.75064	0.296314	0.297264	0.296254	0.296697	0.295778	0.294358	0.295858	0.29753	0.296333	0.295726	0.296603	0.29489	0.297558	0.293299	0.295032	0.29386	0.295317	0.294602	0.294027	0.293461	0.295302	0.293654	0.295845	0.295457	0.293996	0.292907	0.295608	0.293865	0.294799	0.293742	0.293965	0.293572	0.292492	0.291442	0.293092	0.293455	0.290587	0.289701	0.293383	0.293506	0.291904	0.293181	0.292093	0.291469	0.292432	0.289998	0.291086	0.293704	0.290837
1.75032	0.300026	0.301291	0.300592	0.300674	0.299849	0.298027	0.29932	0.301723	0.300195	0.299448	0.300132	0.298751	0.301481	0.29711	0.298717	0.297435	0.299178	0.298564	0.297771	0.297839	0.299123	0.297827	0.299476	0.298955	0.297393	0.297068	0.299315	0.297967	0.298475	0.297662	0.29781	0.297529	0.296448	0.295546	0.296808	0.297316	0.294138	0.293325	0.297143	0.297461	0.295615	0.296918	0.29595	0.294964	0.296117	0.293654	0.295057	0.297511	0.294578
1.75	0.298892	0.299769	0.298879	0.299615	0.298343	0.296864	0.298103	0.300337	0.298858	0.298053	0.298616	0.297285	0.300093	0.295426	0.297318	0.295972	0.297649	0.297339	0.296452	0.296406	0.297572	0.296366	0.298286	0.297519	0.296134	0.295185	0.297773	0.296538	0.297155	0.296263	0.296237	0.295739	0.294841	0.293795	0.29536	0.295671	0.292952	0.291854	0.295813	0.296392	0.294039	0.295662	0.294483	0.293757	0.294282	0.292043	0.293302	0.29561	0.293118
1.74968	0.29561	0.29673	0.296066	0.29655	0.295304	0.293798	0.295205	0.297214	0.295651	0.295034	0.295272	0.294155	0.297038	0.292135	0.294616	0.293085	0.294644	0.293955	0.293552	0.293377	0.29431	0.293226	0.294981	0.294427	0.293073	0.29234	0.294882	0.293407	0.294098	0.293335	0.293002	0.292536	0.292058	0.290887	0.292207	0.292602	0.290279	0.289052	0.29282	0.292819	0.291167	0.292497	0.291244	0.290152	0.29126	0.289046	0.290219	0.292838	0.290098
1.74936	0.295494	0.296483	0.295854	0.296485	0.294691	0.293283	0.294991	0.297121	0.295622	0.294952	0.295591	0.29378	0.296676	0.292054	0.294032	0.292802	0.294495	0.293959	0.293246	0.293134	0.294241	0.292885	0.29509	0.294298	0.292973	0.291991	0.295132	0.292996	0.293904	0.293246	0.293006	0.292725	0.292072	0.2908	0.291821	0.292559	0.290039	0.288725	0.292528	0.292929	0.291107	0.292245	0.291121	0.290096	0.291439	0.288704	0.290021	0.292742	0.289827
1.74904	0.294791	0.295867	0.295156	0.295768	0.294243	0.293317	0.294563	0.296687	0.295129	0.294145	0.295048	0.293324	0.296471	0.292034	0.293499	0.292309	0.294439	0.293344	0.292775	0.292544	0.293868	0.292487	0.294434	0.293658	0.292465	0.291558	0.293997	0.29252	0.293452	0.292645	0.292525	0.292221	0.291186	0.290064	0.291669	0.292041	0.28921	0.287928	0.292199	0.292368	0.290436	0.291809	0.290374	0.28973	0.29056	0.2881	0.289523	0.292263	0.289311
1.74872	0.292565	0.293618	0.292788	0.292993	0.291893	0.290447	0.291992	0.293675	0.29235	0.291549	0.291972	0.290781	0.293559	0.288886	0.291292	0.289515	0.291347	0.290652	0.290238	0.289913	0.291178	0.289588	0.291699	0.291455	0.289884	0.288899	0.291236	0.289704	0.290733	0.289712	0.289634	0.289299	0.288359	0.287422	0.288813	0.289285	0.286742	0.285307	0.289523	0.289398	0.287725	0.289203	0.287982	0.287061	0.288049	0.285777	0.286598	0.289521	0.286919
1.7484	0.296498	0.29725	0.296982	0.297055	0.295711	0.294292	0.295827	0.29801	0.296368	0.295868	0.296555	0.29506	0.297587	0.293054	0.295135	0.293718	0.295232	0.294724	0.294341	0.29415	0.295338	0.293904	0.295776	0.295113	0.293844	0.292749	0.295432	0.294157	0.294834	0.294048	0.2941	0.293837	0.292647	0.291555	0.292616	0.292956	0.290898	0.289419	0.293188	0.293693	0.291884	0.293149	0.291754	0.290875	0.292231	0.289504	0.290779	0.293543	0.290495
1.74808	0.299197	0.300247	0.299856	0.300074	0.298855	0.297555	0.298682	0.300972	0.299102	0.298739	0.299143	0.297818	0.300661	0.29607	0.298136	0.296644	0.298399	0.297598	0.297224	0.296707	0.298331	0.296722	0.298915	0.29815	0.296594	0.295707	0.298192	0.296848	0.297693	0.296657	0.296897	0.296351	0.295327	0.294359	0.296013	0.296357	0.293633	0.292277	0.296271	0.296616	0.295077	0.296064	0.29452	0.293708	0.295087	0.292289	0.293619	0.296682	0.293302
1.74776	0.298342	0.298956	0.298606	0.298942	0.297585	0.29608	0.297456	0.29948	0.298281	0.297719	0.298124	0.296383	0.299258	0.294966	0.296855	0.295683	0.297128	0.296334	0.295834	0.295974	0.297229	0.295347	0.297377	0.296999	0.295451	0.294906	0.297191	0.295805	0.296311	0.295461	0.295627	0.295127	0.294061	0.293082	0.294506	0.294818	0.292764	0.290952	0.295164	0.295547	0.293632	0.294955	0.293548	0.292484	0.293578	0.291205	0.292571	0.29511	0.292259
1.74744	0.29489	0.295483	0.295499	0.295465	0.294402	0.293032	0.2942	0.296702	0.29487	0.294194	0.294914	0.293357	0.295886	0.291432	0.293666	0.29232	0.294127	0.292993	0.292829	0.292521	0.293758	0.292451	0.294533	0.293667	0.29238	0.291449	0.293916	0.292074	0.293067	0.292396	0.292166	0.29175	0.290986	0.29	0.290986	0.291755	0.289087	0.287964	0.291892	0.292095	0.290422	0.291436	0.290339	0.289237	0.290429	0.288219	0.289455	0.291622	0.289033
1.74712	0.293248	0.294538	0.29386	0.294116	0.293272	0.291859	0.293185	0.294867	0.293356	0.292901	0.293407	0.291978	0.294864	0.290205	0.292053	0.290913	0.292687	0.291935	0.29092	0.290996	0.292445	0.290967	0.293111	0.292039	0.291005	0.289857	0.292635	0.290956	0.291504	0.290987	0.290769	0.290383	0.289603	0.288721	0.28975	0.290469	0.287705	0.28626	0.290388	0.29067	0.28889	0.289817	0.288968	0.287869	0.289047	0.286362	0.287795	0.290368	0.287434
1.7468	0.295358	0.296403	0.295878	0.296193	0.295012	0.293685	0.295174	0.297039	0.2955	0.2947	0.295333	0.293736	0.296781	0.291893	0.293949	0.292662	0.294333	0.293754	0.293211	0.292886	0.2945	0.292551	0.294714	0.294205	0.293031	0.291612	0.294426	0.292628	0.293745	0.292679	0.292932	0.292214	0.291424	0.2905	0.291663	0.29229	0.289513	0.288523	0.292448	0.292675	0.290701	0.291747	0.290946	0.289735	0.291131	0.288391	0.289518	0.292057	0.289519
1.74648	0.293104	0.293748	0.293337	0.29356	0.292121	0.291092	0.292469	0.294647	0.293138	0.292189	0.292721	0.29125	0.29398	0.28933	0.291216	0.289967	0.291377	0.291399	0.290575	0.290216	0.291614	0.290295	0.292332	0.291536	0.290532	0.289221	0.291734	0.290158	0.290977	0.290369	0.290106	0.289955	0.289083	0.287599	0.289209	0.289315	0.287079	0.285577	0.289731	0.289603	0.287732	0.289056	0.288239	0.287208	0.288204	0.285764	0.287117	0.289292	0.286673
1.74616	0.291052	0.292166	0.291619	0.291742	0.290603	0.289248	0.290732	0.292463	0.290879	0.290317	0.29081	0.289547	0.292115	0.287761	0.28957	0.288348	0.290074	0.289097	0.288824	0.288527	0.289872	0.288211	0.290311	0.289756	0.288232	0.287463	0.289631	0.288302	0.289296	0.288513	0.288257	0.287719	0.287141	0.28588	0.287674	0.287405	0.284946	0.283869	0.287577	0.287985	0.286182	0.287335	0.285855	0.285252	0.28654	0.283731	0.285236	0.287783	0.284844
1.74584	0.291599	0.292783	0.29216	0.292266	0.290864	0.289615	0.291006	0.292836	0.291588	0.290986	0.291406	0.289734	0.293167	0.288196	0.290294	0.288512	0.290577	0.289934	0.289394	0.288752	0.290554	0.288672	0.290877	0.290276	0.288954	0.287851	0.2904	0.288834	0.289671	0.289082	0.288631	0.288312	0.287277	0.286415	0.287952	0.287942	0.28568	0.284263	0.288428	0.288514	0.286627	0.287634	0.28652	0.28554	0.287163	0.284258	0.285411	0.287954	0.285457
1.74552	0.294524	0.295425	0.295117	0.295282	0.29396	0.292425	0.294055	0.296199	0.294632	0.293562	0.294302	0.292799	0.295471	0.290997	0.293294	0.291745	0.29348	0.292716	0.29217	0.292045	0.29353	0.291761	0.293813	0.293148	0.291707	0.290902	0.293163	0.291941	0.292202	0.292181	0.291773	0.291479	0.290534	0.289282	0.290511	0.291098	0.288424	0.287433	0.291313	0.291385	0.289713	0.290437	0.289497	0.288476	0.289531	0.287159	0.288115	0.290931	0.288344
1.7452	0.293035	0.293849	0.293541	0.293918	0.292376	0.290992	0.292823	0.294584	0.292972	0.292018	0.293166	0.291601	0.294133	0.289473	0.291631	0.290309	0.291703	0.291426	0.290731	0.290438	0.292014	0.290317	0.29241	0.291368	0.290473	0.2894	0.291969	0.290397	0.291113	0.290426	0.290145	0.289632	0.288887	0.287901	0.289163	0.289554	0.287164	0.285483	0.289845	0.289681	0.288067	0.289364	0.287994	0.287057	0.288147	0.285663	0.287101	0.289452	0.286455
1.74488	0.291829	0.292834	0.292658	0.292684	0.29161	0.290034	0.291577	0.29357	0.292068	0.290791	0.291799	0.290304	0.293137	0.288374	0.290538	0.288993	0.290678	0.290222	0.289843	0.289234	0.290704	0.289283	0.29113	0.290463	0.28934	0.287783	0.290505	0.289079	0.290026	0.289253	0.289109	0.288599	0.287846	0.286927	0.288186	0.288396	0.285614	0.284338	0.288469	0.288401	0.286621	0.287868	0.286902	0.285901	0.287244	0.284429	0.285812	0.288522	0.285476
1.74456	0.291812	0.293026	0.292424	0.292526	0.291453	0.290027	0.291253	0.293375	0.291958	0.290851	0.291703	0.290142	0.292991	0.288368	0.290202	0.289063	0.29053	0.289999	0.289661	0.28912	0.290496	0.288873	0.291115	0.290622	0.289145	0.28813	0.290821	0.289183	0.289862	0.289014	0.289003	0.288473	0.287449	0.28654	0.287729	0.288282	0.28578	0.284432	0.288535	0.288497	0.286491	0.287796	0.286798	0.285905	0.286891	0.284252	0.285827	0.28809	0.285265
1.74425	0.295949	0.297079	0.296381	0.296752	0.295662	0.29409	0.295521	0.297726	0.296167	0.295161	0.295748	0.294335	0.296777	0.292675	0.294599	0.293056	0.295053	0.294021	0.29347	0.293234	0.295125	0.2932	0.295141	0.294219	0.292957	0.292352	0.294715	0.293103	0.293827	0.293409	0.293202	0.292915	0.291713	0.290639	0.292055	0.292438	0.290122	0.288544	0.292589	0.29262	0.290409	0.292045	0.290842	0.290021	0.29113	0.288448	0.289987	0.292481	0.289835
1.74393	0.295023	0.295697	0.295206	0.295685	0.294456	0.29326	0.294628	0.296471	0.294792	0.294023	0.2947	0.29374	0.296323	0.29125	0.293887	0.292152	0.294024	0.293189	0.292771	0.292372	0.29348	0.292103	0.294005	0.293455	0.291996	0.291178	0.293585	0.292056	0.292888	0.292426	0.291952	0.291621	0.290747	0.289642	0.290994	0.29107	0.288683	0.287502	0.291382	0.29147	0.289984	0.290791	0.28933	0.288689	0.289738	0.287273	0.28865	0.291119	0.288265
1.74361	0.295533	0.29635	0.295794	0.296373	0.295073	0.293412	0.294934	0.297105	0.295494	0.294724	0.29519	0.293972	0.296495	0.291937	0.294045	0.292756	0.294335	0.293502	0.293148	0.292677	0.293971	0.292572	0.294316	0.293781	0.292435	0.29166	0.293919	0.29251	0.293486	0.292737	0.292069	0.291756	0.290977	0.290006	0.291542	0.291525	0.289367	0.287672	0.291701	0.292174	0.28994	0.291147	0.28996	0.288854	0.290311	0.287726	0.288925	0.291564	0.288412
1.74329	0.298658	0.299738	0.299255	0.299225	0.298213	0.296533	0.298048	0.300151	0.298516	0.297999	0.298293	0.297149	0.299814	0.295068	0.296926	0.295652	0.297275	0.296816	0.296124	0.295739	0.29719	0.295373	0.297528	0.296945	0.295602	0.294823	0.297118	0.295228	0.296414	0.295887	0.295521	0.294998	0.293817	0.293025	0.294211	0.294546	0.292557	0.291098	0.294775	0.294889	0.292984	0.294395	0.292528	0.291962	0.293154	0.290586	0.292003	0.294261	0.291544
1.74297	0.293793	0.295157	0.294237	0.294629	0.293505	0.292258	0.293269	0.295595	0.294139	0.293398	0.294173	0.292283	0.295007	0.290855	0.292347	0.29103	0.292941	0.292369	0.29164	0.291345	0.292617	0.291206	0.292787	0.292388	0.290972	0.290373	0.292594	0.290999	0.291426	0.290715	0.290741	0.290003	0.289366	0.288397	0.290007	0.290078	0.287459	0.286192	0.28983	0.290283	0.288312	0.289594	0.288341	0.287529	0.288667	0.286113	0.287278	0.289862	0.287151
1.74266	0.29508	0.295636	0.294975	0.295348	0.29409	0.292713	0.294293	0.295987	0.294756	0.29412	0.294372	0.292806	0.295635	0.29086	0.293127	0.291811	0.293528	0.292481	0.292067	0.292004	0.293156	0.291831	0.293571	0.292823	0.29155	0.290739	0.293198	0.291446	0.292253	0.29175	0.291523	0.290908	0.290116	0.288572	0.290388	0.290743	0.288023	0.286873	0.29071	0.290859	0.288786	0.290045	0.289198	0.287677	0.289373	0.286468	0.287606	0.290268	0.287558
1.74234	0.294724	0.295312	0.295213	0.29519	0.294156	0.292824	0.294285	0.296078	0.294824	0.293717	0.294525	0.292853	0.295421	0.290806	0.29343	0.29184	0.293194	0.292654	0.292104	0.291771	0.293107	0.291839	0.293744	0.292928	0.291648	0.29049	0.292943	0.291474	0.292177	0.291667	0.291425	0.290701	0.289907	0.288818	0.290274	0.290485	0.287871	0.286636	0.290482	0.2905	0.288893	0.290272	0.28899	0.288113	0.288936	0.286119	0.287499	0.290177	0.287375
1.74202	0.294037	0.294882	0.29392	0.294411	0.292923	0.291709	0.292944	0.294858	0.293373	0.292497	0.293582	0.291909	0.294672	0.29006	0.291811	0.290516	0.292062	0.291493	0.290932	0.291063	0.291935	0.290598	0.292489	0.291722	0.290328	0.289287	0.291725	0.290399	0.291156	0.290542	0.290027	0.289805	0.288902	0.287697	0.288939	0.289219	0.286668	0.28538	0.289354	0.289396	0.287446	0.288789	0.28766	0.286953	0.287707	0.285042	0.286374	0.289053	0.286316
1.7417	0.297571	0.29818	0.297803	0.298105	0.297044	0.295515	0.296899	0.298726	0.297242	0.296383	0.29733	0.295852	0.298092	0.293694	0.295789	0.294217	0.296153	0.295418	0.294647	0.29442	0.295857	0.294399	0.296449	0.295715	0.294265	0.293142	0.295872	0.294072	0.294922	0.294177	0.293842	0.293526	0.292321	0.291519	0.293158	0.293003	0.290404	0.289154	0.293408	0.293199	0.291095	0.292959	0.29148	0.290441	0.291435	0.288901	0.289866	0.292856	0.289738
1.74138	0.298505	0.299262	0.298432	0.29906	0.297764	0.2961	0.297855	0.299556	0.29808	0.297377	0.298049	0.296815	0.29916	0.29448	0.296451	0.295373	0.296731	0.296079	0.295541	0.295092	0.296716	0.295181	0.296894	0.296536	0.295095	0.294063	0.2965	0.294754	0.295257	0.295177	0.295078	0.294088	0.293305	0.292191	0.293579	0.293682	0.29139	0.28978	0.293586	0.294191	0.292106	0.293247	0.292007	0.290963	0.292251	0.289933	0.290943	0.293135	0.290767
1.74107	0.298091	0.298975	0.298221	0.298624	0.297466	0.295713	0.297331	0.299371	0.297605	0.29716	0.297544	0.29626	0.298834	0.29412	0.29616	0.295059	0.296599	0.295764	0.294996	0.294734	0.29632	0.294641	0.296658	0.295804	0.294473	0.293535	0.296071	0.294444	0.295316	0.294589	0.294351	0.293903	0.29255	0.291969	0.293344	0.29343	0.290934	0.289597	0.293292	0.293846	0.291583	0.292891	0.291711	0.290485	0.291872	0.289563	0.290329	0.292804	0.290005
1.74075	0.294797	0.295748	0.294834	0.295535	0.293931	0.292736	0.293959	0.296316	0.294916	0.293792	0.29448	0.292862	0.295662	0.290858	0.293125	0.29157	0.293249	0.292423	0.291802	0.291583	0.29296	0.291165	0.293601	0.292742	0.291548	0.290112	0.292559	0.291512	0.291823	0.291303	0.290848	0.290946	0.289492	0.288334	0.289737	0.290329	0.287762	0.28596	0.290031	0.290104	0.288161	0.289748	0.288453	0.287697	0.288452	0.285871	0.28697	0.289753	0.286626
1.74043	0.299075	0.299748	0.299341	0.299656	0.298441	0.296941	0.29833	0.300121	0.298882	0.297799	0.298714	0.297052	0.299963	0.294915	0.296668	0.295518	0.297149	0.296399	0.295991	0.295571	0.297099	0.295685	0.297526	0.296771	0.295417	0.294396	0.296957	0.295173	0.295808	0.2953	0.29496	0.294778	0.293716	0.29233	0.293955	0.294392	0.291454	0.290118	0.294401	0.293994	0.292391	0.293385	0.292416	0.291215	0.292651	0.289906	0.290984	0.293613	0.290573
1.74012	0.297676	0.298511	0.298081	0.298119	0.296729	0.295742	0.296939	0.298691	0.297182	0.296559	0.296797	0.295598	0.2982	0.29376	0.295415	0.294346	0.295601	0.295195	0.294572	0.294066	0.295348	0.293935	0.295889	0.295313	0.293776	0.293117	0.295408	0.293575	0.294192	0.293392	0.293401	0.29312	0.292099	0.290881	0.292386	0.292337	0.290072	0.288589	0.292618	0.292762	0.290548	0.291978	0.290715	0.289756	0.290915	0.288237	0.289507	0.292249	0.289138
1.7398	0.297567	0.298535	0.29781	0.298217	0.29691	0.29579	0.296913	0.299114	0.297686	0.296411	0.297119	0.295951	0.298276	0.293604	0.295782	0.294287	0.29581	0.295305	0.294293	0.294345	0.295642	0.294116	0.295959	0.295679	0.293595	0.292929	0.295261	0.293727	0.294838	0.293602	0.293316	0.293084	0.291967	0.291029	0.292344	0.292789	0.290152	0.288821	0.292571	0.292686	0.290618	0.291947	0.290533	0.289572	0.290898	0.288314	0.289454	0.291832	0.289059
1.73948	0.299383	0.299909	0.299425	0.299359	0.298248	0.296594	0.298418	0.300389	0.298717	0.29788	0.298467	0.296669	0.29935	0.29499	0.296899	0.295355	0.297289	0.296284	0.295927	0.295803	0.296593	0.295538	0.297135	0.296448	0.295284	0.294565	0.296648	0.294937	0.295839	0.295042	0.29467	0.29415	0.293252	0.291995	0.293605	0.293491	0.291282	0.290053	0.293445	0.293776	0.291801	0.293102	0.29217	0.290875	0.291992	0.289205	0.290718	0.292785	0.290134
1.73917	0.293625	0.294143	0.293771	0.294136	0.293074	0.291896	0.293212	0.294957	0.293444	0.292486	0.293174	0.291674	0.294297	0.289781	0.291724	0.29033	0.291756	0.291273	0.290634	0.290556	0.291458	0.290128	0.292074	0.291405	0.289969	0.288856	0.291591	0.289567	0.290382	0.290103	0.289299	0.288828	0.28811	0.286857	0.288357	0.288416	0.286019	0.284672	0.288431	0.288549	0.286273	0.287523	0.286706	0.285685	0.286712	0.284019	0.285002	0.287922	0.285023
1.73885	0.293248	0.294024	0.293645	0.293932	0.292671	0.291217	0.292245	0.294316	0.293121	0.292024	0.292791	0.290975	0.294133	0.289427	0.29121	0.289682	0.291115	0.290679	0.290208	0.289752	0.291104	0.289376	0.29124	0.290552	0.289062	0.288329	0.29085	0.28911	0.289877	0.288974	0.28847	0.288428	0.287395	0.286501	0.287845	0.287969	0.285431	0.283741	0.2876	0.288008	0.285768	0.287081	0.286027	0.284882	0.286013	0.283249	0.2843	0.28682	0.284427
1.73853	0.296269	0.297559	0.296843	0.297138	0.295564	0.29469	0.295826	0.297983	0.296521	0.295219	0.295925	0.294737	0.297293	0.292361	0.2942	0.293146	0.294669	0.294138	0.293059	0.293139	0.294475	0.293181	0.294467	0.294219	0.292466	0.291704	0.293688	0.292354	0.293114	0.292319	0.292162	0.291585	0.290909	0.289487	0.290987	0.29136	0.288824	0.287169	0.291436	0.291445	0.289223	0.290445	0.289169	0.2882	0.289296	0.286686	0.287454	0.290506	0.287616
1.73822	0.295752	0.296318	0.295721	0.295896	0.294865	0.293358	0.294766	0.296706	0.295188	0.294261	0.294419	0.293236	0.295934	0.291063	0.292948	0.291656	0.293281	0.292607	0.291976	0.29147	0.293178	0.291358	0.29351	0.292665	0.291387	0.290344	0.292605	0.290953	0.291787	0.291062	0.290676	0.290344	0.289233	0.288197	0.289529	0.289683	0.287481	0.286118	0.289828	0.289826	0.287674	0.288968	0.287689	0.286538	0.287913	0.285054	0.286272	0.289038	0.285975
1.7379	0.296258	0.297247	0.296736	0.297101	0.295746	0.294139	0.295598	0.297514	0.296042	0.294836	0.295428	0.293994	0.29668	0.292123	0.294087	0.292606	0.293988	0.293378	0.292871	0.292326	0.293909	0.292354	0.294333	0.293473	0.292281	0.291102	0.293576	0.291844	0.292333	0.292015	0.291517	0.291323	0.2905	0.288942	0.290239	0.290871	0.287979	0.286482	0.290498	0.290701	0.288777	0.289977	0.288766	0.288008	0.288502	0.286138	0.287216	0.289797	0.286835
1.73758	0.299024	0.299794	0.299117	0.299658	0.29845	0.296909	0.298333	0.300093	0.29864	0.297682	0.298276	0.296561	0.299093	0.294521	0.296746	0.295059	0.296996	0.296309	0.295475	0.294911	0.296243	0.295048	0.296552	0.296086	0.294541	0.293749	0.296233	0.294499	0.295173	0.294302	0.294095	0.293697	0.292621	0.291568	0.292792	0.292901	0.290877	0.289294	0.29285	0.293141	0.291332	0.292486	0.291151	0.289876	0.291113	0.288423	0.289602	0.292134	0.289108
1.73727	0.298569	0.299232	0.298802	0.299279	0.29772	0.295836	0.297589	0.299627	0.298058	0.297029	0.297643	0.296132	0.298518	0.293814	0.29576	0.294394	0.296449	0.295533	0.294827	0.294564	0.295763	0.294252	0.296408	0.295399	0.293946	0.292931	0.295656	0.293628	0.294458	0.293694	0.293472	0.292886	0.292149	0.290911	0.292115	0.292495	0.289858	0.288728	0.292195	0.292229	0.290201	0.2916	0.290532	0.288837	0.290833	0.287702	0.289165	0.291082	0.288582
1.73695	0.296888	0.29712	0.296535	0.296865	0.295937	0.29446	0.295794	0.297785	0.295939	0.295088	0.295755	0.29447	0.29711	0.292314	0.294302	0.292595	0.294262	0.293367	0.293064	0.292522	0.294373	0.292405	0.294281	0.293773	0.291884	0.291323	0.293358	0.292079	0.29255	0.291946	0.291441	0.291115	0.29026	0.289178	0.290306	0.290159	0.287926	0.286581	0.290147	0.290362	0.288343	0.289921	0.288467	0.287281	0.288554	0.285593	0.286865	0.289117	0.286371
1.73664	0.30216	0.30319	0.302329	0.302654	0.301576	0.299944	0.301251	0.303002	0.301713	0.300885	0.301606	0.299727	0.302486	0.298098	0.299489	0.298357	0.300081	0.298983	0.298801	0.298063	0.299778	0.297847	0.300031	0.299008	0.297499	0.296769	0.299278	0.297346	0.29815	0.2974	0.297422	0.296885	0.295775	0.29425	0.295766	0.296286	0.293075	0.292282	0.29597	0.295926	0.293891	0.295231	0.293871	0.292901	0.293886	0.291272	0.292489	0.294799	0.291961
1.73632	0.300565	0.30165	0.301071	0.301115	0.300133	0.298356	0.29959	0.301906	0.300241	0.299413	0.29967	0.298449	0.300779	0.29626	0.29793	0.296863	0.298308	0.297456	0.296959	0.296831	0.297825	0.296264	0.298158	0.297429	0.295877	0.29508	0.297358	0.296215	0.296369	0.296033	0.295363	0.294838	0.293999	0.292828	0.29405	0.294097	0.292189	0.290598	0.294272	0.29442	0.292222	0.293702	0.292156	0.290963	0.29198	0.289493	0.290608	0.293306	0.29017
1.736	0.300846	0.301746	0.301073	0.301436	0.300229	0.298555	0.30002	0.302019	0.300373	0.299584	0.300013	0.298404	0.301084	0.296787	0.298555	0.296969	0.298464	0.297885	0.297216	0.296941	0.298267	0.296472	0.298483	0.297924	0.29606	0.295108	0.297617	0.29582	0.296848	0.295943	0.295571	0.295218	0.294289	0.29279	0.294357	0.294367	0.292243	0.290329	0.293963	0.294445	0.292481	0.293538	0.292623	0.29135	0.292326	0.289607	0.290755	0.293119	0.290447
1.73569	0.299411	0.300367	0.299694	0.300202	0.298829	0.297298	0.298633	0.300408	0.299148	0.297894	0.298726	0.297307	0.299543	0.295142	0.297015	0.295407	0.297203	0.296294	0.295807	0.295461	0.296925	0.295401	0.297141	0.296389	0.295091	0.293917	0.296189	0.294495	0.29508	0.294576	0.294287	0.293871	0.29263	0.291379	0.292752	0.29292	0.290401	0.288951	0.292896	0.292952	0.29107	0.292232	0.290658	0.290142	0.290712	0.288311	0.289596	0.291644	0.288858
1.73537	0.298451	0.299147	0.298504	0.298661	0.297602	0.296134	0.297449	0.299438	0.298112	0.296874	0.29721	0.29606	0.298438	0.293838	0.295815	0.29435	0.295965	0.295134	0.294497	0.294063	0.295568	0.294012	0.295904	0.295296	0.293998	0.292789	0.295074	0.293433	0.294015	0.293369	0.293311	0.292365	0.291392	0.290413	0.291623	0.292104	0.289166	0.28761	0.291429	0.291793	0.289685	0.291131	0.289645	0.288793	0.28969	0.286756	0.287906	0.290833	0.287523
1.73506	0.30042	0.301278	0.300277	0.301248	0.299615	0.298244	0.299575	0.3016	0.300025	0.298795	0.299344	0.298041	0.300757	0.296457	0.298102	0.296545	0.298132	0.297212	0.296574	0.296326	0.297742	0.296007	0.298041	0.297358	0.295877	0.294663	0.297205	0.295435	0.296373	0.295499	0.29482	0.294475	0.293608	0.29234	0.293779	0.294239	0.291225	0.290022	0.293581	0.293881	0.291693	0.29292	0.291517	0.290485	0.291719	0.288958	0.290007	0.292447	0.289669
1.73474	0.296978	0.297355	0.296763	0.297067	0.296073	0.294313	0.295858	0.297703	0.296098	0.294962	0.295607	0.294119	0.296672	0.292134	0.294248	0.292809	0.294342	0.293666	0.292766	0.292385	0.293953	0.2922	0.293989	0.293243	0.291573	0.290785	0.293257	0.291767	0.292419	0.291612	0.291237	0.290465	0.289944	0.288614	0.289997	0.290234	0.287677	0.286298	0.289536	0.290085	0.287841	0.288908	0.2879	0.286934	0.287967	0.284829	0.286268	0.288663	0.285881
1.73443	0.298723	0.299619	0.298834	0.29936	0.297761	0.29656	0.297854	0.299774	0.297715	0.296875	0.297902	0.29618	0.298666	0.294236	0.295834	0.294517	0.296199	0.295464	0.294788	0.294588	0.295655	0.294258	0.295869	0.295251	0.293853	0.29306	0.295243	0.293482	0.294029	0.29345	0.293348	0.292627	0.291764	0.290454	0.291551	0.292315	0.289189	0.2879	0.291675	0.291864	0.289517	0.29091	0.290033	0.288815	0.289628	0.286926	0.288277	0.290375	0.287695
1.73411	0.300667	0.301532	0.300812	0.301265	0.299771	0.298289	0.299704	0.301826	0.299841	0.299109	0.299566	0.298018	0.300629	0.295972	0.29787	0.296598	0.298106	0.297373	0.296789	0.296316	0.297475	0.295968	0.297936	0.297131	0.295713	0.295065	0.297084	0.295147	0.296321	0.295217	0.295019	0.294362	0.293767	0.292116	0.293258	0.293901	0.291144	0.289742	0.293351	0.293658	0.291507	0.292762	0.291088	0.290402	0.291353	0.288697	0.289858	0.292187	0.289609
1.7338	0.299087	0.299724	0.299246	0.299531	0.297922	0.296495	0.297953	0.299595	0.298353	0.297467	0.29802	0.296506	0.299188	0.294337	0.296002	0.295242	0.296503	0.295716	0.295221	0.294786	0.295689	0.294435	0.296113	0.29563	0.294332	0.292965	0.295289	0.293258	0.294428	0.2935	0.293297	0.292563	0.291833	0.290754	0.292058	0.292111	0.289294	0.28804	0.291823	0.292123	0.290106	0.291062	0.289736	0.288454	0.289842	0.287113	0.288131	0.290349	0.287245
1.73349	0.304023	0.304863	0.304313	0.304778	0.303294	0.301681	0.303196	0.304916	0.30333	0.302566	0.302902	0.301469	0.303911	0.299205	0.301174	0.299655	0.301551	0.300554	0.299986	0.299765	0.300908	0.299539	0.30094	0.300483	0.298783	0.29808	0.300505	0.298584	0.299593	0.298569	0.298481	0.297781	0.296817	0.295612	0.296564	0.296999	0.294657	0.293084	0.29651	0.296564	0.294437	0.296012	0.294876	0.293701	0.294832	0.291882	0.293018	0.294738	0.292117
1.73317	0.299197	0.300237	0.299671	0.299871	0.298638	0.296909	0.298556	0.300409	0.298751	0.29748	0.298238	0.296789	0.299144	0.294725	0.296732	0.295336	0.296575	0.295946	0.295323	0.294895	0.296146	0.294702	0.296396	0.295882	0.293999	0.293263	0.295847	0.29364	0.294507	0.293742	0.29362	0.292792	0.291868	0.290431	0.291918	0.292325	0.289933	0.288004	0.291711	0.292154	0.29024	0.291225	0.289675	0.288758	0.289988	0.286965	0.288021	0.290401	0.287612
1.73286	0.30155	0.301955	0.30135	0.301766	0.300093	0.299217	0.300748	0.30246	0.300748	0.29953	0.300354	0.298692	0.301212	0.296604	0.298662	0.2973	0.298523	0.297929	0.297202	0.296784	0.298027	0.296526	0.29833	0.297694	0.295791	0.294924	0.297336	0.29577	0.29645	0.295707	0.295207	0.294792	0.293864	0.292336	0.293888	0.294214	0.29144	0.290124	0.2938	0.293919	0.291757	0.292548	0.2921	0.290643	0.291609	0.288866	0.289809	0.29232	0.289403
1.73254	0.299979	0.301004	0.300087	0.300416	0.299364	0.297641	0.299243	0.301145	0.299214	0.298234	0.298947	0.297382	0.299942	0.295342	0.297505	0.295976	0.29732	0.296718	0.296103	0.295371	0.296814	0.295627	0.297351	0.296673	0.294936	0.293984	0.296193	0.294545	0.295112	0.294428	0.293943	0.293451	0.292712	0.291631	0.292418	0.29296	0.290467	0.289237	0.292552	0.292558	0.290405	0.291774	0.290541	0.289399	0.290322	0.287664	0.288827	0.290971	0.288185
1.73223	0.305166	0.305896	0.305469	0.306147	0.304549	0.303029	0.304257	0.306605	0.304615	0.303643	0.304241	0.302742	0.304961	0.300671	0.302627	0.300645	0.302512	0.301685	0.301363	0.300389	0.30184	0.300467	0.302333	0.30151	0.299884	0.298859	0.301573	0.299664	0.300218	0.299782	0.299141	0.298724	0.297579	0.296405	0.297661	0.297783	0.29533	0.293854	0.297485	0.297517	0.295628	0.29681	0.295363	0.294447	0.295546	0.292477	0.29381	0.295976	0.293296
1.73191	0.299642	0.300734	0.299893	0.30015	0.299034	0.297609	0.298916	0.300586	0.299192	0.29801	0.298422	0.297199	0.299788	0.294902	0.296857	0.295296	0.29698	0.296438	0.295496	0.295259	0.296475	0.295203	0.296635	0.296106	0.294213	0.29372	0.295596	0.294075	0.294656	0.293943	0.293525	0.293277	0.292249	0.290869	0.292401	0.292568	0.289906	0.288292	0.292564	0.292023	0.290119	0.29114	0.289851	0.288975	0.289883	0.287182	0.288143	0.290008	0.287645
1.7316	0.300452	0.301244	0.300375	0.300774	0.299306	0.298117	0.299427	0.300675	0.299569	0.298542	0.299006	0.297591	0.299915	0.295557	0.297612	0.295912	0.297564	0.296675	0.296255	0.295638	0.296506	0.29521	0.296839	0.29655	0.294974	0.293984	0.296476	0.294516	0.29513	0.294355	0.294246	0.293395	0.292567	0.291118	0.292269	0.293014	0.290233	0.288945	0.292454	0.292439	0.290417	0.291732	0.290456	0.289331	0.2902	0.287387	0.288351	0.290665	0.287792
1.73129	0.297557	0.298309	0.297787	0.298083	0.29664	0.295191	0.296817	0.298471	0.296858	0.295941	0.296347	0.295124	0.297377	0.292581	0.294535	0.293267	0.294793	0.294232	0.29351	0.293611	0.294216	0.292923	0.294688	0.293614	0.292128	0.291323	0.293554	0.291977	0.292613	0.292255	0.291508	0.291118	0.289821	0.288721	0.289984	0.290242	0.287593	0.286133	0.289999	0.290121	0.288002	0.288946	0.287798	0.286361	0.287686	0.284664	0.285921	0.288167	0.285419
1.73097	0.299588	0.299958	0.299415	0.299507	0.29849	0.296835	0.298155	0.299995	0.29847	0.297333	0.297832	0.296363	0.299126	0.294332	0.295958	0.294753	0.296136	0.295519	0.295003	0.294725	0.295861	0.294032	0.296031	0.295276	0.293664	0.292929	0.294958	0.293662	0.294181	0.293182	0.292955	0.292377	0.291332	0.290433	0.291382	0.291814	0.289331	0.287878	0.291551	0.291436	0.289358	0.290235	0.289085	0.288105	0.288785	0.286435	0.287148	0.289788	0.286615
1.73066	0.300312	0.301272	0.300403	0.300624	0.29945	0.297879	0.299537	0.301229	0.299304	0.298579	0.299084	0.297528	0.300192	0.295416	0.297405	0.296093	0.297595	0.296817	0.29603	0.295733	0.297246	0.295484	0.297155	0.296447	0.294558	0.294028	0.295919	0.294596	0.295445	0.294721	0.294044	0.293477	0.292332	0.291371	0.292798	0.2928	0.29071	0.288779	0.292346	0.292605	0.290239	0.29168	0.290551	0.289016	0.28985	0.287152	0.288473	0.290565	0.287926
1.73035	0.30182	0.302953	0.30213	0.302393	0.300916	0.299633	0.300978	0.302972	0.301153	0.300098	0.300593	0.299398	0.301727	0.296896	0.29906	0.29752	0.298835	0.298341	0.29775	0.297502	0.298162	0.296939	0.299014	0.297864	0.296677	0.295781	0.298128	0.296339	0.296786	0.296094	0.295754	0.295433	0.294203	0.293021	0.29412	0.294734	0.291804	0.290364	0.293821	0.293949	0.291982	0.293372	0.291783	0.290436	0.291298	0.289098	0.290002	0.292298	0.289398
1.73003	0.308221	0.308905	0.307997	0.308507	0.307193	0.305795	0.306867	0.308912	0.307625	0.306612	0.306509	0.305301	0.307807	0.303212	0.305068	0.303587	0.305383	0.304404	0.303714	0.303365	0.30454	0.303059	0.304781	0.304315	0.302393	0.30123	0.304002	0.302049	0.3031	0.302159	0.301686	0.301224	0.300442	0.298986	0.29996	0.300083	0.298229	0.296164	0.300121	0.300156	0.298016	0.29899	0.29761	0.296389	0.297624	0.294671	0.295891	0.298304	0.295145
1.72972	0.307977	0.30867	0.307745	0.308204	0.306529	0.305429	0.306892	0.308542	0.307013	0.305918	0.306468	0.305221	0.307348	0.302725	0.30466	0.303205	0.304787	0.304117	0.30336	0.302821	0.304244	0.302919	0.304547	0.303773	0.301934	0.301049	0.303565	0.301558	0.302127	0.30147	0.301202	0.300851	0.299754	0.298267	0.299599	0.299985	0.297911	0.295743	0.299477	0.299584	0.297459	0.29879	0.297419	0.296069	0.297126	0.29451	0.295576	0.29787	0.294797
1.72941	0.304494	0.305272	0.304729	0.30493	0.303444	0.301746	0.303244	0.305205	0.30378	0.302558	0.303063	0.301778	0.303913	0.299674	0.301319	0.299883	0.301478	0.300544	0.300329	0.299764	0.300948	0.299234	0.301144	0.300449	0.299025	0.298302	0.300228	0.298578	0.299286	0.298383	0.297881	0.297831	0.296491	0.295359	0.296324	0.297208	0.294469	0.292669	0.296291	0.296513	0.294162	0.295549	0.294173	0.293412	0.294088	0.291479	0.292166	0.294497	0.291936
1.72909	0.305225	0.305939	0.305415	0.305473	0.304309	0.302875	0.304016	0.306299	0.304454	0.303377	0.304022	0.302664	0.305099	0.300218	0.30225	0.301032	0.302329	0.301554	0.300853	0.300532	0.301662	0.300083	0.301886	0.301266	0.29924	0.29873	0.300834	0.299171	0.299876	0.299244	0.298766	0.298319	0.297248	0.296078	0.297167	0.297243	0.295216	0.293569	0.297517	0.297404	0.294905	0.296242	0.295215	0.293764	0.294884	0.291987	0.293122	0.295333	0.292435
1.72878	0.30121	0.30184	0.301048	0.301582	0.300032	0.298825	0.299792	0.30174	0.299988	0.299366	0.299923	0.298177	0.301124	0.295951	0.297971	0.296683	0.298358	0.297605	0.296874	0.29606	0.297646	0.295898	0.297648	0.297396	0.295453	0.294796	0.296762	0.294879	0.295781	0.294827	0.294758	0.293917	0.293312	0.291962	0.292901	0.293128	0.290907	0.289769	0.292865	0.29289	0.291042	0.29211	0.290896	0.289355	0.290765	0.287869	0.28888	0.290994	0.288111
1.72847	0.302687	0.303894	0.303272	0.30307	0.30215	0.300388	0.302128	0.303775	0.302156	0.301008	0.301715	0.300068	0.302588	0.298039	0.300024	0.298605	0.300142	0.299484	0.298553	0.298209	0.299222	0.297957	0.299857	0.298819	0.297367	0.296105	0.298705	0.297214	0.297532	0.297011	0.296585	0.29591	0.29485	0.293819	0.294769	0.295183	0.292637	0.291266	0.294839	0.294718	0.292568	0.294054	0.292671	0.291538	0.292322	0.289746	0.290585	0.293235	0.290101
1.72816	0.303043	0.303746	0.302951	0.30341	0.3022	0.300959	0.302144	0.303865	0.302191	0.30108	0.301759	0.3004	0.302697	0.298263	0.30004	0.298551	0.299857	0.299417	0.298695	0.298162	0.299546	0.297901	0.299492	0.29915	0.297228	0.296725	0.298595	0.296948	0.297696	0.297002	0.296283	0.296275	0.295295	0.293779	0.294728	0.295342	0.292658	0.290981	0.294783	0.294601	0.292639	0.293989	0.292641	0.291576	0.292729	0.28949	0.290496	0.293024	0.290158
1.72784	0.300774	0.301307	0.300726	0.30112	0.299699	0.298188	0.299683	0.301391	0.29992	0.299151	0.299342	0.298008	0.300514	0.295775	0.297705	0.29648	0.297747	0.297189	0.296383	0.296137	0.296956	0.295871	0.297529	0.297031	0.295143	0.294242	0.296285	0.29485	0.295794	0.294619	0.294227	0.293759	0.292535	0.291624	0.292746	0.293	0.290609	0.288819	0.292529	0.29248	0.29044	0.292588	0.29065	0.289581	0.290486	0.287672	0.288641	0.290597	0.28815
1.72753	0.299967	0.30072	0.300279	0.300302	0.298965	0.297873	0.299604	0.300953	0.299608	0.298129	0.29892	0.297247	0.299929	0.295168	0.297109	0.295645	0.296975	0.296371	0.295693	0.295036	0.296765	0.295176	0.296836	0.296128	0.294675	0.293456	0.295871	0.29436	0.295041	0.294038	0.293248	0.29324	0.292116	0.290979	0.292206	0.292453	0.289764	0.28841	0.292029	0.291854	0.289944	0.290824	0.28996	0.288768	0.289562	0.287013	0.287783	0.290015	0.287255
1.72722	0.301236	0.301753	0.301675	0.301726	0.300443	0.298708	0.299882	0.301652	0.300182	0.299138	0.299655	0.297954	0.300745	0.2961	0.297966	0.296534	0.298309	0.297009	0.296753	0.296392	0.297545	0.296109	0.297855	0.296976	0.295392	0.294457	0.297032	0.295332	0.296039	0.295089	0.294741	0.294195	0.293092	0.291893	0.293303	0.293547	0.291043	0.289249	0.292878	0.292895	0.291344	0.292132	0.290661	0.289428	0.290849	0.287915	0.288837	0.291179	0.288351
1.72691	0.302075	0.302723	0.3023	0.302141	0.301113	0.2997	0.300959	0.302911	0.301393	0.300212	0.300626	0.299346	0.30177	0.296849	0.298883	0.297414	0.299334	0.298722	0.298036	0.297504	0.298744	0.297193	0.298802	0.298257	0.296251	0.295664	0.297871	0.296429	0.296563	0.296281	0.296032	0.295355	0.294163	0.292926	0.294151	0.29423	0.292374	0.29029	0.293884	0.294173	0.29206	0.293373	0.291747	0.290496	0.291768	0.289052	0.28963	0.292256	0.289419
1.72659	0.304201	0.30496	0.304319	0.304368	0.30345	0.301773	0.303246	0.30504	0.303508	0.302292	0.302719	0.301908	0.30404	0.299384	0.300944	0.2996	0.301229	0.300398	0.299803	0.299529	0.300776	0.299491	0.301116	0.300244	0.298895	0.297861	0.300004	0.298232	0.299313	0.298334	0.297888	0.297355	0.296186	0.29534	0.29661	0.296508	0.293995	0.292335	0.296117	0.296425	0.293882	0.295521	0.294362	0.292888	0.294087	0.291206	0.292359	0.294415	0.291787
1.72628	0.303197	0.304004	0.303349	0.303818	0.302179	0.301525	0.302477	0.303901	0.302544	0.301232	0.301823	0.300644	0.303075	0.298314	0.300163	0.298894	0.300327	0.299571	0.299278	0.298907	0.299484	0.298584	0.3	0.29929	0.297581	0.296838	0.299162	0.297414	0.29846	0.297475	0.296882	0.296223	0.295542	0.293986	0.295395	0.295626	0.293207	0.291658	0.295286	0.295455	0.293359	0.294697	0.293284	0.291713	0.293278	0.290031	0.29118	0.293538	0.290643
1.72597	0.304775	0.305301	0.304681	0.305232	0.303811	0.302303	0.303548	0.305266	0.303802	0.302687	0.303242	0.301929	0.304369	0.299827	0.30163	0.300474	0.302116	0.301037	0.300723	0.300205	0.301343	0.300074	0.301846	0.300876	0.299	0.298379	0.300594	0.29864	0.299574	0.29903	0.298507	0.297673	0.296764	0.295664	0.296864	0.297114	0.294637	0.293104	0.296977	0.296657	0.294649	0.295845	0.2945	0.293453	0.294409	0.291536	0.292748	0.294868	0.292231
1.72566	0.300485	0.301139	0.300764	0.300727	0.299786	0.298261	0.299242	0.300981	0.299746	0.298667	0.299573	0.297977	0.300117	0.295463	0.297528	0.29599	0.297429	0.296987	0.296285	0.295809	0.296899	0.295934	0.297362	0.296491	0.294862	0.294084	0.29635	0.294794	0.295209	0.294772	0.294213	0.293414	0.29291	0.291576	0.292484	0.29312	0.29038	0.2891	0.29266	0.292429	0.290755	0.291662	0.290466	0.2895	0.290566	0.287608	0.28836	0.290719	0.287897
1.72535	0.308382	0.309272	0.308857	0.308963	0.307511	0.306118	0.307657	0.309368	0.307901	0.307014	0.307468	0.305651	0.308022	0.303817	0.305313	0.304471	0.305524	0.30494	0.304344	0.303734	0.305306	0.303787	0.305366	0.304624	0.303092	0.302332	0.304647	0.302747	0.303406	0.302906	0.30226	0.301404	0.301026	0.299588	0.300557	0.300994	0.298267	0.296758	0.300598	0.300619	0.298123	0.299759	0.29866	0.297466	0.298298	0.295585	0.296696	0.299094	0.295705
1.72504	0.302984	0.303267	0.302565	0.303039	0.301952	0.300428	0.301803	0.303695	0.302397	0.300777	0.301251	0.30011	0.302467	0.297904	0.299354	0.298396	0.299654	0.299297	0.298688	0.298042	0.299371	0.297981	0.299729	0.298949	0.297284	0.296332	0.298662	0.296907	0.297896	0.296997	0.296545	0.296312	0.295211	0.293891	0.295105	0.295409	0.29287	0.291209	0.294829	0.295208	0.292913	0.293947	0.292713	0.29164	0.292552	0.289919	0.29089	0.293061	0.290669
1.72472	0.303251	0.303931	0.303526	0.303847	0.302988	0.301321	0.302729	0.304371	0.30304	0.30175	0.302268	0.300683	0.303478	0.298417	0.300782	0.29922	0.300991	0.299778	0.299593	0.299163	0.299938	0.298464	0.300434	0.300002	0.298103	0.2976	0.299466	0.297815	0.298434	0.297986	0.297429	0.29679	0.296049	0.294789	0.296145	0.296082	0.293759	0.292194	0.295655	0.295793	0.293923	0.295214	0.2937	0.292614	0.293566	0.290566	0.291836	0.294111	0.291177
1.72441	0.301262	0.302258	0.301604	0.301984	0.300616	0.299094	0.300717	0.302129	0.300943	0.299775	0.300578	0.298486	0.30105	0.29656	0.298643	0.297298	0.298828	0.297571	0.297603	0.296946	0.297869	0.296637	0.298634	0.297896	0.296056	0.295324	0.29749	0.295736	0.296486	0.295686	0.29524	0.294598	0.293679	0.292515	0.294292	0.293943	0.291708	0.290387	0.293261	0.293848	0.291614	0.293241	0.291896	0.290499	0.291585	0.288672	0.289469	0.291691	0.289283
1.7241	0.302535	0.30328	0.302496	0.303304	0.301822	0.300667	0.30184	0.303537	0.301869	0.300832	0.301319	0.299935	0.302775	0.297695	0.299878	0.29828	0.300018	0.299162	0.29847	0.298094	0.299273	0.297779	0.29964	0.298849	0.297574	0.296773	0.298533	0.297104	0.297956	0.296926	0.29688	0.296044	0.295228	0.29383	0.295031	0.295533	0.293441	0.291623	0.294879	0.295241	0.293064	0.294532	0.292981	0.291877	0.293043	0.290184	0.291189	0.293334	0.290913
1.72379	0.300558	0.301448	0.300905	0.301402	0.300049	0.298649	0.299766	0.30176	0.300046	0.299303	0.299815	0.298229	0.300637	0.295924	0.298103	0.296194	0.298318	0.297504	0.296806	0.296203	0.297665	0.296214	0.297972	0.296688	0.295419	0.294575	0.296749	0.295398	0.296136	0.2956	0.295089	0.294167	0.293703	0.292451	0.293511	0.293641	0.291347	0.289477	0.293156	0.293173	0.291547	0.292789	0.291374	0.2898	0.291141	0.28838	0.28917	0.291511	0.288778
1.72348	0.302211	0.302847	0.302126	0.302675	0.301199	0.299948	0.301108	0.302859	0.301767	0.300339	0.300871	0.299472	0.302035	0.297305	0.299053	0.298068	0.298889	0.298941	0.298296	0.29794	0.299051	0.297852	0.299075	0.298303	0.296937	0.296161	0.298398	0.296596	0.297868	0.296571	0.296285	0.295793	0.294645	0.2938	0.294972	0.295038	0.292732	0.290833	0.294542	0.294894	0.292417	0.29423	0.292687	0.29141	0.292587	0.289956	0.290976	0.293079	0.29039
1.72317	0.296867	0.297463	0.296963	0.296907	0.295893	0.29471	0.29551	0.297264	0.29609	0.294714	0.295328	0.293954	0.296449	0.29208	0.294144	0.29308	0.294141	0.293427	0.292959	0.292444	0.2936	0.292179	0.293893	0.292921	0.29177	0.290963	0.293012	0.29105	0.292202	0.291143	0.290913	0.290407	0.289131	0.288147	0.289213	0.28995	0.287694	0.285924	0.289321	0.289306	0.287079	0.28864	0.287338	0.286295	0.287493	0.284695	0.285405	0.287392	0.284926
1.72286	0.299354	0.30051	0.300147	0.300585	0.298947	0.29763	0.298601	0.300817	0.298972	0.297798	0.298705	0.297331	0.299877	0.295035	0.296684	0.295721	0.297247	0.296369	0.295985	0.295293	0.296394	0.295272	0.297021	0.296165	0.29485	0.293995	0.296181	0.294303	0.295303	0.294417	0.293937	0.293377	0.292697	0.291147	0.292649	0.292666	0.290342	0.288755	0.292386	0.292539	0.290629	0.291867	0.290301	0.289294	0.290378	0.287349	0.288715	0.29059	0.288183
1.72255	0.299954	0.301202	0.300435	0.301109	0.299377	0.298037	0.299412	0.300913	0.299728	0.298712	0.299292	0.297979	0.300136	0.295681	0.297672	0.296237	0.297683	0.296871	0.296101	0.29584	0.297097	0.295515	0.297558	0.297071	0.29497	0.294493	0.296667	0.295227	0.295549	0.294972	0.294132	0.293878	0.292929	0.292525	0.292899	0.293333	0.290714	0.289281	0.293057	0.293113	0.290832	0.292291	0.291187	0.289923	0.291134	0.288273	0.289043	0.291517	0.288244
1.72224	0.299844	0.300605	0.300194	0.300199	0.299013	0.298104	0.298761	0.300808	0.299183	0.298131	0.298629	0.297423	0.299771	0.29501	0.296696	0.296015	0.29748	0.296593	0.29596	0.29572	0.296874	0.295664	0.296893	0.296468	0.294616	0.294321	0.296383	0.294408	0.295371	0.29463	0.294218	0.293356	0.292833	0.2915	0.292671	0.292944	0.290739	0.289126	0.292437	0.292763	0.290633	0.291988	0.290572	0.289305	0.290513	0.287862	0.288401	0.290772	0.288312
1.72193	0.298655	0.299058	0.298916	0.299143	0.297746	0.296326	0.297793	0.299309	0.297763	0.296869	0.297732	0.296087	0.298492	0.293811	0.295841	0.294533	0.296067	0.295276	0.294975	0.294469	0.295538	0.294184	0.295815	0.295424	0.293537	0.292738	0.294738	0.293434	0.29426	0.293361	0.292831	0.292224	0.291844	0.290447	0.291712	0.291886	0.289423	0.287779	0.291113	0.291657	0.289529	0.290761	0.289619	0.288242	0.289487	0.286758	0.28755	0.28952	0.286907
1.72162	0.299504	0.300582	0.299979	0.300341	0.298935	0.297526	0.298627	0.300351	0.299074	0.297969	0.298814	0.297238	0.299772	0.2952	0.297128	0.295635	0.297525	0.296579	0.296327	0.29543	0.296708	0.295355	0.296848	0.296523	0.294932	0.293914	0.296316	0.294326	0.295205	0.29419	0.294128	0.29335	0.292767	0.29159	0.292561	0.292982	0.29076	0.288696	0.292557	0.29246	0.290588	0.292152	0.290597	0.289228	0.290617	0.287592	0.288883	0.290921	0.288291
1.72131	0.297711	0.298489	0.297622	0.297791	0.296636	0.295335	0.296818	0.298499	0.296877	0.295898	0.296388	0.294981	0.297675	0.292869	0.295271	0.293471	0.295306	0.294766	0.293985	0.29354	0.294544	0.293503	0.294931	0.294575	0.292578	0.291698	0.294066	0.292215	0.293088	0.292649	0.292236	0.291316	0.290523	0.289049	0.29057	0.290977	0.288599	0.28681	0.290669	0.290739	0.288583	0.289983	0.288827	0.287312	0.288583	0.285773	0.28664	0.289047	0.28622
1.721	0.29896	0.29949	0.298709	0.299175	0.297785	0.296619	0.297718	0.299879	0.29848	0.297336	0.297851	0.296142	0.298916	0.294188	0.296353	0.29485	0.296113	0.295665	0.294977	0.294641	0.295964	0.294449	0.29622	0.295457	0.293959	0.293257	0.295493	0.293486	0.294328	0.29376	0.293054	0.292574	0.292136	0.29086	0.291865	0.292013	0.289926	0.288319	0.291817	0.292141	0.290321	0.291468	0.289824	0.288746	0.289861	0.287191	0.288022	0.290028	0.287275
1.72069	0.297103	0.29787	0.297296	0.297533	0.296431	0.294841	0.296619	0.298141	0.296674	0.295884	0.296259	0.295181	0.29731	0.292619	0.294713	0.29348	0.294822	0.293883	0.293545	0.293241	0.294724	0.293076	0.294939	0.293765	0.292665	0.291603	0.294285	0.292064	0.292981	0.292277	0.29217	0.291257	0.290018	0.289543	0.290517	0.290846	0.288312	0.286997	0.290469	0.290652	0.288166	0.289734	0.288675	0.287339	0.288785	0.285623	0.286441	0.289203	0.286306
1.72038	0.300715	0.301564	0.300732	0.301324	0.300023	0.298661	0.299802	0.301617	0.30028	0.299039	0.299724	0.298187	0.300817	0.295844	0.298142	0.296803	0.298347	0.297549	0.297063	0.29643	0.297701	0.296446	0.297688	0.297399	0.295911	0.295069	0.297464	0.295764	0.296469	0.295419	0.295224	0.294945	0.294017	0.292637	0.29375	0.294166	0.292034	0.290243	0.293897	0.294185	0.291969	0.293109	0.291931	0.290626	0.291877	0.289176	0.29017	0.292156	0.289962
1.72007	0.300667	0.301493	0.300984	0.301417	0.300106	0.298672	0.299771	0.3017	0.300247	0.299073	0.299753	0.298347	0.300629	0.295843	0.298209	0.296747	0.298497	0.297473	0.297218	0.296786	0.297995	0.296731	0.298238	0.297365	0.296306	0.295041	0.297525	0.295517	0.296518	0.295675	0.295152	0.295181	0.294043	0.292779	0.294193	0.294269	0.291989	0.29009	0.293811	0.294063	0.292059	0.293458	0.292086	0.290978	0.292471	0.288978	0.290117	0.292603	0.290032
1.71976	0.299706	0.300359	0.299907	0.300235	0.298694	0.297506	0.2987	0.300572	0.298962	0.297782	0.298391	0.297324	0.299567	0.294962	0.296933	0.295629	0.297114	0.296557	0.29612	0.295323	0.296448	0.295363	0.297114	0.296508	0.29479	0.29417	0.296405	0.294874	0.295713	0.294527	0.29421	0.293539	0.292683	0.291827	0.292776	0.29343	0.290659	0.288886	0.292642	0.292961	0.290991	0.292349	0.291284	0.289701	0.291323	0.288341	0.289005	0.291045	0.288474
1.71945	0.303435	0.304639	0.303672	0.304445	0.302631	0.301221	0.3029	0.304484	0.303077	0.301555	0.302541	0.301291	0.303711	0.29908	0.301099	0.299792	0.301221	0.300658	0.299886	0.299757	0.300717	0.299434	0.300998	0.300459	0.299152	0.297893	0.300366	0.298784	0.299317	0.298992	0.29859	0.297386	0.296885	0.296009	0.2972	0.297413	0.295048	0.293283	0.296756	0.296852	0.294763	0.296533	0.295249	0.294025	0.294994	0.292291	0.293209	0.295435	0.292649
1.71914	0.304136	0.304786	0.30379	0.304458	0.303636	0.301746	0.303364	0.305057	0.3036	0.302334	0.302748	0.301814	0.303916	0.299372	0.301304	0.300167	0.301182	0.301122	0.300317	0.299965	0.301221	0.299828	0.301714	0.30111	0.29929	0.298526	0.30076	0.299016	0.300097	0.299216	0.298671	0.297948	0.29754	0.296142	0.297062	0.297598	0.295452	0.293824	0.297569	0.297725	0.295481	0.296898	0.295483	0.294391	0.295457	0.292788	0.293665	0.296134	0.293129
1.71883	0.302689	0.303407	0.302839	0.30323	0.302116	0.30071	0.301977	0.304008	0.302124	0.301172	0.301886	0.30034	0.302868	0.298412	0.299996	0.298544	0.30049	0.299522	0.29934	0.298857	0.300338	0.298873	0.300418	0.299604	0.297957	0.29723	0.299444	0.29797	0.298368	0.29838	0.297463	0.297127	0.296514	0.295087	0.296392	0.296575	0.294725	0.292648	0.296042	0.296209	0.294539	0.295437	0.294558	0.293196	0.294495	0.291404	0.292598	0.294814	0.292291
1.71852	0.299791	0.300864	0.30026	0.300695	0.299459	0.298446	0.299286	0.301113	0.299395	0.29848	0.299	0.297881	0.300282	0.295704	0.297709	0.296203	0.29835	0.297311	0.296584	0.296116	0.297372	0.296427	0.2977	0.29742	0.295414	0.29485	0.297037	0.295471	0.296325	0.295276	0.295146	0.294716	0.293726	0.292459	0.293944	0.293886	0.291842	0.28994	0.29372	0.294004	0.291795	0.293287	0.29218	0.290731	0.29197	0.288893	0.290164	0.292179	0.289687
1.71821	0.298016	0.298899	0.298032	0.298521	0.29744	0.296191	0.297353	0.298961	0.297718	0.296333	0.297476	0.295836	0.298061	0.293723	0.295202	0.294327	0.296128	0.294948	0.29483	0.294055	0.295237	0.294107	0.295919	0.29508	0.293421	0.292771	0.294825	0.293209	0.294175	0.293636	0.292746	0.292333	0.291824	0.290611	0.291723	0.291959	0.290067	0.288437	0.291651	0.292006	0.289983	0.291296	0.289939	0.288867	0.290252	0.287247	0.288374	0.290438	0.287507
1.71791	0.302543	0.30344	0.302425	0.303114	0.301887	0.300655	0.301873	0.303558	0.302403	0.300944	0.301522	0.300113	0.302523	0.297935	0.299925	0.298691	0.300451	0.299565	0.298902	0.2988	0.29968	0.298699	0.300161	0.299747	0.297948	0.297305	0.299527	0.297727	0.298739	0.297774	0.297539	0.29744	0.296406	0.295016	0.296639	0.296712	0.294335	0.292581	0.296	0.296712	0.294643	0.295997	0.294756	0.293345	0.294648	0.291859	0.293001	0.295045	0.292669
1.7176	0.301178	0.302096	0.301271	0.301616	0.300472	0.299256	0.30033	0.302421	0.300868	0.299429	0.300339	0.299063	0.301438	0.296894	0.298525	0.297203	0.299016	0.298058	0.297759	0.297256	0.298487	0.297239	0.298926	0.298306	0.296726	0.295914	0.298424	0.296508	0.297535	0.296598	0.296178	0.295451	0.294949	0.293898	0.294912	0.295083	0.293072	0.291308	0.294757	0.295221	0.293397	0.294599	0.293779	0.292108	0.293639	0.290575	0.291445	0.293752	0.291233
1.71729	0.29879	0.299562	0.298757	0.299332	0.297769	0.29656	0.29804	0.299649	0.298359	0.297177	0.297673	0.296408	0.298871	0.294359	0.296129	0.294941	0.296481	0.295739	0.29534	0.294896	0.296113	0.29486	0.296228	0.296103	0.294519	0.293448	0.296011	0.294222	0.295003	0.294454	0.293861	0.293263	0.292301	0.291221	0.292858	0.292927	0.290694	0.289078	0.292638	0.292883	0.291041	0.292609	0.291277	0.29005	0.291119	0.288394	0.289433	0.291342	0.28921
1.71698	0.298878	0.299847	0.298799	0.299426	0.297579	0.296729	0.298114	0.299905	0.298428	0.297414	0.298011	0.296502	0.298776	0.294228	0.295988	0.294855	0.296426	0.295815	0.295192	0.294971	0.296202	0.294925	0.296616	0.295929	0.294323	0.293675	0.295984	0.294365	0.295428	0.294559	0.294187	0.293511	0.292678	0.291564	0.29318	0.292956	0.29109	0.289483	0.292836	0.293431	0.291182	0.292477	0.291338	0.28993	0.291376	0.28842	0.289553	0.292134	0.289453
1.71667	0.301393	0.302163	0.30159	0.302102	0.300922	0.299105	0.300531	0.302646	0.300981	0.299668	0.300443	0.299165	0.30157	0.296798	0.29894	0.297535	0.299057	0.298524	0.298272	0.297543	0.298847	0.297655	0.299488	0.298833	0.297356	0.296377	0.298569	0.297183	0.297676	0.297117	0.29681	0.296299	0.295555	0.294307	0.29567	0.296327	0.293773	0.292242	0.295614	0.295735	0.293608	0.295609	0.294294	0.292763	0.294352	0.291351	0.292248	0.294839	0.292327
1.71636	0.303669	0.304339	0.303904	0.304159	0.303068	0.301528	0.30284	0.304689	0.303351	0.301892	0.302973	0.30156	0.3039	0.29913	0.301271	0.299871	0.301629	0.300409	0.300584	0.299983	0.301069	0.300077	0.301531	0.301008	0.299207	0.298575	0.301151	0.299384	0.300073	0.299423	0.298707	0.298651	0.297809	0.296763	0.297968	0.298137	0.296039	0.294633	0.297969	0.298481	0.296588	0.297912	0.296293	0.295467	0.296668	0.293858	0.294886	0.297212	0.294857
1.71606	0.305154	0.306211	0.305249	0.306057	0.30445	0.30359	0.304616	0.306566	0.30516	0.303714	0.304547	0.303441	0.30566	0.301278	0.30325	0.301805	0.3033	0.302633	0.302099	0.301882	0.303048	0.301605	0.303275	0.303019	0.301405	0.300808	0.302636	0.301412	0.302301	0.301236	0.300924	0.300602	0.299614	0.298626	0.299616	0.300336	0.297962	0.296403	0.29996	0.300291	0.29834	0.299986	0.298571	0.297533	0.298993	0.295697	0.297059	0.299516	0.297068
1.71575	0.304414	0.305004	0.304326	0.304965	0.30336	0.301912	0.303411	0.305291	0.30386	0.30256	0.303528	0.302282	0.304226	0.299986	0.301563	0.300755	0.302206	0.302008	0.301028	0.300329	0.302035	0.300472	0.302699	0.301949	0.300152	0.299554	0.301737	0.300103	0.301148	0.300301	0.299697	0.299402	0.29873	0.297646	0.29892	0.299144	0.297339	0.295388	0.299009	0.299347	0.297634	0.298967	0.29781	0.296408	0.297634	0.295407	0.296464	0.298784	0.296219
1.71544	0.301352	0.302202	0.301448	0.301955	0.300803	0.299582	0.300839	0.302689	0.301121	0.299875	0.30067	0.299883	0.301765	0.297325	0.29963	0.297895	0.299529	0.298977	0.298472	0.298162	0.299059	0.298046	0.299644	0.299252	0.297858	0.296929	0.299425	0.297079	0.298592	0.297876	0.297829	0.296946	0.296216	0.295193	0.296441	0.296771	0.294398	0.293183	0.296851	0.296903	0.294912	0.296504	0.295633	0.294134	0.295574	0.292964	0.294065	0.296234	0.293922
1.71513	0.305479	0.306421	0.305891	0.306184	0.305125	0.303702	0.304689	0.306846	0.305733	0.304198	0.305116	0.303649	0.305764	0.301337	0.303667	0.302251	0.304137	0.303553	0.30323	0.302497	0.30345	0.302542	0.304319	0.303533	0.301904	0.301317	0.303291	0.301928	0.303004	0.30219	0.30146	0.301225	0.300731	0.299314	0.300777	0.301501	0.29901	0.297398	0.300814	0.301274	0.29952	0.300997	0.30005	0.298502	0.300275	0.297535	0.298198	0.301146	0.298334
1.71482	0.304345	0.3051	0.304504	0.305261	0.30368	0.302407	0.303889	0.30551	0.30406	0.302971	0.303645	0.302331	0.304595	0.299806	0.302155	0.300852	0.302688	0.302012	0.301674	0.301032	0.302439	0.300887	0.303001	0.302564	0.300543	0.299964	0.302535	0.300368	0.301846	0.301022	0.300536	0.300083	0.29972	0.298817	0.299253	0.30033	0.298406	0.29658	0.300423	0.300203	0.298604	0.300364	0.298773	0.297851	0.299058	0.296636	0.297961	0.300049	0.297793
1.71452	0.301156	0.301784	0.30067	0.301431	0.300405	0.299095	0.300188	0.302014	0.301106	0.299977	0.299947	0.299323	0.30116	0.296772	0.298764	0.29767	0.299472	0.29858	0.298313	0.298095	0.299273	0.298057	0.299363	0.299191	0.297276	0.297133	0.299379	0.297488	0.298534	0.297556	0.297623	0.297123	0.296311	0.295551	0.296902	0.297171	0.295177	0.293808	0.297078	0.297585	0.295493	0.297422	0.296282	0.29465	0.296434	0.293775	0.294673	0.297372	0.294853
1.71421	0.300642	0.301303	0.300371	0.30113	0.299736	0.298502	0.299887	0.301534	0.300247	0.29901	0.299987	0.298958	0.300879	0.296482	0.298356	0.29729	0.298927	0.297966	0.297981	0.297907	0.298516	0.297762	0.29962	0.298724	0.297319	0.296675	0.298997	0.297035	0.297925	0.297581	0.297538	0.296961	0.296263	0.295125	0.296845	0.297002	0.29513	0.293584	0.297347	0.297287	0.295727	0.297243	0.296169	0.294776	0.296377	0.294015	0.29489	0.297216	0.295274
1.7139	0.301129	0.302136	0.301262	0.302112	0.300853	0.299534	0.300671	0.302622	0.301523	0.299853	0.301246	0.299333	0.301878	0.297126	0.299045	0.298331	0.299954	0.299167	0.298553	0.298271	0.299749	0.298731	0.300245	0.299924	0.298366	0.297805	0.300185	0.298406	0.299214	0.298632	0.298513	0.297844	0.297615	0.296651	0.297599	0.298143	0.29648	0.294439	0.298394	0.298791	0.296745	0.298942	0.297455	0.29612	0.298086	0.295207	0.296399	0.298881	0.296428
1.71359	0.305542	0.306394	0.305574	0.30652	0.304906	0.303679	0.304821	0.306978	0.305883	0.304268	0.305405	0.304215	0.306043	0.301673	0.303755	0.302977	0.304556	0.303611	0.303462	0.302715	0.304215	0.303085	0.305049	0.304531	0.302783	0.302159	0.304914	0.303456	0.303934	0.303514	0.303387	0.302739	0.302391	0.301343	0.302503	0.302938	0.301029	0.299542	0.303386	0.303815	0.301654	0.303994	0.302761	0.301479	0.303093	0.300233	0.301495	0.304045	0.301672
1.71329	0.305743	0.306319	0.306029	0.306259	0.305342	0.304234	0.30515	0.307372	0.30566	0.304425	0.305574	0.304234	0.306549	0.302125	0.304051	0.302539	0.304546	0.303943	0.303759	0.30315	0.304708	0.30361	0.305382	0.304728	0.30336	0.302884	0.305308	0.303157	0.30434	0.304003	0.303469	0.303073	0.302864	0.301986	0.303493	0.304053	0.301498	0.300243	0.303672	0.304337	0.302687	0.304251	0.303406	0.3024	0.303894	0.301042	0.302814	0.305132	0.303147
1.71298	0.30364	0.304281	0.303345	0.303967	0.302737	0.301756	0.30309	0.305343	0.303774	0.302262	0.303338	0.302035	0.304013	0.300024	0.302153	0.300731	0.302701	0.301703	0.301426	0.301626	0.302412	0.301623	0.303327	0.3028	0.301045	0.301002	0.303422	0.301702	0.302453	0.302127	0.301694	0.301616	0.300803	0.29994	0.301515	0.301904	0.300117	0.29848	0.302305	0.303053	0.300935	0.30327	0.301546	0.300953	0.302651	0.299636	0.301063	0.303626	0.301741
1.71267	0.305285	0.306631	0.305609	0.306629	0.305236	0.304213	0.305285	0.307374	0.306074	0.304484	0.30562	0.304518	0.306827	0.302179	0.304769	0.303391	0.304914	0.304504	0.304308	0.304151	0.305006	0.304153	0.305873	0.305237	0.3039	0.303244	0.305688	0.303982	0.305443	0.30456	0.304732	0.303984	0.304011	0.302617	0.304319	0.304935	0.302912	0.3016	0.305303	0.305886	0.304381	0.305838	0.304739	0.303565	0.305488	0.303006	0.304598	0.306974	0.304944
1.71237	0.307571	0.308587	0.307937	0.308548	0.30723	0.306555	0.307659	0.309339	0.308072	0.306982	0.308195	0.306451	0.308862	0.304573	0.306399	0.305625	0.307157	0.306721	0.306534	0.306506	0.307776	0.306595	0.308288	0.307837	0.306413	0.306103	0.308386	0.306667	0.308139	0.307516	0.307022	0.306513	0.306773	0.305325	0.306921	0.307814	0.305659	0.304194	0.308157	0.308801	0.307036	0.309236	0.308365	0.306945	0.308818	0.306214	0.307762	0.310125	0.30818
1.71206	0.307682	0.308253	0.307628	0.30835	0.307244	0.306112	0.307467	0.30938	0.307862	0.306873	0.308079	0.306743	0.308937	0.304748	0.306993	0.305721	0.307471	0.306969	0.306801	0.306878	0.30766	0.306863	0.308546	0.30806	0.306757	0.305998	0.308571	0.307376	0.308295	0.307936	0.307297	0.307254	0.30688	0.306194	0.30751	0.308371	0.306466	0.30485	0.309187	0.309599	0.307744	0.309621	0.309049	0.308006	0.309556	0.30709	0.308681	0.31126	0.309363
1.71175	0.30868	0.309036	0.308662	0.309442	0.308411	0.307006	0.308607	0.310461	0.308962	0.308147	0.308436	0.307869	0.310341	0.30587	0.30757	0.306901	0.308447	0.308006	0.307887	0.307545	0.309135	0.308157	0.31011	0.309204	0.308078	0.307739	0.310332	0.30868	0.309693	0.309432	0.309474	0.308836	0.308661	0.307705	0.309078	0.309666	0.308037	0.306502	0.310437	0.311364	0.309549	0.311517	0.311133	0.309945	0.311724	0.309831	0.310618	0.313706	0.311286
1.71145	0.307386	0.308344	0.307797	0.308551	0.307396	0.306187	0.307735	0.30982	0.308459	0.307015	0.307789	0.307036	0.309726	0.305008	0.307206	0.306415	0.308115	0.307499	0.307611	0.306967	0.30852	0.307529	0.309085	0.308905	0.307473	0.307292	0.310029	0.308108	0.309572	0.309175	0.308841	0.308754	0.30859	0.307387	0.309238	0.309869	0.308164	0.307184	0.31083	0.311343	0.310057	0.311926	0.310985	0.309893	0.31193	0.309595	0.311137	0.314095	0.312113
1.71114	0.3076	0.308756	0.308071	0.308957	0.307713	0.306817	0.308223	0.310091	0.309086	0.30752	0.308646	0.307468	0.309927	0.305707	0.307562	0.306862	0.308494	0.308201	0.308148	0.307787	0.308969	0.308376	0.310478	0.309597	0.308445	0.308293	0.310553	0.308967	0.310428	0.310372	0.310007	0.309674	0.309446	0.308947	0.310348	0.311201	0.30979	0.308022	0.312172	0.312646	0.311433	0.31346	0.313024	0.311908	0.31414	0.311259	0.312919	0.315584	0.313874
1.71084	0.305237	0.306555	0.305449	0.306769	0.305335	0.304287	0.305916	0.307865	0.306747	0.305293	0.306065	0.305202	0.307924	0.303595	0.305573	0.304623	0.306839	0.30614	0.30584	0.305529	0.307263	0.306277	0.308599	0.308028	0.306636	0.306421	0.308669	0.307007	0.309031	0.308645	0.30846	0.308253	0.308234	0.307459	0.309063	0.31003	0.308174	0.306709	0.311	0.311506	0.310033	0.31257	0.311503	0.31093	0.312617	0.310356	0.312173	0.314708	0.312979
1.71053	0.307287	0.308324	0.3076	0.308338	0.307598	0.306307	0.307615	0.309916	0.308437	0.307429	0.308751	0.307942	0.309794	0.305666	0.307778	0.307283	0.308885	0.308268	0.308541	0.308191	0.309746	0.308863	0.310622	0.310459	0.309295	0.308955	0.311835	0.310113	0.311671	0.311314	0.311304	0.311023	0.311161	0.310115	0.311666	0.312738	0.311399	0.309852	0.314043	0.314991	0.313206	0.315717	0.314735	0.314082	0.316066	0.313901	0.315419	0.318192	0.316383
1.71022	0.310055	0.311012	0.31046	0.311563	0.310138	0.309159	0.310494	0.312697	0.311369	0.310175	0.311675	0.310301	0.312939	0.308583	0.311236	0.31021	0.312355	0.311635	0.311207	0.311696	0.313028	0.312101	0.314144	0.31407	0.312658	0.312419	0.315352	0.313449	0.315464	0.315079	0.315103	0.314774	0.31463	0.313869	0.315819	0.316341	0.31515	0.313957	0.317716	0.319067	0.317523	0.319778	0.319524	0.3183	0.320381	0.318429	0.319994	0.323046	0.321111
1.70992	0.312534	0.313636	0.313015	0.314277	0.313347	0.312262	0.313555	0.315862	0.314401	0.313595	0.314746	0.313798	0.316525	0.311827	0.314151	0.313484	0.315443	0.315052	0.315195	0.314873	0.316734	0.315743	0.317675	0.317692	0.316616	0.316203	0.319079	0.317374	0.319029	0.318743	0.318871	0.318678	0.318712	0.318118	0.319857	0.320883	0.319369	0.31825	0.322053	0.323442	0.321702	0.324304	0.323634	0.322936	0.325081	0.322834	0.324822	0.327696	0.32629
1.70961	0.314374	0.315748	0.314964	0.316351	0.314947	0.314029	0.315766	0.317835	0.31652	0.315274	0.316837	0.315789	0.318513	0.31383	0.316407	0.315947	0.318004	0.31724	0.31754	0.317382	0.318895	0.318162	0.320166	0.320283	0.318681	0.318653	0.321456	0.32043	0.321535	0.321339	0.321709	0.321513	0.321588	0.321062	0.322951	0.323894	0.32211	0.320924	0.325599	0.326484	0.325407	0.327578	0.326962	0.326414	0.328452	0.326539	0.328358	0.331448	0.330088
1.70931	0.317783	0.319053	0.318627	0.319338	0.318753	0.31757	0.319187	0.321465	0.320134	0.3192	0.320595	0.319387	0.321903	0.317856	0.32022	0.319593	0.321617	0.321354	0.321455	0.32123	0.322922	0.322349	0.324376	0.324348	0.323207	0.322972	0.326052	0.324354	0.326094	0.32601	0.326202	0.326104	0.326582	0.325467	0.327891	0.328721	0.32717	0.326367	0.330209	0.331619	0.330348	0.332912	0.332278	0.331865	0.333973	0.331873	0.333844	0.337274	0.335657
1.709	0.315642	0.317068	0.316519	0.317608	0.316793	0.315563	0.317189	0.319373	0.318114	0.317504	0.318422	0.317776	0.32021	0.316444	0.318597	0.318354	0.320184	0.319845	0.319873	0.319872	0.321448	0.321235	0.323203	0.322947	0.321917	0.321958	0.324823	0.323816	0.32525	0.325075	0.325367	0.325022	0.325501	0.324687	0.326758	0.328272	0.326773	0.325531	0.329663	0.331374	0.329893	0.332489	0.332088	0.331378	0.333723	0.331819	0.333831	0.337394	0.335983
1.7087	0.319794	0.3213	0.32095	0.321757	0.321188	0.320124	0.322021	0.324265	0.323121	0.321991	0.323474	0.322786	0.325338	0.321012	0.323519	0.323034	0.32508	0.324742	0.324757	0.325095	0.326732	0.326009	0.328354	0.328658	0.327534	0.32761	0.330565	0.329124	0.330796	0.330627	0.330876	0.331265	0.331063	0.330657	0.33271	0.334237	0.332918	0.332046	0.336125	0.337486	0.336111	0.338867	0.338487	0.337969	0.340474	0.338497	0.340436	0.344052	0.342872
1.70839	0.31816	0.31937	0.318975	0.320418	0.31946	0.318732	0.320161	0.322307	0.321608	0.320352	0.321679	0.321204	0.323816	0.319525	0.322352	0.321598	0.323916	0.323575	0.323829	0.323601	0.325888	0.325195	0.327308	0.327162	0.326014	0.326755	0.329471	0.328613	0.330169	0.329888	0.33003	0.330544	0.330791	0.330357	0.332737	0.334038	0.3327	0.332032	0.335917	0.337396	0.336089	0.338905	0.338947	0.338284	0.340708	0.338636	0.340972	0.344431	0.343404
1.70808	0.320642	0.321867	0.321515	0.322537	0.321689	0.321223	0.322726	0.325173	0.324309	0.323102	0.324736	0.323907	0.326765	0.322241	0.32477	0.324787	0.32674	0.326955	0.326856	0.326811	0.328443	0.328644	0.330685	0.330835	0.330213	0.329735	0.333178	0.331916	0.333619	0.333747	0.334195	0.334109	0.334829	0.334509	0.336585	0.337929	0.336716	0.335447	0.340631	0.341855	0.340742	0.34338	0.343113	0.342653	0.345391	0.343707	0.346206	0.349295	0.348223
1.70778	0.319811	0.320864	0.320588	0.322189	0.321259	0.32075	0.322251	0.324994	0.323862	0.322937	0.32412	0.323687	0.326735	0.322296	0.325051	0.324507	0.326658	0.326912	0.327062	0.32713	0.32937	0.328693	0.331376	0.33147	0.330023	0.330726	0.333493	0.332603	0.334081	0.334316	0.334911	0.335021	0.335922	0.335328	0.337826	0.338871	0.338097	0.336876	0.34187	0.343412	0.34221	0.345039	0.345042	0.344432	0.347334	0.345472	0.348127	0.35145	0.350657
1.70747	0.326668	0.327916	0.327757	0.329123	0.328408	0.327827	0.329531	0.332031	0.331346	0.33036	0.332093	0.331006	0.334264	0.329845	0.332531	0.332262	0.334944	0.334732	0.33515	0.33528	0.337275	0.336826	0.339098	0.339708	0.338663	0.33878	0.342354	0.341037	0.342966	0.343225	0.343626	0.343743	0.34448	0.344355	0.346699	0.348093	0.347095	0.346221	0.351071	0.35263	0.351732	0.354928	0.354673	0.354352	0.357021	0.355459	0.357943	0.36159	0.360813
1.70717	0.327822	0.32943	0.329083	0.330698	0.329763	0.329537	0.330838	0.333546	0.332836	0.331824	0.333486	0.333203	0.336026	0.331676	0.334513	0.334046	0.336507	0.336553	0.337628	0.337359	0.339102	0.339291	0.341632	0.342037	0.341058	0.341641	0.344722	0.343756	0.345577	0.34587	0.346635	0.346952	0.3475	0.347638	0.349774	0.351382	0.350398	0.349703	0.354515	0.356267	0.355525	0.358681	0.358659	0.358596	0.361465	0.359511	0.362156	0.365978	0.365248
1.70687	0.333265	0.335057	0.334386	0.336421	0.335583	0.334988	0.337199	0.339581	0.338503	0.337792	0.339716	0.338831	0.341814	0.338085	0.340642	0.340826	0.342896	0.342953	0.343209	0.344133	0.346092	0.346161	0.348076	0.34883	0.348047	0.348332	0.351781	0.350365	0.35289	0.353217	0.354136	0.354315	0.355139	0.354897	0.357288	0.359056	0.358536	0.357751	0.362358	0.364478	0.363932	0.366861	0.366555	0.366745	0.369728	0.368403	0.371137	0.375234	0.374501
1.70656	0.33438	0.336233	0.335806	0.337443	0.336897	0.336063	0.338359	0.341056	0.340071	0.339169	0.341212	0.340732	0.343675	0.339369	0.342702	0.342396	0.345009	0.344421	0.345718	0.346131	0.34809	0.347999	0.350509	0.350909	0.350422	0.350823	0.354407	0.353625	0.355599	0.355875	0.356821	0.357317	0.357995	0.357991	0.360597	0.362779	0.3617	0.361051	0.366146	0.368038	0.3673	0.370589	0.370989	0.37073	0.374012	0.372629	0.375399	0.379535	0.37896
1.70626	0.338714	0.340458	0.34016	0.341803	0.34146	0.340789	0.342804	0.345631	0.344694	0.343781	0.346319	0.34546	0.348691	0.344523	0.347753	0.347734	0.35025	0.350439	0.35108	0.351536	0.353522	0.353606	0.356664	0.356934	0.356224	0.357131	0.360443	0.359701	0.361935	0.362176	0.363473	0.364088	0.364433	0.364852	0.367401	0.369811	0.368866	0.36813	0.373424	0.375417	0.375075	0.378345	0.378724	0.378608	0.382028	0.380431	0.383624	0.387902	0.387733
1.70595	0.341008	0.342667	0.342646	0.344358	0.343667	0.343331	0.345625	0.348397	0.347618	0.346462	0.348938	0.348402	0.35178	0.34766	0.351392	0.350858	0.35373	0.353491	0.35462	0.355182	0.357812	0.357318	0.360124	0.360987	0.360602	0.360895	0.36465	0.363831	0.366161	0.366747	0.367662	0.36844	0.369348	0.369843	0.372687	0.374193	0.37379	0.373417	0.378795	0.381336	0.380322	0.383911	0.384582	0.384486	0.387869	0.386688	0.390016	0.394009	0.393783
1.70565	0.346236	0.348012	0.348055	0.349854	0.349319	0.349115	0.35143	0.354308	0.353971	0.353108	0.35524	0.354791	0.357911	0.354243	0.357329	0.357075	0.360167	0.36045	0.36102	0.361927	0.364421	0.364467	0.367345	0.367789	0.367697	0.368138	0.371972	0.371226	0.373911	0.374383	0.37537	0.376341	0.377485	0.377659	0.380727	0.38249	0.382301	0.381742	0.387638	0.389563	0.389051	0.392849	0.393525	0.393825	0.397531	0.396172	0.399639	0.403899	0.403795
1.70534	0.347833	0.349427	0.349502	0.351713	0.351328	0.350755	0.352919	0.355793	0.355426	0.354848	0.357092	0.356929	0.360123	0.356503	0.359488	0.359808	0.362714	0.362925	0.363939	0.364688	0.367316	0.367521	0.370287	0.371198	0.370715	0.371432	0.375155	0.374666	0.377371	0.37818	0.378956	0.380128	0.381212	0.38183	0.384871	0.387412	0.3865	0.386492	0.391988	0.394781	0.394392	0.398301	0.398452	0.398898	0.402526	0.401954	0.40539	0.410539	0.409813
1.70504	0.356472	0.35834	0.358661	0.360556	0.360141	0.359874	0.362698	0.365628	0.365076	0.364508	0.367029	0.366692	0.370003	0.366277	0.369935	0.370176	0.372984	0.373272	0.374258	0.375369	0.377638	0.378382	0.381031	0.382001	0.381507	0.382971	0.38661	0.386004	0.388594	0.38948	0.391036	0.392073	0.393178	0.394028	0.397048	0.399151	0.399206	0.399182	0.405067	0.407682	0.40704	0.411124	0.411989	0.412638	0.41667	0.415451	0.419212	0.423926	0.424448
1.70474	0.361615	0.363786	0.363954	0.365786	0.365676	0.365623	0.368277	0.371147	0.370886	0.370603	0.372685	0.372561	0.375984	0.372486	0.375997	0.376372	0.379384	0.37998	0.381102	0.382007	0.384797	0.385182	0.388303	0.389367	0.388762	0.390151	0.394334	0.393681	0.39667	0.397275	0.398704	0.399595	0.401857	0.402137	0.40542	0.408003	0.40782	0.407763	0.413928	0.416605	0.416498	0.42103	0.421654	0.422195	0.426351	0.425394	0.429282	0.434426	0.434305
1.70443	0.362864	0.365101	0.365236	0.367689	0.367249	0.367674	0.370128	0.373239	0.372797	0.372476	0.374748	0.374863	0.378563	0.374653	0.378717	0.37901	0.382019	0.382737	0.383804	0.385018	0.387766	0.388264	0.391339	0.392899	0.392244	0.393755	0.397896	0.397455	0.400751	0.40163	0.402999	0.404422	0.405707	0.406738	0.410199	0.412954	0.412836	0.413447	0.418817	0.421855	0.422092	0.426273	0.427386	0.42814	0.43256	0.431768	0.435745	0.44123	0.441393
1.70413	0.370902	0.373086	0.373618	0.375779	0.375912	0.375959	0.378704	0.382035	0.381868	0.381758	0.384057	0.384046	0.388095	0.384342	0.388103	0.388402	0.391687	0.39273	0.393812	0.395371	0.397984	0.398587	0.401715	0.403211	0.402969	0.404452	0.409029	0.408472	0.411893	0.41273	0.414482	0.416165	0.417799	0.418345	0.422079	0.424769	0.424972	0.425237	0.4314	0.434847	0.435221	0.439361	0.440602	0.441462	0.445689	0.445332	0.449479	0.455002	0.455674
1.70382	0.378178	0.38024	0.380827	0.383194	0.383481	0.383563	0.38661	0.389724	0.389849	0.389102	0.391974	0.392198	0.396089	0.392648	0.396158	0.396963	0.400464	0.401546	0.402739	0.404143	0.407245	0.407954	0.411588	0.412774	0.412592	0.414569	0.418822	0.418495	0.421757	0.423154	0.425127	0.426585	0.428677	0.429263	0.433158	0.436424	0.436776	0.436725	0.443513	0.447091	0.447093	0.45222	0.453028	0.454354	0.45888	0.458272	0.462492	0.468534	0.469391
1.70352	0.385519	0.387864	0.388359	0.39062	0.390892	0.391139	0.394006	0.398126	0.397814	0.397437	0.400343	0.400936	0.405038	0.40119	0.404865	0.405719	0.409358	0.410475	0.411972	0.413166	0.416375	0.417568	0.42114	0.422514	0.42253	0.424298	0.428885	0.428867	0.432236	0.433919	0.435616	0.437403	0.439667	0.440725	0.444971	0.44784	0.44779	0.448882	0.455842	0.458833	0.459729	0.464435	0.466417	0.466992	0.472179	0.471905	0.47592	0.482149	0.483749
1.70322	0.393717	0.396544	0.396616	0.399735	0.399556	0.400508	0.40341	0.407119	0.407108	0.406751	0.409619	0.41036	0.414715	0.411217	0.415354	0.416204	0.420138	0.420705	0.422632	0.42403	0.427179	0.428727	0.431948	0.434032	0.434265	0.436027	0.440914	0.44096	0.444398	0.446354	0.448198	0.45012	0.452289	0.453747	0.457501	0.461148	0.461595	0.462332	0.469466	0.473206	0.473454	0.478881	0.480272	0.481864	0.486858	0.486941	0.491838	0.497813	0.499229
1.70291	0.40016	0.403092	0.403566	0.406256	0.406742	0.407176	0.410568	0.414369	0.414935	0.414395	0.417245	0.418184	0.422404	0.419181	0.422981	0.424206	0.428382	0.429228	0.431358	0.432932	0.436561	0.437573	0.441341	0.443422	0.443458	0.445652	0.450773	0.45071	0.454364	0.456435	0.458805	0.461017	0.463024	0.464059	0.469131	0.472333	0.472935	0.474102	0.481159	0.485142	0.48598	0.490984	0.493317	0.494607	0.499646	0.500126	0.50501	0.511944	0.512859
1.70261	0.413583	0.416179	0.417101	0.420207	0.421016	0.421187	0.424825	0.428311	0.428493	0.428818	0.431795	0.432759	0.437227	0.434105	0.438282	0.439727	0.443809	0.445264	0.44691	0.44854	0.452711	0.453699	0.458021	0.459959	0.460124	0.462696	0.467695	0.467877	0.472215	0.474038	0.476114	0.478375	0.481369	0.482665	0.487301	0.491101	0.491959	0.493385	0.500674	0.50529	0.505917	0.511143	0.513336	0.51502	0.520342	0.520919	0.526297	0.532951	0.534283
1.70231	0.421728	0.42476	0.425855	0.429067	0.429668	0.430659	0.434022	0.438001	0.438554	0.438357	0.442029	0.442751	0.447553	0.443722	0.448675	0.449886	0.454411	0.455607	0.458206	0.459979	0.463512	0.465567	0.469399	0.471406	0.472206	0.474267	0.48035	0.480337	0.484224	0.486621	0.488884	0.491746	0.494493	0.496249	0.501377	0.505387	0.506003	0.507345	0.515032	0.519268	0.520284	0.5262	0.528371	0.530217	0.536211	0.536457	0.541998	0.548904	0.55056
1.70201	0.433218	0.436317	0.437499	0.440862	0.441696	0.442486	0.44612	0.45045	0.45099	0.450801	0.455011	0.455567	0.460455	0.457408	0.462516	0.463622	0.468448	0.46953	0.4719	0.473923	0.478147	0.48015	0.484205	0.486495	0.487546	0.489515	0.495503	0.496047	0.500741	0.502777	0.505362	0.508317	0.511465	0.512689	0.517933	0.522399	0.523504	0.524852	0.532815	0.537248	0.53883	0.544543	0.547231	0.548973	0.555038	0.555826	0.561354	0.568912	0.570489
1.7017	0.445555	0.449156	0.450157	0.453688	0.454428	0.455373	0.459481	0.464055	0.464785	0.465003	0.468925	0.469634	0.474754	0.471796	0.476548	0.478275	0.482856	0.485009	0.487597	0.489443	0.49384	0.495585	0.500135	0.503051	0.503429	0.506312	0.512331	0.512774	0.518131	0.519522	0.522788	0.525644	0.529182	0.530994	0.536307	0.540837	0.541838	0.543722	0.551784	0.55641	0.557949	0.56422	0.567075	0.569135	0.575155	0.576106	0.582239	0.589714	0.591792
1.7014	0.461257	0.464557	0.466278	0.469723	0.470775	0.471987	0.475799	0.480703	0.481527	0.482101	0.48586	0.487131	0.492175	0.489128	0.494698	0.49626	0.501228	0.502983	0.506083	0.508338	0.512662	0.514671	0.519846	0.522238	0.523151	0.526066	0.532262	0.533015	0.537966	0.540598	0.543664	0.546613	0.549887	0.552342	0.557762	0.562502	0.563929	0.565443	0.574364	0.57898	0.580876	0.587216	0.590158	0.592559	0.598904	0.599869	0.60623	0.614164	0.6163
1.7011	0.471354	0.47524	0.476753	0.480268	0.481886	0.483181	0.487151	0.492143	0.492977	0.493692	0.498007	0.499482	0.504679	0.501918	0.507328	0.509406	0.514299	0.516525	0.518604	0.521658	0.526145	0.528371	0.533563	0.536603	0.537527	0.540722	0.546827	0.548271	0.553234	0.555846	0.559012	0.562221	0.565494	0.568517	0.573704	0.578602	0.580796	0.582661	0.591054	0.596003	0.598146	0.604897	0.607919	0.610359	0.617109	0.618077	0.624574	0.632351	0.635399
1.70079	0.485653	0.489063	0.491451	0.495149	0.496673	0.498339	0.502667	0.507794	0.508481	0.509595	0.513533	0.514848	0.521063	0.518276	0.523744	0.525799	0.531207	0.533549	0.536405	0.538984	0.543737	0.546002	0.551665	0.554342	0.555736	0.559109	0.56582	0.56715	0.572307	0.574875	0.578364	0.58156	0.585405	0.588361	0.594261	0.599349	0.601029	0.602891	0.612434	0.61749	0.619661	0.626442	0.629172	0.632303	0.639347	0.640625	0.646848	0.65541	0.657776
1.70049	0.502555	0.506619	0.508772	0.513094	0.51441	0.516185	0.520487	0.52594	0.52748	0.528579	0.532605	0.53428	0.540346	0.537869	0.543403	0.545652	0.550998	0.553392	0.557092	0.559786	0.56424	0.567066	0.572635	0.575802	0.577639	0.581337	0.587842	0.58915	0.594991	0.597937	0.601228	0.604726	0.608561	0.61152	0.617708	0.623109	0.624938	0.627351	0.636265	0.641807	0.644006	0.650951	0.654367	0.657483	0.665025	0.66579	0.672508	0.681523	0.68344
1.70019	0.52147	0.525332	0.527504	0.531874	0.53364	0.535927	0.540336	0.545846	0.547104	0.548079	0.553328	0.554757	0.561293	0.55806	0.564426	0.5671	0.572168	0.575347	0.578659	0.581545	0.586862	0.589417	0.595556	0.598174	0.600037	0.604064	0.610936	0.612335	0.61807	0.6216	0.625293	0.629237	0.633111	0.636164	0.642197	0.647546	0.649842	0.65188	0.661881	0.667642	0.669855	0.677202	0.680386	0.683528	0.690858	0.692159	0.6992	0.707421	0.710562
1.69989	0.534414	0.53915	0.541329	0.545747	0.548128	0.54976	0.554439	0.560056	0.561538	0.562876	0.567848	0.569509	0.576328	0.573872	0.580253	0.582543	0.588191	0.591211	0.59441	0.598053	0.603088	0.606114	0.612093	0.615757	0.617479	0.621363	0.628469	0.629905	0.636234	0.6393	0.643159	0.647289	0.651324	0.654487	0.661588	0.666581	0.668417	0.671388	0.68065	0.686527	0.689256	0.697047	0.699991	0.703306	0.709889	0.711742	0.719296	0.727775	0.730662
1.69959	0.552961	0.557513	0.559903	0.564886	0.5668	0.569139	0.5741	0.580345	0.582002	0.583227	0.588097	0.590664	0.596533	0.59464	0.601314	0.603629	0.609274	0.612411	0.616138	0.620018	0.625136	0.628421	0.633946	0.638211	0.640317	0.644381	0.651515	0.653297	0.659445	0.662812	0.666642	0.670893	0.67498	0.678434	0.684971	0.69092	0.692924	0.696134	0.70547	0.711473	0.713631	0.721612	0.725135	0.727959	0.73554	0.737157	0.744283	0.753132	0.756009
1.69928	0.569176	0.574409	0.577384	0.582122	0.584215	0.586941	0.592143	0.59802	0.599589	0.601343	0.606883	0.609012	0.615273	0.613333	0.619705	0.622452	0.62885	0.631798	0.635604	0.639636	0.645297	0.648347	0.654529	0.65826	0.660333	0.664903	0.672104	0.673797	0.680352	0.684171	0.68807	0.691924	0.696233	0.699882	0.706591	0.712376	0.71497	0.717204	0.72706	0.733476	0.73574	0.743723	0.746792	0.750189	0.757904	0.759152	0.766203	0.775173	0.777907
1.69898	0.588736	0.593839	0.596365	0.601973	0.604364	0.606771	0.612451	0.618397	0.619985	0.62187	0.62737	0.629707	0.636581	0.63443	0.641054	0.644269	0.650651	0.654009	0.657818	0.661323	0.667644	0.670449	0.677128	0.680655	0.683043	0.686973	0.695024	0.697035	0.703411	0.706821	0.71141	0.715117	0.720187	0.723177	0.730249	0.736273	0.73808	0.740931	0.75118	0.757248	0.759549	0.767307	0.77064	0.77381	0.781278	0.783022	0.790092	0.799292	0.801467
1.69868	0.613521	0.618811	0.622459	0.627714	0.629872	0.632362	0.638208	0.644534	0.646419	0.648223	0.653939	0.65644	0.663554	0.661143	0.668124	0.671522	0.67762	0.681237	0.685496	0.689316	0.695278	0.698308	0.705495	0.70914	0.711779	0.715763	0.723563	0.725751	0.731905	0.73575	0.740299	0.744391	0.748836	0.752297	0.759297	0.765166	0.767084	0.769526	0.779832	0.786308	0.788482	0.796379	0.799495	0.802371	0.810366	0.811355	0.818802	0.82749	0.829752
1.69838	0.634443	0.640099	0.64298	0.649139	0.651051	0.65386	0.659872	0.666426	0.66848	0.670713	0.676137	0.678921	0.685992	0.68367	0.69108	0.69395	0.700571	0.704504	0.708425	0.712331	0.718416	0.72176	0.728338	0.732464	0.735101	0.738991	0.746876	0.749296	0.755524	0.759599	0.763555	0.767635	0.772635	0.775489	0.782588	0.788324	0.790464	0.793019	0.803529	0.809357	0.811693	0.819488	0.822965	0.825544	0.833349	0.833809	0.841021	0.850035	0.851959
1.69808	0.659178	0.664448	0.667822	0.673707	0.676342	0.679012	0.685123	0.691653	0.693958	0.695996	0.702001	0.7047	0.711848	0.709782	0.716765	0.71997	0.727209	0.730634	0.734026	0.738448	0.744659	0.747925	0.755121	0.759332	0.761579	0.765627	0.773762	0.775485	0.782052	0.786218	0.789573	0.793864	0.7987	0.801992	0.808514	0.814809	0.816954	0.819283	0.829262	0.835167	0.837327	0.845094	0.847908	0.850735	0.857946	0.858729	0.865801	0.874175	0.876223
1.69778	0.683091	0.688657	0.692224	0.698035	0.70087	0.70371	0.710365	0.716701	0.718764	0.721282	0.726496	0.729884	0.736941	0.735207	0.742424	0.745323	0.752355	0.755864	0.759598	0.76404	0.769878	0.773842	0.780121	0.784522	0.786657	0.79069	0.79883	0.800706	0.807293	0.810522	0.815014	0.81873	0.823029	0.826347	0.833285	0.839168	0.840615	0.842678	0.853574	0.858763	0.860355	0.868304	0.870779	0.873648	0.880446	0.881029	0.887906	0.896094	0.897915
1.69748	0.707595	0.713219	0.71681	0.722957	0.725782	0.72838	0.735042	0.741523	0.744195	0.746165	0.751987	0.754566	0.761833	0.759877	0.767442	0.770233	0.777371	0.780741	0.784513	0.789141	0.795455	0.798431	0.805133	0.809059	0.811453	0.815609	0.823355	0.825514	0.83132	0.835036	0.839024	0.842669	0.847186	0.849783	0.856551	0.862216	0.863654	0.865294	0.87566	0.881476	0.882906	0.889915	0.892062	0.894845	0.901107	0.901501	0.908112	0.915715	0.91695
1.69717	0.735573	0.741596	0.744939	0.750701	0.753959	0.756472	0.762988	0.769784	0.772586	0.774614	0.780354	0.78306	0.790505	0.788018	0.795503	0.798851	0.805453	0.808656	0.812798	0.817134	0.822852	0.825855	0.832601	0.83688	0.838653	0.842736	0.850369	0.852174	0.857883	0.86146	0.865635	0.869393	0.872717	0.875754	0.882343	0.887974	0.889113	0.890383	0.900679	0.905304	0.907065	0.914303	0.915896	0.918019	0.924405	0.923943	0.930059	0.937297	0.938147
1.69687	0.761753	0.7675	0.770825	0.777219	0.779804	0.782759	0.789211	0.796027	0.798026	0.800431	0.806307	0.808861	0.816241	0.813908	0.821053	0.824089	0.831165	0.834047	0.838241	0.842355	0.84808	0.850889	0.857329	0.861632	0.863179	0.866372	0.874602	0.875914	0.881877	0.884682	0.888512	0.891858	0.895906	0.898382	0.904396	0.909185	0.909959	0.91158	0.921077	0.925598	0.926537	0.933184	0.935083	0.936728	0.942707	0.941567	0.947074	0.9544	0.95467
1.69657	0.786852	0.792748	0.796425	0.802341	0.804717	0.807994	0.814056	0.821011	0.823258	0.825331	0.831193	0.833173	0.840904	0.83789	0.845469	0.848188	0.854878	0.857396	0.861346	0.865058	0.870731	0.874048	0.88013	0.883732	0.885305	0.887982	0.89622	0.897209	0.9027	0.905689	0.90909	0.911751	0.915685	0.917321	0.923436	0.928052	0.928504	0.929431	0.938212	0.942827	0.943096	0.949269	0.95134	0.951893	0.957373	0.956728	0.96171	0.968343	0.968077
1.69627	0.817255	0.823095	0.826403	0.832348	0.83514	0.837587	0.843713	0.850457	0.852746	0.854463	0.859839	0.862306	0.869942	0.866621	0.873887	0.876066	0.883279	0.885746	0.889568	0.892618	0.898388	0.900587	0.906916	0.910204	0.911578	0.914231	0.922215	0.922576	0.928016	0.930621	0.933526	0.936553	0.938894	0.94044	0.946499	0.950599	0.950634	0.951138	0.959707	0.963937	0.963854	0.969625	0.970336	0.971449	0.976355	0.974622	0.97938	0.985802	0.984407
1.69597	0.839993	0.845121	0.848781	0.854758	0.857077	0.859571	0.865691	0.872423	0.873881	0.875706	0.881161	0.883112	0.890371	0.886851	0.893838	0.896561	0.902696	0.90522	0.908153	0.911525	0.917005	0.918964	0.924733	0.927432	0.928263	0.931325	0.93861	0.938631	0.943871	0.945681	0.947851	0.950911	0.952849	0.954121	0.959084	0.963059	0.962388	0.962778	0.971266	0.975163	0.974322	0.979896	0.98013	0.98025	0.984899	0.982706	0.986831	0.992673	0.990995
1.69567	0.859772	0.865611	0.868383	0.87406	0.876348	0.878316	0.884097	0.890759	0.892088	0.893181	0.898714	0.90019	0.907702	0.903875	0.910373	0.912511	0.917845	0.920469	0.923611	0.926431	0.930934	0.932896	0.938752	0.940974	0.941628	0.943772	0.950171	0.950201	0.954891	0.956728	0.958425	0.960265	0.962376	0.9634	0.967838	0.971104	0.97037	0.969632	0.97839	0.980922	0.980105	0.984621	0.984223	0.984009	0.988475	0.9852	0.989522	0.994785	0.992087
1.69537	0.885987	0.892091	0.894351	0.899758	0.901444	0.903356	0.908968	0.915124	0.916614	0.917477	0.922548	0.923425	0.930815	0.926078	0.932776	0.93478	0.939774	0.941977	0.944159	0.946612	0.951451	0.952736	0.958255	0.960345	0.960054	0.962041	0.968208	0.967781	0.972089	0.973008	0.974976	0.976074	0.977819	0.977733	0.982403	0.984903	0.9831	0.981942	0.990052	0.992964	0.991037	0.995245	0.994555	0.99383	0.997613	0.994194	0.997272	1.00227	0.999348
1.69507	0.906315	0.911511	0.913804	0.918867	0.920182	0.921979	0.92709	0.932966	0.933958	0.934566	0.939143	0.940193	0.947085	0.942341	0.948167	0.949488	0.954713	0.956192	0.958295	0.960073	0.964125	0.965413	0.97032	0.971706	0.971204	0.972279	0.97837	0.977671	0.981174	0.98205	0.983335	0.983799	0.984691	0.984804	0.988298	0.990648	0.988428	0.986985	0.994457	0.996612	0.994381	0.998263	0.997297	0.995917	0.998973	0.995447	0.997689	1.00237	0.998844
1.69477	0.927507	0.932534	0.934356	0.93945	0.939876	0.941291	0.945949	0.951557	0.952257	0.952671	0.956918	0.957621	0.963362	0.958226	0.964456	0.96511	0.969556	0.970697	0.972543	0.973558	0.977431	0.978202	0.982559	0.983249	0.982478	0.983873	0.98857	0.987625	0.990467	0.99064	0.991754	0.992058	0.99269	0.991721	0.995051	0.997034	0.994226	0.992271	0.999523	1.00051	0.998064	1.00133	0.999355	0.997946	1.00066	0.996856	0.998918	1.0028	0.998648
1.69447	0.948114	0.952798	0.954112	0.958016	0.958811	0.960056	0.964685	0.969576	0.969655	0.969918	0.973145	0.97344	0.978912	0.974141	0.979336	0.97925	0.98381	0.984378	0.985591	0.986532	0.989639	0.989741	0.993997	0.994762	0.99324	0.993527	0.998033	0.996338	0.99941	0.999391	0.999275	0.999117	0.999205	0.998197	1.00062	1.00226	0.998541	0.997259	1.00305	1.00397	1.00188	1.00387	1.00194	0.999807	1.00156	0.99717	0.999073	1.00267	0.998426
1.69417	0.965179	0.969188	0.969917	0.973818	0.973727	0.974141	0.97828	0.983274	0.983424	0.982631	0.986632	0.985514	0.99115	0.984725	0.990327	0.989455	0.993404	0.993549	0.994598	0.995047	0.997618	0.997558	1.00094	1.00084	0.999328	0.998616	1.00353	1.00112	1.00393	1.00306	1.00317	1.00248	1.00223	1.00023	1.00251	1.00345	1.00006	0.99719	1.00296	1.00357	1.00023	1.00287	1.00038	0.998026	0.999829	0.994404	0.996359	0.99844	0.994068
1.69387	0.9743	0.977712	0.978139	0.981828	0.98115	0.981007	0.984822	0.989427	0.98844	0.987717	0.990681	0.989912	0.995043	0.988208	0.993039	0.992003	0.995482	0.995031	0.995244	0.995332	0.997757	0.996904	1.00051	1.00006	0.99785	0.996838	1.00115	0.998559	1.00022	0.998813	0.998576	0.997584	0.996602	0.994394	0.996286	0.997142	0.992951	0.989701	0.995571	0.995454	0.991821	0.993686	0.991057	0.98805	0.989094	0.984425	0.985208	0.9877	0.983091
1.69357	0.98897	0.991818	0.992414	0.995203	0.993876	0.993313	0.996481	1.00071	0.999397	0.998447	1.0004	0.998988	1.00386	0.996969	1.00084	1.00005	1.00263	1.00255	1.00209	1.00175	1.0033	1.0026	1.0053	1.00443	1.00178	1.00101	1.00445	1.00114	1.00245	1.00142	1.00028	0.9991	0.997711	0.995378	0.997522	0.997369	0.992641	0.989469	0.994231	0.994625	0.989853	0.991282	0.988517	0.985495	0.986987	0.981128	0.981521	0.984101	0.979046
1.69327	0.988463	0.991317	0.990636	0.99387	0.991556	0.990826	0.99383	0.9974	0.995908	0.994107	0.996029	0.994442	0.998294	0.991177	0.994947	0.993234	0.996154	0.994715	0.994182	0.993118	0.994629	0.993317	0.995784	0.99454	0.991291	0.989815	0.993086	0.99	0.991142	0.988812	0.988166	0.986553	0.984716	0.981855	0.983234	0.982965	0.978297	0.974628	0.979124	0.979058	0.974597	0.975812	0.972739	0.969213	0.970775	0.964289	0.964415	0.966682	0.961339
1.69297	0.998352	1.00061	1.00002	1.00195	0.999841	0.998496	1.00116	1.00409	1.00187	1.00001	1.00116	0.999392	1.00322	0.995553	0.998779	0.996912	0.999053	0.997539	0.996608	0.995796	0.996667	0.994582	0.996896	0.99509	0.992099	0.990019	0.992609	0.98942	0.990193	0.988469	0.98661	0.984362	0.982646	0.979427	0.980533	0.980154	0.97479	0.971151	0.975649	0.974873	0.970042	0.971286	0.968063	0.963902	0.965111	0.95877	0.95867	0.961147	0.955326
1.69267	0.998153	1.0001	0.998825	1.00002	0.997942	0.996203	0.998206	1.00091	0.99814	0.995859	0.997542	0.994429	0.998417	0.989942	0.993047	0.990761	0.992826	0.990677	0.989486	0.988326	0.989141	0.986826	0.988354	0.986398	0.982705	0.98092	0.98357	0.979545	0.979945	0.978019	0.976196	0.973734	0.971105	0.968219	0.968955	0.968339	0.963091	0.958996	0.963381	0.962616	0.957137	0.958623	0.955066	0.950971	0.950954	0.944917	0.945383	0.946859	0.941196
1.69237	0.997571	0.998553	0.99744	0.998036	0.99556	0.993291	0.99491	0.997409	0.995122	0.991959	0.992666	0.990129	0.99298	0.985094	0.987006	0.984638	0.986559	0.984309	0.982222	0.980932	0.982171	0.979033	0.98011	0.97876	0.974364	0.972427	0.974486	0.970546	0.971158	0.967931	0.96657	0.963557	0.961323	0.957743	0.958396	0.957562	0.952184	0.947964	0.952228	0.950894	0.94545	0.946801	0.942794	0.939204	0.939401	0.933046	0.932827	0.93459	0.928687
1.69207	0.989085	0.989935	0.987996	0.988142	0.985216	0.982808	0.984227	0.986388	0.983782	0.980603	0.981489	0.97803	0.980846	0.972133	0.974917	0.971939	0.973124	0.970408	0.968724	0.966758	0.967788	0.965038	0.966166	0.963732	0.959557	0.956806	0.959343	0.954926	0.954894	0.952264	0.950327	0.947421	0.944919	0.941419	0.941628	0.94127	0.934933	0.930496	0.934665	0.933267	0.928667	0.929147	0.925431	0.921132	0.921741	0.915337	0.915405	0.916311	0.910461
1.69177	0.987789	0.988134	0.986142	0.986263	0.982978	0.980075	0.981314	0.983048	0.979996	0.976556	0.976997	0.973621	0.975791	0.967619	0.96958	0.966005	0.967446	0.965002	0.962931	0.960887	0.961243	0.957859	0.958979	0.956998	0.952349	0.949843	0.951863	0.947587	0.947176	0.944191	0.94191	0.939326	0.936792	0.932918	0.933014	0.932135	0.926122	0.921602	0.925744	0.924636	0.918973	0.920063	0.91585	0.912132	0.912666	0.905545	0.905629	0.906812	0.90086
1.69147	0.974035	0.974114	0.971548	0.971285	0.968139	0.964583	0.965411	0.967643	0.964111	0.960659	0.960904	0.957391	0.959485	0.950824	0.952679	0.949014	0.950444	0.947112	0.945291	0.942925	0.942922	0.939957	0.940884	0.938419	0.934044	0.930991	0.932909	0.928221	0.928762	0.925388	0.923209	0.920657	0.917428	0.913916	0.913618	0.912514	0.90676	0.90193	0.906469	0.905372	0.899505	0.900672	0.896301	0.892249	0.892589	0.885942	0.88603	0.887406	0.881639
1.69117	0.970211	0.970249	0.967504	0.96743	0.963425	0.960048	0.960454	0.962241	0.95874	0.954825	0.954971	0.950888	0.953311	0.944143	0.946123	0.942327	0.943816	0.940692	0.938503	0.93608	0.935907	0.932706	0.933733	0.931031	0.926679	0.924175	0.925095	0.92076	0.920753	0.917711	0.915371	0.912433	0.909608	0.905474	0.905835	0.904285	0.8991	0.894144	0.897894	0.896509	0.891101	0.892306	0.888188	0.884306	0.884087	0.878037	0.877949	0.87878	0.872963
1.69088	0.954995	0.95484	0.951692	0.951438	0.947269	0.943778	0.944647	0.945495	0.942154	0.938493	0.938103	0.934659	0.936516	0.927708	0.929029	0.925295	0.926572	0.923321	0.920779	0.918357	0.918438	0.91525	0.915919	0.913149	0.908876	0.905579	0.907314	0.902391	0.902235	0.899285	0.897104	0.894288	0.891383	0.887711	0.887665	0.88628	0.880807	0.876085	0.879674	0.878438	0.873222	0.873932	0.87001	0.865964	0.866129	0.86036	0.859353	0.861146	0.855333
1.69058	0.949226	0.949053	0.945879	0.945649	0.941446	0.937531	0.938005	0.939257	0.935861	0.931627	0.931609	0.927288	0.929407	0.920417	0.921736	0.918532	0.919114	0.915888	0.913743	0.910808	0.910832	0.907396	0.908307	0.90579	0.901185	0.897901	0.899695	0.895378	0.894946	0.891498	0.889421	0.886023	0.883773	0.879827	0.880198	0.878245	0.872886	0.868361	0.871883	0.870529	0.865703	0.86634	0.862123	0.858645	0.85865	0.852112	0.851841	0.853423	0.847532
1.69028	0.932349	0.932116	0.929603	0.927985	0.923877	0.920873	0.920793	0.921924	0.918046	0.914141	0.913576	0.909626	0.912242	0.902937	0.903951	0.900694	0.901359	0.897986	0.895517	0.893292	0.893461	0.88985	0.89025	0.887745	0.883092	0.879895	0.881573	0.877268	0.876876	0.87354	0.871335	0.868329	0.865822	0.861894	0.862205	0.860657	0.855069	0.850838	0.854247	0.853648	0.848168	0.848553	0.844641	0.841284	0.841223	0.834907	0.835096	0.836456	0.83059
1.68998	0.91365	0.913176	0.910086	0.90884	0.904573	0.901166	0.901154	0.902576	0.898955	0.89502	0.894141	0.890388	0.892087	0.883529	0.884393	0.880622	0.881575	0.878531	0.875984	0.873587	0.87408	0.869926	0.870756	0.868049	0.863314	0.860884	0.862533	0.858139	0.857468	0.854322	0.852282	0.849496	0.846767	0.842996	0.843112	0.841716	0.83658	0.832161	0.836003	0.834549	0.829389	0.830386	0.826358	0.822708	0.822941	0.816868	0.816808	0.818327	0.812288
1.68968	0.897349	0.896117	0.893872	0.89281	0.888359	0.884551	0.885298	0.886538	0.882453	0.87839	0.878084	0.874229	0.876043	0.867319	0.868265	0.865057	0.865272	0.861838	0.860189	0.857484	0.85819	0.854232	0.855007	0.852059	0.847443	0.844677	0.846814	0.842012	0.84163	0.838795	0.836893	0.833898	0.831024	0.827468	0.828074	0.82654	0.821348	0.816778	0.820312	0.819753	0.814805	0.81527	0.811547	0.80831	0.807971	0.802413	0.802077	0.803593	0.798612
1.68938	0.891006	0.89063	0.887349	0.886129	0.882021	0.878514	0.878669	0.879783	0.875452	0.871766	0.871487	0.867487	0.870126	0.860957	0.862192	0.858496	0.859119	0.855915	0.854135	0.850996	0.851765	0.848084	0.848632	0.845969	0.841423	0.839326	0.841147	0.836477	0.836277	0.833433	0.830955	0.827908	0.825609	0.821593	0.821982	0.821106	0.815844	0.810791	0.814972	0.814226	0.809301	0.809959	0.806395	0.803179	0.803121	0.797169	0.79758	0.79909	0.793969
1.68908	0.862866	0.86266	0.859827	0.858667	0.854181	0.850608	0.850585	0.852033	0.848281	0.843984	0.843911	0.839988	0.841888	0.83335	0.834869	0.831013	0.83212	0.828904	0.826903	0.824401	0.824377	0.820925	0.821773	0.819729	0.814918	0.81185	0.814293	0.809623	0.809701	0.806572	0.804619	0.802194	0.799022	0.796269	0.79636	0.795367	0.790253	0.785757	0.789955	0.788905	0.784385	0.784751	0.781659	0.778152	0.778766	0.772706	0.772942	0.774866	0.769262
1.68879	0.847286	0.846694	0.843873	0.843143	0.83898	0.83544	0.835519	0.836605	0.832893	0.828849	0.829127	0.824648	0.82696	0.818646	0.819379	0.816198	0.817022	0.814204	0.812127	0.809825	0.810023	0.806256	0.807404	0.804688	0.801159	0.798224	0.800108	0.796056	0.795665	0.793061	0.790824	0.788141	0.785791	0.782632	0.782679	0.782009	0.777135	0.77284	0.776606	0.775346	0.771294	0.772497	0.768822	0.764981	0.765892	0.760177	0.760469	0.762402	0.757023
1.68849	0.837887	0.83676	0.834068	0.833093	0.829256	0.825774	0.826218	0.827283	0.823072	0.819329	0.819464	0.815595	0.81782	0.809283	0.810261	0.807374	0.808017	0.805505	0.803084	0.800919	0.801221	0.79774	0.798655	0.796233	0.7925	0.789814	0.791856	0.787437	0.787651	0.784534	0.782958	0.780621	0.778006	0.775051	0.775358	0.773857	0.768892	0.76542	0.769191	0.768446	0.763989	0.764831	0.761701	0.758217	0.759272	0.75341	0.753901	0.755509	0.750699
1.68819	0.827515	0.827187	0.824259	0.823279	0.819701	0.815825	0.81624	0.81743	0.813968	0.81017	0.810057	0.806188	0.808306	0.799666	0.801649	0.798268	0.799162	0.796171	0.793946	0.792187	0.792874	0.789328	0.790467	0.787835	0.783719	0.781031	0.783287	0.779124	0.779447	0.776718	0.77501	0.772649	0.769982	0.766642	0.767686	0.766731	0.762196	0.758283	0.762193	0.761289	0.757186	0.757736	0.754381	0.751728	0.752491	0.74671	0.747384	0.748816	0.743899
1.68789	0.807263	0.805966	0.803508	0.802576	0.799208	0.795677	0.795849	0.797128	0.793396	0.789929	0.789768	0.786481	0.78822	0.779924	0.781742	0.778839	0.779385	0.777053	0.774466	0.773035	0.772858	0.769826	0.770965	0.768892	0.765041	0.762576	0.765076	0.760723	0.760799	0.758383	0.756838	0.754515	0.751896	0.749224	0.74983	0.748908	0.744328	0.740421	0.744615	0.743615	0.739482	0.740743	0.737617	0.734735	0.735334	0.729552	0.730203	0.732437	0.727328
1.6876	0.794998	0.79437	0.791633	0.791245	0.787406	0.784504	0.78471	0.786178	0.78226	0.779242	0.77899	0.775221	0.777506	0.769535	0.771218	0.767984	0.768765	0.766235	0.764527	0.762521	0.763387	0.760081	0.760711	0.758918	0.755373	0.752714	0.755164	0.751507	0.751299	0.748595	0.747703	0.745058	0.742864	0.73998	0.740711	0.739962	0.735238	0.732141	0.735912	0.73502	0.731277	0.731881	0.729086	0.725914	0.727421	0.721915	0.722522	0.724723	0.719639
1.6873	0.785392	0.784678	0.78219	0.781624	0.778063	0.774986	0.775189	0.776914	0.773458	0.770066	0.769812	0.766875	0.768465	0.76076	0.762542	0.759447	0.760576	0.757831	0.756165	0.754448	0.754831	0.751605	0.752761	0.750822	0.747431	0.745304	0.747311	0.743763	0.744219	0.741521	0.739921	0.737646	0.735576	0.733149	0.733859	0.733414	0.728552	0.725074	0.729179	0.728541	0.724742	0.725581	0.722775	0.720017	0.721054	0.71596	0.71652	0.718493	0.714084
1.687	0.767802	0.767358	0.765579	0.764505	0.761293	0.758089	0.758704	0.75983	0.756977	0.753612	0.753727	0.750473	0.752372	0.74509	0.746217	0.743927	0.744516	0.742417	0.740996	0.738395	0.739431	0.736906	0.73777	0.735696	0.732279	0.730493	0.732132	0.728851	0.729081	0.726904	0.725098	0.723455	0.72152	0.718457	0.719701	0.719083	0.714754	0.711335	0.715294	0.715161	0.710998	0.71267	0.70949	0.707084	0.707744	0.702984	0.703518	0.705696	0.701319
1.6867	0.757193	0.756555	0.754554	0.753924	0.750509	0.747352	0.748266	0.749747	0.746853	0.743482	0.743469	0.74058	0.742638	0.73491	0.73653	0.733588	0.73516	0.732743	0.731093	0.729731	0.730339	0.727712	0.728574	0.726951	0.723648	0.721549	0.723773	0.720293	0.720418	0.718558	0.716942	0.714577	0.713312	0.710413	0.711706	0.711114	0.7066	0.703444	0.707655	0.706824	0.703485	0.704595	0.701706	0.699249	0.700633	0.695866	0.696501	0.699016	0.694487
1.68641	0.743807	0.743323	0.741156	0.740727	0.737355	0.734723	0.735385	0.736797	0.733361	0.730871	0.731173	0.727906	0.730113	0.722801	0.72432	0.721614	0.722891	0.720507	0.71946	0.717622	0.718581	0.715639	0.717422	0.715253	0.711617	0.710323	0.712216	0.708946	0.709725	0.70729	0.705787	0.704014	0.702475	0.70016	0.701006	0.70014	0.696658	0.693062	0.696943	0.696926	0.693007	0.69474	0.692565	0.690166	0.690771	0.686071	0.687011	0.689324	0.684842
1.68611	0.730037	0.730068	0.727768	0.727506	0.724656	0.721988	0.722837	0.723958	0.721516	0.718142	0.718561	0.715396	0.717815	0.710471	0.712295	0.70971	0.711056	0.708775	0.707367	0.705649	0.70637	0.704241	0.705347	0.7041	0.700885	0.699215	0.701397	0.697866	0.698326	0.696399	0.695508	0.69345	0.691651	0.689734	0.690524	0.690114	0.686113	0.682945	0.687456	0.68686	0.68361	0.685247	0.682492	0.680149	0.681158	0.676348	0.677489	0.68	0.676052
1.68581	0.718349	0.71809	0.715888	0.715864	0.712611	0.710144	0.71117	0.71293	0.709473	0.706647	0.707177	0.704222	0.70669	0.699062	0.701268	0.698844	0.699983	0.698222	0.696794	0.695088	0.696252	0.693653	0.694945	0.693771	0.690129	0.688623	0.691459	0.688297	0.688533	0.686509	0.685323	0.68429	0.682286	0.68028	0.681115	0.680806	0.676854	0.673764	0.67844	0.678231	0.674435	0.676217	0.673612	0.671147	0.672772	0.668085	0.669095	0.67224	0.667595
1.68551	0.710624	0.710721	0.709045	0.708579	0.705843	0.703099	0.703851	0.705449	0.702698	0.700097	0.700713	0.697752	0.70059	0.692841	0.694739	0.692615	0.694163	0.692024	0.691413	0.689752	0.690414	0.688035	0.689707	0.688254	0.684704	0.683273	0.686452	0.682544	0.683673	0.682303	0.680825	0.678438	0.677513	0.675361	0.676863	0.676721	0.672479	0.669551	0.673911	0.674081	0.670384	0.672105	0.669847	0.667634	0.668786	0.664373	0.665727	0.668587	0.664383
1.68522	0.694863	0.695665	0.693665	0.693287	0.690844	0.688055	0.689228	0.691243	0.68824	0.685724	0.685864	0.68364	0.686141	0.678986	0.68091	0.678614	0.680354	0.678077	0.676869	0.675555	0.676767	0.674658	0.676035	0.674694	0.671438	0.670856	0.673019	0.669563	0.670568	0.668904	0.667721	0.66631	0.664765	0.662667	0.663798	0.663943	0.660152	0.657441	0.661836	0.661699	0.658637	0.66009	0.658193	0.655756	0.656969	0.652749	0.65391	0.656762	0.652653
1.68492	0.687306	0.68741	0.685601	0.685721	0.682886	0.680258	0.681032	0.682974	0.680247	0.677875	0.678472	0.676184	0.678493	0.671203	0.673258	0.671377	0.673163	0.671235	0.670256	0.668889	0.670047	0.667741	0.669363	0.668024	0.665471	0.663901	0.666147	0.662988	0.664198	0.662472	0.661383	0.6604	0.65912	0.656663	0.657903	0.658276	0.654567	0.651678	0.656226	0.656547	0.653337	0.654556	0.652449	0.650794	0.652169	0.64747	0.649379	0.652016	0.648361
1.68462	0.681263	0.681913	0.679774	0.680024	0.677722	0.675123	0.676158	0.678166	0.675756	0.672549	0.673701	0.671364	0.673897	0.666861	0.669288	0.667081	0.668547	0.666842	0.665996	0.664671	0.666111	0.663604	0.665378	0.664276	0.661274	0.660357	0.662813	0.659611	0.661062	0.659576	0.658168	0.656967	0.655997	0.653716	0.655211	0.655143	0.651812	0.648875	0.653836	0.653868	0.650621	0.652717	0.650352	0.648291	0.650126	0.645887	0.646967	0.649896	0.646337
1.68433	0.670289	0.670239	0.668708	0.668987	0.66646	0.664254	0.665429	0.667267	0.665378	0.662345	0.663007	0.660869	0.66339	0.656761	0.658759	0.656732	0.65834	0.656731	0.655869	0.654546	0.655937	0.653949	0.655904	0.654773	0.651923	0.650826	0.653239	0.650285	0.651071	0.650063	0.649398	0.647981	0.646654	0.644916	0.64592	0.646159	0.643063	0.64022	0.644542	0.644792	0.64249	0.6444	0.642071	0.639848	0.641704	0.637041	0.638908	0.641927	0.63848
1.68403	0.660506	0.660613	0.65866	0.659408	0.656525	0.655007	0.655933	0.657681	0.655353	0.653247	0.654125	0.651719	0.654512	0.647356	0.649706	0.648027	0.649816	0.647976	0.647175	0.646413	0.647675	0.64563	0.647715	0.646452	0.643654	0.642536	0.6454	0.642306	0.643566	0.642215	0.641426	0.640641	0.639244	0.637522	0.638609	0.638598	0.635717	0.633219	0.637729	0.638166	0.635109	0.63699	0.63541	0.633201	0.635178	0.630778	0.632356	0.635136	0.631985
1.68374	0.655686	0.656103	0.65462	0.654834	0.652664	0.650375	0.651755	0.653815	0.651568	0.648955	0.650484	0.648161	0.650735	0.644152	0.646299	0.644613	0.646273	0.644964	0.64406	0.642811	0.644665	0.642387	0.644368	0.643268	0.640964	0.639788	0.642503	0.640026	0.640786	0.639468	0.638743	0.637705	0.636439	0.635098	0.636506	0.636488	0.633459	0.631162	0.635496	0.636008	0.633158	0.635075	0.633774	0.631479	0.633211	0.629509	0.631145	0.634087	0.630975
1.68344	0.644388	0.645042	0.643752	0.64405	0.642021	0.639679	0.640856	0.643152	0.640839	0.638331	0.639514	0.63796	0.64077	0.633935	0.636293	0.634344	0.636119	0.634988	0.633987	0.632979	0.634472	0.632567	0.634715	0.633699	0.631101	0.630145	0.632982	0.630403	0.631674	0.630338	0.629863	0.628346	0.627555	0.625934	0.627388	0.627766	0.624385	0.622581	0.626696	0.627481	0.624388	0.627031	0.62498	0.623218	0.624882	0.621419	0.622976	0.625958	0.622735
1.68314	0.638626	0.639342	0.638204	0.638267	0.636399	0.634052	0.635777	0.63806	0.635474	0.633637	0.634573	0.632205	0.634935	0.628924	0.631389	0.629071	0.6311	0.630365	0.629552	0.628871	0.629847	0.628248	0.630201	0.62944	0.626452	0.625936	0.628606	0.625872	0.627331	0.626294	0.625687	0.624363	0.624146	0.622056	0.624118	0.624249	0.621069	0.618739	0.623842	0.624329	0.62148	0.624182	0.622037	0.620129	0.62192	0.618178	0.619802	0.623115	0.620016
1.68285	0.628123	0.628816	0.62762	0.628033	0.625267	0.624164	0.625628	0.62764	0.626154	0.623811	0.624822	0.62257	0.625506	0.618725	0.621392	0.620243	0.622243	0.620892	0.620047	0.619097	0.620761	0.619159	0.620793	0.620183	0.617839	0.616969	0.620229	0.617447	0.618861	0.617305	0.616979	0.615969	0.615188	0.613922	0.615767	0.616114	0.612729	0.610587	0.615457	0.61624	0.613702	0.615722	0.613999	0.612615	0.614554	0.610368	0.612394	0.616011	0.612532
1.68255	0.621715	0.622149	0.621365	0.621829	0.619702	0.617747	0.619602	0.621826	0.619914	0.617393	0.618963	0.616502	0.619499	0.613104	0.615838	0.614015	0.616189	0.615358	0.614512	0.613748	0.615467	0.613654	0.615399	0.615069	0.612812	0.61177	0.61491	0.612329	0.613689	0.612538	0.612599	0.611301	0.610433	0.608999	0.610729	0.611124	0.608666	0.606229	0.611209	0.611968	0.609044	0.611594	0.610204	0.60859	0.610526	0.606958	0.609242	0.612104	0.609303
1.68226	0.617406	0.618632	0.617516	0.617724	0.616015	0.614858	0.616064	0.618401	0.616528	0.614483	0.61542	0.613363	0.616221	0.610261	0.613036	0.611439	0.61357	0.61259	0.611631	0.610795	0.612691	0.611475	0.613439	0.612612	0.610201	0.609693	0.612873	0.609777	0.611267	0.610716	0.610369	0.609191	0.608839	0.607207	0.609581	0.609391	0.606871	0.604599	0.609425	0.610494	0.607611	0.610121	0.608698	0.607103	0.608905	0.605648	0.607919	0.611037	0.608129
1.68196	0.611133	0.611432	0.610426	0.611512	0.609664	0.607635	0.609091	0.61197	0.609848	0.608203	0.608979	0.607229	0.610283	0.60432	0.606648	0.605304	0.607454	0.606525	0.606433	0.605393	0.607158	0.605089	0.607489	0.606973	0.604891	0.604134	0.607396	0.604489	0.606444	0.604846	0.605287	0.603913	0.603653	0.602003	0.60434	0.604834	0.601898	0.599837	0.605072	0.605966	0.603456	0.60571	0.604512	0.602989	0.604929	0.601835	0.603376	0.60683	0.604299
1.68166	0.606002	0.606981	0.60637	0.606784	0.605182	0.603363	0.605339	0.60724	0.605262	0.603686	0.605157	0.603495	0.606157	0.600077	0.60247	0.601564	0.60367	0.602645	0.602087	0.6016	0.603377	0.601822	0.604227	0.603432	0.601346	0.601076	0.60385	0.601642	0.603332	0.602218	0.601891	0.600912	0.600867	0.599197	0.60125	0.602462	0.59935	0.597778	0.602234	0.60317	0.600587	0.603453	0.601935	0.600802	0.602561	0.599667	0.60147	0.605587	0.602588
1.68137	0.597322	0.599267	0.597941	0.598867	0.596928	0.595439	0.597332	0.59964	0.597351	0.595795	0.597512	0.595783	0.598847	0.592537	0.595531	0.593899	0.596635	0.595476	0.594616	0.594273	0.596328	0.59498	0.596983	0.596508	0.593896	0.593972	0.59713	0.59497	0.595982	0.595698	0.595175	0.594712	0.594426	0.592902	0.595102	0.595926	0.593029	0.590724	0.595942	0.597052	0.594657	0.597772	0.596297	0.595135	0.597328	0.593565	0.596078	0.599634	0.596758
1.68107	0.598336	0.599247	0.598028	0.599241	0.597037	0.595468	0.597395	0.600384	0.598499	0.596295	0.597728	0.595983	0.599197	0.59331	0.595985	0.594652	0.597028	0.596237	0.595732	0.595788	0.596849	0.595826	0.598077	0.597856	0.595989	0.595242	0.598222	0.596046	0.598083	0.596964	0.596585	0.596078	0.595485	0.594508	0.597072	0.59737	0.594839	0.59286	0.59856	0.599252	0.596816	0.599807	0.598151	0.596716	0.599948	0.596438	0.598666	0.602252	0.59992
1.68078	0.594142	0.595055	0.594207	0.595158	0.59346	0.592605	0.593849	0.596838	0.594839	0.593388	0.594902	0.593371	0.596144	0.590338	0.592832	0.592007	0.594158	0.593314	0.593129	0.592221	0.594695	0.593474	0.595952	0.595168	0.593096	0.592202	0.595942	0.593704	0.595648	0.59468	0.594569	0.593844	0.593508	0.592938	0.594399	0.595856	0.593137	0.591072	0.596321	0.597592	0.595674	0.598159	0.596844	0.595974	0.598301	0.594989	0.59728	0.601301	0.598785
1.68048	0.588053	0.58936	0.588434	0.589751	0.587784	0.586602	0.588421	0.590998	0.589526	0.587352	0.589021	0.587647	0.590827	0.585075	0.587785	0.586631	0.589124	0.587988	0.587738	0.587396	0.589403	0.588494	0.590641	0.590237	0.588328	0.587863	0.591491	0.58917	0.590894	0.590005	0.590327	0.58936	0.589562	0.588694	0.590487	0.591241	0.588901	0.587283	0.592468	0.593516	0.591986	0.594209	0.59316	0.591895	0.594658	0.591538	0.593862	0.597546	0.595504
1.68019	0.584598	0.585704	0.584956	0.585945	0.584828	0.583319	0.585151	0.587659	0.58606	0.584261	0.586251	0.584345	0.587735	0.581733	0.584861	0.583685	0.58576	0.585456	0.585373	0.58497	0.586816	0.58567	0.588231	0.588025	0.585645	0.585538	0.588965	0.586906	0.588645	0.58817	0.587864	0.587587	0.587556	0.586094	0.588135	0.589592	0.58677	0.58494	0.590797	0.591702	0.589624	0.592747	0.591773	0.590746	0.593107	0.590044	0.592347	0.596632	0.594543
1.67989	0.579078	0.580733	0.579594	0.580948	0.579402	0.578392	0.580109	0.582893	0.580839	0.579458	0.581463	0.580074	0.582956	0.577057	0.579947	0.579119	0.58148	0.580779	0.580707	0.580163	0.582389	0.580917	0.583412	0.583489	0.581585	0.581525	0.58437	0.582719	0.58431	0.583878	0.583693	0.583813	0.583197	0.58246	0.584651	0.58608	0.583541	0.581672	0.58715	0.588344	0.586405	0.589413	0.588746	0.587741	0.590286	0.587284	0.589941	0.59389	0.591781
1.6796	0.575386	0.57684	0.57626	0.577014	0.575678	0.574863	0.576911	0.57914	0.577799	0.5764	0.577368	0.576188	0.579552	0.573804	0.576884	0.575927	0.578604	0.57766	0.577523	0.577186	0.579397	0.578575	0.580898	0.580409	0.578521	0.5785	0.58186	0.579538	0.581341	0.581467	0.581735	0.581095	0.580936	0.58043	0.582358	0.58368	0.581468	0.579703	0.585272	0.586692	0.584655	0.587636	0.586591	0.585906	0.588702	0.585891	0.588266	0.592621	0.590084
1.6793	0.57506	0.576324	0.57544	0.576498	0.57552	0.573903	0.576162	0.578957	0.577222	0.575455	0.577384	0.576013	0.579314	0.573662	0.576536	0.576151	0.578153	0.578058	0.577771	0.577559	0.579301	0.578472	0.581043	0.581213	0.579137	0.579279	0.582591	0.580568	0.582476	0.582189	0.582	0.581956	0.581756	0.580764	0.583596	0.584277	0.582355	0.580824	0.586386	0.587766	0.585786	0.588916	0.588045	0.587348	0.5901	0.587392	0.590285	0.593799	0.592064
1.67901	0.571301	0.573358	0.572474	0.573758	0.572298	0.571043	0.573056	0.576002	0.5748	0.573297	0.574368	0.573026	0.576943	0.571518	0.574026	0.573353	0.575624	0.575129	0.574928	0.575335	0.577234	0.57652	0.578812	0.578282	0.577054	0.576757	0.580318	0.578428	0.580608	0.579856	0.580438	0.579908	0.580049	0.579411	0.581379	0.582988	0.58089	0.579253	0.585077	0.586601	0.584666	0.588139	0.587321	0.586228	0.589473	0.586248	0.589164	0.593281	0.591556
1.67872	0.567444	0.568777	0.567862	0.569468	0.568315	0.567115	0.569488	0.572005	0.570483	0.569096	0.570501	0.569517	0.573275	0.567364	0.569946	0.569791	0.572313	0.571504	0.571944	0.571239	0.574049	0.572295	0.575438	0.575571	0.5736	0.573437	0.577001	0.575319	0.577506	0.577215	0.577393	0.577169	0.577646	0.57672	0.579173	0.580677	0.578224	0.57677	0.582344	0.5844	0.582386	0.585403	0.584677	0.583961	0.587252	0.584602	0.587091	0.591409	0.589855
1.67842	0.562279	0.564208	0.563762	0.564754	0.563864	0.562502	0.564881	0.56762	0.566337	0.56472	0.566322	0.564963	0.568261	0.563342	0.566158	0.565201	0.568068	0.567556	0.56735	0.567684	0.569816	0.568914	0.571744	0.571753	0.569937	0.570233	0.57324	0.572116	0.57355	0.573308	0.57363	0.574218	0.574046	0.573375	0.575815	0.577236	0.575242	0.574054	0.579646	0.581511	0.579649	0.582836	0.582284	0.58147	0.584543	0.582152	0.58507	0.589449	0.587471
1.67813	0.560639	0.562843	0.56174	0.563724	0.56235	0.561018	0.563658	0.566401	0.564964	0.563423	0.565568	0.564037	0.567226	0.561865	0.565081	0.564586	0.567041	0.566644	0.566702	0.567013	0.568755	0.568084	0.570899	0.570588	0.569392	0.569562	0.573517	0.571456	0.573319	0.573408	0.573852	0.573722	0.574094	0.573408	0.575922	0.57744	0.575265	0.574124	0.579911	0.581667	0.580006	0.583527	0.582537	0.582198	0.585588	0.582786	0.585808	0.59048	0.588589
1.67783	0.558845	0.560847	0.560069	0.561908	0.560553	0.559667	0.561449	0.564727	0.563006	0.561849	0.563452	0.562228	0.565587	0.560666	0.563793	0.562827	0.565811	0.564826	0.565309	0.565292	0.567644	0.567122	0.569818	0.569731	0.568024	0.568226	0.571767	0.570414	0.572344	0.572205	0.572881	0.572697	0.573102	0.572317	0.575267	0.576984	0.57474	0.573493	0.579487	0.581387	0.579406	0.583054	0.582636	0.582284	0.58518	0.583128	0.585943	0.590563	0.588699
1.67754	0.557245	0.559154	0.558724	0.560032	0.558899	0.558183	0.560476	0.563053	0.561896	0.560448	0.562252	0.561379	0.564756	0.559352	0.562958	0.561937	0.564896	0.564477	0.564745	0.56462	0.566933	0.565924	0.569039	0.56927	0.567798	0.567986	0.571555	0.569815	0.572435	0.572609	0.572287	0.572885	0.572871	0.572216	0.57524	0.577026	0.575221	0.573716	0.57962	0.581833	0.58005	0.583852	0.583097	0.582724	0.586389	0.583799	0.586846	0.591358	0.589452
1.67725	0.555703	0.557526	0.557113	0.558653	0.557121	0.556453	0.558291	0.561617	0.560546	0.558997	0.560833	0.559673	0.563453	0.557811	0.561448	0.560861	0.56321	0.563061	0.563391	0.56319	0.565789	0.565336	0.568078	0.568158	0.566548	0.566948	0.570568	0.569142	0.571254	0.571332	0.571893	0.572042	0.572379	0.572312	0.575086	0.576439	0.575059	0.573337	0.579466	0.581716	0.580116	0.583657	0.583504	0.582735	0.586034	0.583958	0.586764	0.591668	0.590447
1.67695	0.553378	0.555154	0.554856	0.556709	0.55544	0.554324	0.556793	0.559995	0.558398	0.557168	0.55916	0.558361	0.561903	0.556775	0.559754	0.559205	0.56182	0.561608	0.562021	0.56222	0.564595	0.56421	0.566644	0.566815	0.565479	0.566048	0.56991	0.5685	0.570502	0.570583	0.570948	0.571005	0.571964	0.57093	0.574014	0.575991	0.574285	0.573144	0.578983	0.581213	0.579905	0.58377	0.583021	0.582634	0.586307	0.583881	0.587126	0.592183	0.590625
1.67666	0.550836	0.552597	0.551663	0.553763	0.553073	0.551989	0.554512	0.557511	0.556111	0.554966	0.556689	0.555746	0.559605	0.554334	0.557256	0.556834	0.559686	0.559616	0.559958	0.560118	0.562498	0.562336	0.564862	0.565417	0.563375	0.564255	0.568106	0.566413	0.568874	0.568997	0.56937	0.570075	0.56977	0.570094	0.572687	0.57476	0.573141	0.57226	0.577955	0.580251	0.578778	0.582703	0.582232	0.581715	0.585503	0.583597	0.586363	0.591594	0.590321
1.67636	0.553951	0.555826	0.555589	0.557294	0.556431	0.555397	0.557819	0.561045	0.559609	0.55874	0.560409	0.559346	0.563039	0.557988	0.561232	0.560805	0.563456	0.563479	0.563524	0.564399	0.566759	0.566168	0.569176	0.569557	0.567787	0.568302	0.572593	0.570884	0.573291	0.573346	0.574094	0.574405	0.574923	0.574447	0.577366	0.579744	0.578311	0.577184	0.583403	0.585482	0.583806	0.588224	0.587792	0.587253	0.590992	0.589056	0.592334	0.597242	0.595769
1.67607	0.549299	0.551098	0.550773	0.552584	0.551159	0.550852	0.553219	0.555908	0.555461	0.554001	0.556004	0.554865	0.558718	0.553667	0.556662	0.556193	0.559469	0.559204	0.559277	0.559683	0.5621	0.561834	0.564937	0.565674	0.563834	0.564078	0.568188	0.566775	0.569254	0.569732	0.570653	0.570572	0.571228	0.570762	0.57397	0.575779	0.574699	0.573703	0.579659	0.58218	0.580741	0.584703	0.58427	0.58415	0.588007	0.586435	0.58927	0.594438	0.59283
1.67578	0.551093	0.553431	0.552871	0.554492	0.553863	0.55276	0.55501	0.558597	0.557237	0.556062	0.558318	0.557036	0.561159	0.556005	0.559534	0.559066	0.561836	0.561974	0.562339	0.562588	0.565042	0.564899	0.567806	0.568006	0.566865	0.567662	0.571892	0.570072	0.57242	0.573096	0.573557	0.573991	0.574795	0.574795	0.577816	0.579285	0.578301	0.577404	0.58361	0.585856	0.584629	0.588626	0.5886	0.588589	0.592409	0.590266	0.593783	0.59857	0.597659
1.67548	0.54737	0.54947	0.549293	0.550912	0.550307	0.549506	0.551685	0.555185	0.55373	0.552531	0.554875	0.554073	0.557833	0.552633	0.556447	0.555604	0.558355	0.558843	0.559283	0.5593	0.562179	0.561833	0.564649	0.565351	0.563849	0.564403	0.56869	0.567349	0.569815	0.570598	0.571115	0.57172	0.572456	0.572078	0.575357	0.577466	0.576232	0.575608	0.581723	0.584173	0.582904	0.58662	0.586987	0.586764	0.590483	0.588394	0.592127	0.597372	0.596142
1.67519	0.547444	0.54877	0.548593	0.550566	0.549696	0.548689	0.551279	0.554576	0.553687	0.552077	0.5546	0.554016	0.557516	0.552591	0.555772	0.555542	0.558613	0.558473	0.559106	0.559443	0.562557	0.561769	0.565497	0.565672	0.564631	0.56459	0.569079	0.56749	0.570465	0.570758	0.571612	0.572234	0.572969	0.572754	0.576111	0.578377	0.576719	0.576123	0.582484	0.585194	0.583976	0.588005	0.58815	0.587835	0.591986	0.590037	0.593378	0.59844	0.597232
1.6749	0.546098	0.548415	0.548232	0.549956	0.548965	0.548228	0.550574	0.554153	0.552895	0.551995	0.554331	0.553574	0.557338	0.551885	0.555862	0.555739	0.558363	0.558317	0.558915	0.559152	0.562309	0.562205	0.564861	0.565476	0.56473	0.56502	0.569421	0.567984	0.570905	0.57132	0.572263	0.572778	0.573578	0.573573	0.576895	0.579339	0.577789	0.576846	0.58333	0.585765	0.585063	0.589279	0.589137	0.589211	0.59312	0.59087	0.594784	0.599784	0.59906
1.6746	0.544002	0.546298	0.545677	0.547944	0.547	0.54629	0.549022	0.552078	0.550669	0.549686	0.551981	0.551687	0.555085	0.550319	0.55371	0.553419	0.556429	0.556357	0.557452	0.558009	0.560639	0.560382	0.563068	0.563943	0.563263	0.563796	0.568417	0.566613	0.569447	0.570325	0.570955	0.572073	0.572793	0.572559	0.57571	0.578465	0.57693	0.57632	0.582417	0.585323	0.584566	0.588722	0.588761	0.588564	0.592616	0.590644	0.594174	0.599442	0.598706
1.67431	0.5459	0.54871	0.54808	0.550009	0.549447	0.548679	0.551262	0.554613	0.553479	0.552526	0.55474	0.554236	0.558263	0.552876	0.556778	0.556312	0.559497	0.560001	0.560316	0.560594	0.563657	0.563236	0.566437	0.567548	0.566338	0.566827	0.571412	0.570425	0.573191	0.573468	0.57471	0.575155	0.576049	0.57631	0.579489	0.582084	0.580751	0.580113	0.586466	0.589222	0.588475	0.592851	0.593025	0.592324	0.596823	0.594731	0.598769	0.604042	0.603179
1.67402	0.544475	0.546353	0.546345	0.548371	0.547474	0.547116	0.549618	0.552793	0.551908	0.551132	0.55337	0.552769	0.556133	0.551276	0.555293	0.554888	0.558185	0.55855	0.558737	0.559279	0.562289	0.562544	0.565634	0.566353	0.565156	0.56614	0.57015	0.569324	0.572298	0.572729	0.573529	0.57469	0.575429	0.575488	0.578914	0.581239	0.580066	0.579428	0.585918	0.588695	0.587662	0.591606	0.592396	0.592461	0.59666	0.594692	0.598471	0.603582	0.602859
1.67373	0.543798	0.545545	0.545843	0.547867	0.547172	0.546798	0.549497	0.552611	0.551299	0.550687	0.553104	0.552537	0.556197	0.551309	0.554869	0.555	0.558265	0.558382	0.558867	0.559633	0.562516	0.562448	0.565875	0.566387	0.565637	0.566512	0.570732	0.569785	0.572662	0.573075	0.574496	0.575161	0.576227	0.576504	0.579742	0.582157	0.581173	0.580296	0.587193	0.589587	0.588979	0.593005	0.593467	0.594078	0.597382	0.595786	0.600168	0.604579	0.603982
1.67343	0.550396	0.552299	0.552348	0.554373	0.553318	0.553223	0.555803	0.559445	0.559151	0.557551	0.559796	0.559648	0.56336	0.558237	0.562064	0.561857	0.565208	0.56557	0.566387	0.566822	0.569843	0.569618	0.573097	0.573756	0.572951	0.573696	0.577909	0.577344	0.580231	0.580698	0.582084	0.583064	0.584004	0.584166	0.587545	0.590053	0.588566	0.588823	0.595798	0.598018	0.597049	0.601633	0.601332	0.601506	0.605829	0.604281	0.607852	0.613534	0.612543
1.67314	0.548389	0.550349	0.55039	0.552622	0.551839	0.551277	0.554106	0.557446	0.556354	0.555816	0.558052	0.55781	0.561434	0.556445	0.560559	0.560336	0.563689	0.564324	0.564623	0.565534	0.568181	0.568462	0.571776	0.572589	0.571865	0.572757	0.577134	0.576206	0.578899	0.579606	0.58084	0.581663	0.582704	0.58307	0.58677	0.589192	0.588348	0.58761	0.594491	0.597201	0.596427	0.60087	0.601124	0.600919	0.605229	0.603455	0.607344	0.612436	0.611345
1.67285	0.548257	0.550127	0.550269	0.552382	0.551724	0.5512	0.553793	0.557614	0.556747	0.556083	0.558535	0.557757	0.56193	0.557081	0.560721	0.560568	0.56384	0.564128	0.565095	0.56585	0.568549	0.568713	0.572042	0.572973	0.572395	0.573147	0.577636	0.576691	0.579656	0.580741	0.58146	0.582657	0.58367	0.584154	0.587701	0.589975	0.589282	0.588766	0.595348	0.598007	0.59709	0.601745	0.601947	0.601922	0.605775	0.603977	0.60847	0.613614	0.612538
1.67256	0.542532	0.5449	0.5447	0.546952	0.545936	0.546181	0.549232	0.552021	0.551583	0.550687	0.552763	0.552678	0.5567	0.551803	0.555553	0.555406	0.558904	0.559065	0.560048	0.560743	0.563698	0.563868	0.567284	0.568202	0.5673	0.568305	0.572783	0.572006	0.574965	0.57585	0.576889	0.578029	0.579176	0.579296	0.582927	0.58563	0.584587	0.583709	0.590916	0.593624	0.592513	0.596875	0.597764	0.597546	0.601577	0.599871	0.603328	0.608598	0.607723
1.67227	0.544098	0.546224	0.546204	0.548442	0.547761	0.547752	0.550143	0.553673	0.552953	0.552017	0.55497	0.554089	0.558069	0.553725	0.557308	0.557253	0.560795	0.56119	0.562002	0.562737	0.565883	0.566006	0.569373	0.570431	0.569599	0.570482	0.575168	0.573978	0.577244	0.577832	0.578749	0.580554	0.581737	0.581708	0.585581	0.587931	0.587102	0.586455	0.593238	0.595963	0.595355	0.599653	0.599574	0.599629	0.60376	0.601992	0.606156	0.610742	0.609814
1.67197	0.549439	0.551758	0.55211	0.554243	0.553649	0.553259	0.55597	0.560025	0.559003	0.558174	0.560756	0.560271	0.564196	0.559375	0.563545	0.563259	0.566803	0.567286	0.568728	0.569045	0.571671	0.572039	0.576005	0.576711	0.575891	0.576968	0.581672	0.580454	0.583774	0.584753	0.586046	0.58704	0.587932	0.588509	0.592203	0.594723	0.593661	0.593204	0.6001	0.60266	0.602076	0.606313	0.606437	0.606389	0.610658	0.608907	0.612699	0.617653	0.6164
1.67168	0.54635	0.548624	0.548932	0.551096	0.550413	0.550428	0.553221	0.556561	0.556032	0.554884	0.557533	0.557248	0.561337	0.556303	0.560905	0.560553	0.564445	0.564384	0.56544	0.566447	0.56923	0.570009	0.572948	0.574047	0.573366	0.574583	0.578799	0.578208	0.581287	0.582058	0.583549	0.584277	0.585792	0.586061	0.589608	0.592209	0.591049	0.590681	0.597798	0.600091	0.599385	0.603873	0.604051	0.604323	0.608403	0.606124	0.60963	0.614943	0.613608
1.67139	0.547826	0.550036	0.550379	0.552496	0.551998	0.551647	0.55479	0.558605	0.557474	0.556547	0.55977	0.559168	0.562949	0.558615	0.562359	0.562689	0.566423	0.566242	0.567535	0.568518	0.571608	0.571441	0.575179	0.576349	0.575301	0.576517	0.581275	0.580512	0.583312	0.584318	0.585625	0.586454	0.587692	0.588105	0.591999	0.594432	0.593575	0.592793	0.599892	0.60231	0.6012	0.605694	0.606034	0.605837	0.609737	0.607923	0.611729	0.616757	0.615283
1.6711	0.548891	0.551252	0.551325	0.553501	0.553095	0.552833	0.555855	0.558976	0.558361	0.557746	0.560838	0.560033	0.564283	0.559772	0.563389	0.56369	0.567291	0.567853	0.568938	0.569866	0.57301	0.57322	0.576575	0.577791	0.577395	0.578128	0.582895	0.582176	0.584885	0.58555	0.587095	0.587957	0.588862	0.589665	0.593263	0.59574	0.59429	0.594273	0.600649	0.604063	0.603029	0.607097	0.607713	0.607134	0.61123	0.609089	0.612716	0.617875	0.616359
1.67081	0.547436	0.549401	0.549498	0.551864	0.551109	0.551175	0.554518	0.557763	0.557312	0.55634	0.558974	0.558483	0.562992	0.558099	0.562176	0.562239	0.565652	0.566293	0.567193	0.568257	0.571576	0.571316	0.575378	0.575892	0.575551	0.576381	0.581333	0.580252	0.583344	0.584556	0.585753	0.586304	0.587574	0.588076	0.592093	0.594228	0.593366	0.592888	0.599555	0.602136	0.601081	0.605606	0.605679	0.605251	0.609392	0.607155	0.610259	0.615423	0.614186
1.67051	0.545564	0.547984	0.548185	0.55064	0.550225	0.550137	0.553071	0.556312	0.555922	0.554862	0.557385	0.557323	0.561449	0.557058	0.560935	0.561145	0.564622	0.564722	0.566588	0.56716	0.570087	0.570402	0.573908	0.575459	0.57454	0.575791	0.580597	0.579465	0.582852	0.582991	0.584237	0.585154	0.586758	0.587185	0.590896	0.592863	0.591599	0.591568	0.598108	0.600404	0.599938	0.604243	0.60383	0.603872	0.607589	0.60575	0.608701	0.614115	0.612432
1.67022	0.55186	0.554272	0.554718	0.557042	0.556401	0.55662	0.559204	0.562529	0.562258	0.561434	0.564018	0.56374	0.567972	0.563169	0.56743	0.567453	0.571273	0.571381	0.572685	0.573583	0.576915	0.576911	0.580706	0.581835	0.581193	0.582112	0.586707	0.585845	0.588912	0.590043	0.590926	0.592197	0.593353	0.593767	0.597361	0.599707	0.598705	0.597922	0.60426	0.60698	0.606098	0.610334	0.609876	0.609729	0.613619	0.61134	0.614672	0.619294	0.618119
1.66993	0.55426	0.556585	0.556956	0.559497	0.558761	0.55878	0.561723	0.565513	0.564588	0.564122	0.566625	0.566266	0.570528	0.56664	0.569989	0.570492	0.574106	0.574279	0.575193	0.576629	0.579774	0.579669	0.583339	0.583883	0.583837	0.584882	0.589361	0.588391	0.591645	0.592554	0.59366	0.594521	0.595684	0.596101	0.599399	0.601887	0.600838	0.599889	0.606665	0.608951	0.60839	0.61194	0.612071	0.611462	0.615384	0.612995	0.616663	0.621327	0.619472
1.66964	0.553945	0.55626	0.55646	0.558807	0.558452	0.558267	0.561716	0.565108	0.564371	0.563702	0.566726	0.566354	0.57043	0.565816	0.569839	0.569993	0.573445	0.574206	0.57529	0.576381	0.579106	0.579403	0.58287	0.584135	0.583454	0.584411	0.588992	0.58821	0.591166	0.591934	0.592959	0.593898	0.595281	0.594973	0.599142	0.601312	0.599774	0.599479	0.605752	0.608251	0.606748	0.611139	0.61079	0.610459	0.613722	0.611683	0.614805	0.619493	0.617783
1.66935	0.555533	0.557357	0.55751	0.560451	0.560008	0.559766	0.562526	0.566666	0.565486	0.56512	0.568261	0.567721	0.572231	0.567015	0.57121	0.571763	0.574964	0.575484	0.576469	0.577434	0.580638	0.581078	0.584203	0.585459	0.584461	0.58585	0.590578	0.588754	0.592604	0.592874	0.593724	0.595223	0.595651	0.596217	0.599525	0.601936	0.600662	0.599848	0.606559	0.608715	0.6077	0.611532	0.611139	0.610581	0.614076	0.611505	0.614381	0.61896	0.617298
1.66906	0.555227	0.5568	0.557571	0.559871	0.559706	0.559239	0.56202	0.566167	0.565322	0.564613	0.567585	0.56767	0.571698	0.566846	0.570989	0.571088	0.574356	0.575133	0.576277	0.576556	0.580192	0.580367	0.584007	0.5849	0.584148	0.584824	0.589826	0.588929	0.591519	0.592643	0.593429	0.594516	0.59508	0.59546	0.598659	0.600852	0.599741	0.598581	0.604723	0.607614	0.605775	0.609749	0.609673	0.608631	0.612446	0.609618	0.612469	0.616942	0.614908
1.66877	0.557518	0.56023	0.560339	0.562765	0.562389	0.562364	0.564982	0.568753	0.568116	0.567349	0.570284	0.569925	0.57426	0.569483	0.573643	0.573935	0.577458	0.57737	0.578894	0.579625	0.582617	0.582871	0.586651	0.58758	0.586586	0.58761	0.592353	0.591251	0.594158	0.59509	0.595904	0.596213	0.59746	0.597209	0.600786	0.603034	0.601241	0.600745	0.606994	0.609115	0.607769	0.611398	0.610572	0.610413	0.613901	0.610826	0.613618	0.61837	0.615789
1.66848	0.556728	0.559134	0.559365	0.561762	0.561479	0.561759	0.564237	0.568034	0.567727	0.566455	0.569722	0.569409	0.573256	0.568898	0.572926	0.57264	0.576634	0.577574	0.577911	0.578651	0.581881	0.582105	0.585547	0.586397	0.5855	0.586591	0.59062	0.589631	0.592805	0.592888	0.594078	0.594593	0.595739	0.59559	0.599148	0.601026	0.599446	0.59823	0.604562	0.606563	0.605307	0.608968	0.608775	0.607823	0.610694	0.607983	0.611085	0.615318	0.612664
1.66819	0.559851	0.562315	0.562754	0.564599	0.56446	0.564475	0.567871	0.571059	0.570695	0.569928	0.572784	0.572378	0.576655	0.571871	0.575688	0.576294	0.579561	0.579392	0.580482	0.581616	0.584432	0.584892	0.588151	0.589193	0.588197	0.588807	0.593461	0.592263	0.595176	0.595554	0.596755	0.597409	0.598088	0.597819	0.600903	0.602491	0.601358	0.600179	0.606366	0.608166	0.606691	0.610697	0.609889	0.608722	0.612232	0.609119	0.611697	0.615651	0.613782
1.6679	0.56153	0.564009	0.563909	0.566367	0.566079	0.566021	0.56863	0.572433	0.571777	0.571167	0.574293	0.573509	0.577696	0.572888	0.577246	0.576755	0.580733	0.58081	0.581807	0.582611	0.585532	0.585517	0.589193	0.590228	0.588739	0.589775	0.594408	0.592841	0.595476	0.595716	0.597158	0.597525	0.597963	0.598126	0.600921	0.60276	0.601577	0.600044	0.606114	0.607953	0.60617	0.609616	0.608963	0.608	0.611281	0.608309	0.611133	0.614815	0.612461
1.66761	0.565223	0.567226	0.567497	0.570256	0.569952	0.569345	0.57226	0.576169	0.575781	0.57485	0.577259	0.577011	0.581531	0.576091	0.580646	0.580281	0.583653	0.584389	0.585121	0.586172	0.588979	0.588782	0.591557	0.592501	0.591362	0.592414	0.597012	0.595691	0.598433	0.598472	0.599146	0.599777	0.600558	0.600487	0.60299	0.604721	0.603091	0.601834	0.608184	0.609646	0.608037	0.611053	0.610687	0.609198	0.612412	0.609254	0.612013	0.615969	0.61338
1.66732	0.568122	0.570597	0.570953	0.573304	0.572751	0.572918	0.575535	0.579793	0.578296	0.57774	0.58052	0.580484	0.584128	0.579256	0.583502	0.582895	0.586585	0.586696	0.587747	0.588087	0.591146	0.591284	0.594445	0.595194	0.594186	0.594905	0.598859	0.597714	0.600367	0.600361	0.601486	0.601285	0.602054	0.602033	0.604843	0.606605	0.604762	0.603464	0.60903	0.610685	0.608946	0.612204	0.611539	0.61027	0.613312	0.610378	0.612538	0.616494	0.613908
1.66703	0.568748	0.571592	0.571787	0.574574	0.573751	0.573542	0.576477	0.579792	0.579178	0.577959	0.581168	0.580304	0.584799	0.579769	0.583522	0.583278	0.586794	0.587304	0.587915	0.588613	0.591548	0.591358	0.594339	0.595216	0.593774	0.594459	0.598246	0.597361	0.599831	0.600226	0.600294	0.600754	0.601581	0.600923	0.60341	0.60551	0.60379	0.601881	0.607771	0.609003	0.607527	0.610379	0.609586	0.608172	0.611623	0.608059	0.610104	0.614415	0.61178
1.66674	0.572358	0.574848	0.575259	0.577476	0.576741	0.57668	0.579378	0.582789	0.58207	0.581039	0.584163	0.583492	0.587086	0.582749	0.586282	0.586406	0.589435	0.58979	0.590669	0.591232	0.593922	0.593631	0.596606	0.597555	0.596021	0.596604	0.60049	0.599128	0.601419	0.601572	0.602443	0.602368	0.60294	0.602391	0.604933	0.606435	0.604133	0.602887	0.608739	0.609939	0.607997	0.611226	0.610058	0.608647	0.611907	0.608639	0.610763	0.614266	0.611532
1.66645	0.575772	0.57782	0.577985	0.580459	0.579756	0.579333	0.582343	0.586137	0.584858	0.584117	0.586678	0.586015	0.590616	0.585197	0.588944	0.588816	0.592147	0.591738	0.592943	0.593219	0.595738	0.595838	0.598705	0.599114	0.597985	0.598232	0.602272	0.60075	0.603173	0.603154	0.603563	0.603727	0.603988	0.603418	0.605772	0.607568	0.60522	0.603568	0.608992	0.610963	0.608666	0.61206	0.610624	0.609375	0.611894	0.608475	0.610184	0.614334	0.611835
1.66616	0.5782	0.58011	0.580672	0.582891	0.582003	0.582024	0.584496	0.588259	0.587184	0.586165	0.58867	0.588244	0.591834	0.586941	0.590571	0.590335	0.593545	0.593672	0.594239	0.594513	0.597316	0.597586	0.600475	0.600163	0.598738	0.599406	0.603177	0.601388	0.603813	0.603685	0.604194	0.604166	0.604608	0.603245	0.606356	0.607917	0.605547	0.603535	0.609276	0.610582	0.608299	0.611318	0.610388	0.608577	0.611507	0.60809	0.60991	0.613406	0.610644
1.66587	0.579232	0.581291	0.581086	0.583257	0.582779	0.58265	0.584817	0.588902	0.587908	0.586378	0.588993	0.588818	0.592504	0.587044	0.590918	0.590792	0.593922	0.593705	0.594504	0.59459	0.597255	0.596511	0.599478	0.59975	0.598262	0.598624	0.602357	0.600793	0.60298	0.60276	0.602831	0.603122	0.602788	0.602157	0.604641	0.605874	0.603664	0.601944	0.607173	0.608352	0.606426	0.609233	0.608196	0.60675	0.609194	0.605634	0.607751	0.610893	0.60861
1.66558	0.577013	0.579138	0.579366	0.581976	0.580805	0.580669	0.58336	0.58664	0.585703	0.584469	0.586667	0.586288	0.589718	0.584724	0.588568	0.588127	0.591035	0.590983	0.591305	0.591615	0.594171	0.593591	0.59625	0.596543	0.59486	0.595123	0.599032	0.596793	0.599364	0.59898	0.599241	0.599141	0.59929	0.598087	0.600552	0.601569	0.59933	0.597551	0.602675	0.604073	0.601498	0.604332	0.603281	0.601711	0.604361	0.600533	0.602686	0.606268	0.603383
1.66529	0.578608	0.580515	0.580516	0.582408	0.581535	0.581876	0.583851	0.587078	0.586328	0.585109	0.587409	0.586492	0.590328	0.584764	0.588374	0.588279	0.590873	0.590868	0.591366	0.591166	0.593794	0.593396	0.595743	0.596234	0.594112	0.594616	0.598219	0.59629	0.598132	0.598062	0.59774	0.597722	0.597547	0.597136	0.599073	0.600036	0.597961	0.596208	0.60103	0.602487	0.599939	0.602819	0.601507	0.599345	0.602462	0.598595	0.600555	0.60382	0.601071
1.665	0.579939	0.582001	0.581792	0.584153	0.582867	0.582741	0.585397	0.588683	0.587285	0.58645	0.588504	0.587783	0.591232	0.585553	0.589145	0.588613	0.591582	0.59117	0.591864	0.591782	0.594032	0.593187	0.595829	0.596084	0.59436	0.594119	0.598067	0.596032	0.597936	0.597468	0.597421	0.597193	0.597003	0.595804	0.598513	0.599226	0.597135	0.595011	0.600221	0.601218	0.59839	0.601457	0.599893	0.598179	0.600845	0.596948	0.599195	0.602119	0.599489
1.66471	0.581627	0.583507	0.583059	0.585002	0.584045	0.583517	0.58598	0.589499	0.588037	0.586763	0.588788	0.58819	0.591555	0.585544	0.589279	0.589132	0.591828	0.591449	0.591828	0.591275	0.593518	0.592982	0.595536	0.595461	0.593622	0.593594	0.597169	0.595237	0.597031	0.596125	0.596443	0.596359	0.596403	0.594829	0.597169	0.598126	0.595748	0.593216	0.598735	0.599693	0.597033	0.600025	0.598327	0.596972	0.599245	0.595401	0.597254	0.600748	0.598058
1.66442	0.57992	0.581723	0.581436	0.583736	0.582248	0.581865	0.584053	0.587414	0.58603	0.584634	0.586606	0.585798	0.589438	0.583574	0.586787	0.586369	0.589006	0.58846	0.58886	0.588475	0.590628	0.5902	0.592422	0.591975	0.590379	0.590243	0.593757	0.591354	0.593512	0.592962	0.592984	0.592281	0.591779	0.591242	0.592891	0.594116	0.591522	0.589575	0.594679	0.595054	0.593031	0.595724	0.594071	0.592381	0.594815	0.591009	0.592712	0.596499	0.593337
1.66413	0.577389	0.57986	0.579271	0.581343	0.579848	0.57948	0.581668	0.584684	0.58326	0.581961	0.583649	0.582668	0.586047	0.580373	0.583847	0.583031	0.585567	0.58511	0.585081	0.584773	0.587111	0.586453	0.588867	0.588565	0.586623	0.586637	0.589986	0.587602	0.588981	0.588734	0.588587	0.588063	0.58769	0.586638	0.588562	0.589425	0.586866	0.584741	0.58987	0.590588	0.58821	0.590913	0.589306	0.587202	0.590335	0.586033	0.588083	0.591487	0.588658
1.66384	0.576649	0.578611	0.578172	0.580544	0.578904	0.578269	0.580465	0.583407	0.581697	0.580379	0.582071	0.581219	0.584434	0.578592	0.582149	0.581231	0.583612	0.582933	0.582995	0.583206	0.584726	0.583354	0.586575	0.585828	0.583779	0.583529	0.586844	0.584364	0.586613	0.585465	0.585699	0.58479	0.584698	0.583278	0.585356	0.5866	0.583723	0.581367	0.58612	0.587172	0.584424	0.58768	0.585575	0.584151	0.586518	0.582911	0.58486	0.587955	0.585311
1.66355	0.572813	0.574639	0.574314	0.575872	0.574548	0.57403	0.576063	0.578873	0.577263	0.575382	0.577746	0.576128	0.579597	0.573833	0.576895	0.575886	0.578515	0.577685	0.577637	0.577372	0.579505	0.57813	0.580462	0.58032	0.578217	0.577936	0.580867	0.578457	0.580202	0.579265	0.579521	0.578626	0.578509	0.577309	0.579246	0.580028	0.577578	0.575117	0.579723	0.580672	0.578725	0.580738	0.579837	0.577802	0.579877	0.576263	0.578298	0.581297	0.578728
1.66326	0.575561	0.577038	0.576332	0.578155	0.576817	0.575748	0.577757	0.581009	0.579005	0.577423	0.579504	0.578195	0.580764	0.575175	0.578231	0.577242	0.579707	0.579145	0.57883	0.57855	0.580682	0.578846	0.581543	0.581272	0.578943	0.578401	0.58154	0.579344	0.581055	0.58035	0.580011	0.579424	0.579362	0.577206	0.579273	0.580341	0.578046	0.575705	0.58026	0.581435	0.578474	0.581243	0.579985	0.577955	0.580175	0.576484	0.579041	0.581845	0.579441
1.66297	0.576966	0.578453	0.577866	0.579586	0.577872	0.577059	0.578843	0.581756	0.580097	0.578317	0.580123	0.578725	0.581996	0.57595	0.578899	0.577516	0.580524	0.579258	0.579387	0.578737	0.580683	0.579627	0.581649	0.581181	0.579135	0.57882	0.581818	0.579171	0.580595	0.58035	0.579613	0.57909	0.578391	0.577161	0.578847	0.579477	0.577475	0.57503	0.579918	0.580921	0.578236	0.580938	0.579154	0.577692	0.580078	0.576809	0.578429	0.581436	0.579038
1.66268	0.579367	0.58063	0.579982	0.581363	0.580018	0.57875	0.580768	0.58348	0.581675	0.579796	0.581559	0.580351	0.583038	0.577445	0.580013	0.579053	0.581305	0.580155	0.580004	0.579518	0.581277	0.580063	0.582164	0.581704	0.579886	0.579039	0.581899	0.57968	0.581155	0.580377	0.579777	0.579553	0.578957	0.577402	0.579212	0.579763	0.577677	0.575635	0.580017	0.581008	0.578593	0.580748	0.579672	0.578189	0.580124	0.576712	0.578327	0.581614	0.579245
1.6624	0.576986	0.578403	0.577768	0.579123	0.57749	0.576416	0.578327	0.580603	0.579125	0.576742	0.578576	0.577317	0.580268	0.574049	0.577168	0.575764	0.578114	0.577062	0.576558	0.57624	0.577931	0.577173	0.578761	0.578074	0.576422	0.575807	0.578569	0.576174	0.577373	0.576956	0.576521	0.575558	0.575091	0.573849	0.575719	0.576354	0.573608	0.571545	0.576472	0.577244	0.574459	0.576659	0.575971	0.574284	0.576724	0.572928	0.574566	0.57839	0.575582
1.66211	0.572127	0.573379	0.572282	0.573559	0.571895	0.570892	0.572653	0.575305	0.573611	0.571156	0.572788	0.571576	0.57432	0.568346	0.571192	0.569385	0.572326	0.571305	0.570582	0.570002	0.571689	0.570374	0.572634	0.571783	0.569529	0.569302	0.571959	0.569727	0.571184	0.57005	0.570186	0.569147	0.568862	0.567047	0.569124	0.569567	0.567496	0.564919	0.569727	0.570958	0.568264	0.571016	0.569543	0.567857	0.570329	0.566879	0.568256	0.572211	0.569158
1.66182	0.572304	0.573483	0.572462	0.574016	0.572128	0.57113	0.57278	0.575355	0.573178	0.571137	0.572638	0.571312	0.57392	0.56767	0.570442	0.569431	0.57131	0.570845	0.570121	0.568813	0.570757	0.569657	0.571758	0.570767	0.56884	0.568196	0.571059	0.568842	0.570218	0.569154	0.568891	0.568434	0.567825	0.566227	0.567999	0.569093	0.566506	0.564353	0.568855	0.569948	0.567466	0.570235	0.568602	0.566844	0.569685	0.565788	0.567471	0.57113	0.568553
1.66153	0.569092	0.570035	0.569044	0.570185	0.568543	0.56747	0.56877	0.571373	0.569381	0.567254	0.568541	0.567457	0.569847	0.563749	0.566437	0.564894	0.567061	0.565909	0.566065	0.564835	0.566249	0.565362	0.567415	0.56673	0.564177	0.563917	0.566361	0.564509	0.56555	0.564732	0.564333	0.563715	0.563227	0.561899	0.563693	0.564448	0.561908	0.559756	0.564972	0.565214	0.562713	0.5657	0.564471	0.562945	0.565206	0.561784	0.563683	0.566952	0.565167
1.66124	0.570407	0.571461	0.570559	0.571238	0.569479	0.568622	0.569904	0.572169	0.570169	0.568051	0.569561	0.567745	0.57076	0.564792	0.567269	0.565817	0.567681	0.567029	0.566458	0.56543	0.56727	0.566013	0.567767	0.567134	0.564559	0.564446	0.567295	0.564713	0.566071	0.564979	0.564707	0.564215	0.563614	0.562479	0.564336	0.564943	0.562611	0.560325	0.565101	0.566157	0.564064	0.566489	0.565432	0.563699	0.565703	0.56276	0.564725	0.568299	0.565503
1.66095	0.568517	0.569723	0.568288	0.569583	0.567913	0.566674	0.56794	0.570237	0.568117	0.566035	0.567309	0.565523	0.568486	0.562387	0.564412	0.563285	0.565563	0.564179	0.56391	0.563166	0.564606	0.563263	0.565376	0.5649	0.562567	0.562024	0.564818	0.561972	0.563664	0.562767	0.562331	0.561676	0.561499	0.559756	0.561794	0.562409	0.56052	0.558251	0.562782	0.563777	0.561609	0.564204	0.563012	0.561678	0.563937	0.560479	0.562738	0.566036	0.563774
1.66067	0.566135	0.567614	0.566173	0.56749	0.565325	0.563643	0.565696	0.567549	0.56579	0.563473	0.565054	0.562809	0.565802	0.559518	0.562198	0.560486	0.562668	0.561548	0.561171	0.560143	0.561758	0.560827	0.56214	0.5617	0.559474	0.558297	0.561867	0.559277	0.560911	0.560323	0.55941	0.558989	0.558415	0.557113	0.559643	0.560137	0.557583	0.55559	0.560406	0.561669	0.559049	0.561824	0.560533	0.558984	0.561634	0.558178	0.560465	0.563714	0.561454
1.66038	0.564277	0.565236	0.564361	0.564842	0.56314	0.561541	0.56313	0.564956	0.563049	0.560614	0.56224	0.560605	0.563651	0.556675	0.5597	0.558227	0.560264	0.558875	0.55845	0.557636	0.559344	0.558005	0.55975	0.559152	0.556957	0.556376	0.559526	0.556582	0.558264	0.55727	0.557093	0.55618	0.556016	0.555403	0.556793	0.55747	0.554933	0.553451	0.557987	0.558923	0.557315	0.55953	0.558416	0.556818	0.559601	0.556574	0.558787	0.562189	0.559734
1.66009	0.562349	0.563564	0.562274	0.563224	0.561201	0.559742	0.560879	0.563454	0.561268	0.558697	0.560215	0.558338	0.561037	0.555127	0.557259	0.556178	0.558137	0.557235	0.556514	0.555273	0.556706	0.555777	0.557449	0.557038	0.554949	0.554263	0.557297	0.554586	0.556023	0.555822	0.555266	0.554866	0.554405	0.552681	0.554859	0.555822	0.553399	0.551439	0.556493	0.55721	0.555122	0.557858	0.556807	0.555396	0.557772	0.55489	0.557345	0.560933	0.558427
1.6598	0.563335	0.564183	0.562383	0.563861	0.5615	0.560169	0.561597	0.563205	0.561498	0.559496	0.560647	0.558543	0.561008	0.555279	0.557373	0.556658	0.558345	0.55714	0.556464	0.5558	0.557087	0.556142	0.5579	0.557425	0.554839	0.554166	0.557408	0.554814	0.556521	0.555878	0.5555	0.554654	0.554765	0.553703	0.555237	0.556385	0.554019	0.551809	0.557201	0.557933	0.555851	0.558998	0.557823	0.556413	0.558905	0.555859	0.557931	0.562038	0.559584
1.65952	0.556831	0.55756	0.55629	0.55704	0.554953	0.553639	0.554663	0.557386	0.555121	0.553153	0.554086	0.552145	0.554547	0.548387	0.551097	0.549514	0.552089	0.550504	0.55013	0.549676	0.550655	0.549712	0.551599	0.551252	0.548737	0.548483	0.551239	0.548883	0.550181	0.549586	0.54924	0.548737	0.548551	0.547212	0.549564	0.550431	0.548073	0.546231	0.551087	0.552382	0.550057	0.553067	0.551744	0.550693	0.553026	0.550322	0.552586	0.556056	0.553901
1.65923	0.55337	0.553695	0.552699	0.553044	0.551311	0.549839	0.551063	0.553184	0.551445	0.548884	0.54986	0.548559	0.551059	0.545038	0.547238	0.545968	0.547637	0.547043	0.546434	0.545726	0.547279	0.545905	0.547506	0.547472	0.544806	0.544346	0.547663	0.545098	0.54678	0.546133	0.545986	0.545288	0.545026	0.543928	0.546274	0.547172	0.544731	0.54273	0.547844	0.549268	0.546896	0.55012	0.548973	0.547326	0.550299	0.547827	0.54955	0.553293	0.55125
1.65894	0.547683	0.548254	0.547084	0.547907	0.545927	0.544772	0.54568	0.54766	0.545986	0.543378	0.54499	0.543108	0.545441	0.539603	0.541886	0.540717	0.542461	0.541546	0.541271	0.540089	0.541875	0.540686	0.542473	0.542196	0.539861	0.539424	0.542498	0.540013	0.541954	0.54114	0.540741	0.540421	0.540405	0.539191	0.541124	0.542093	0.540178	0.537797	0.543401	0.544228	0.542306	0.545361	0.544337	0.543183	0.545861	0.543171	0.545257	0.548647	0.546907
1.65865	0.549174	0.549773	0.548505	0.549233	0.547075	0.545329	0.546855	0.549102	0.547202	0.545102	0.546042	0.544299	0.546687	0.540592	0.543119	0.541958	0.543591	0.542784	0.542578	0.541535	0.543382	0.542171	0.543714	0.543624	0.54105	0.540792	0.54369	0.541448	0.543074	0.542547	0.542549	0.542489	0.54187	0.54107	0.542992	0.544136	0.542047	0.540078	0.545073	0.546232	0.544567	0.54756	0.5468	0.545252	0.548093	0.545488	0.547552	0.551172	0.549123
1.65837	0.545866	0.54681	0.545367	0.546412	0.543582	0.542559	0.543839	0.545832	0.543835	0.541679	0.542933	0.541117	0.5438	0.537724	0.54003	0.539219	0.5409	0.540129	0.539473	0.538635	0.540402	0.539254	0.541252	0.540914	0.538775	0.538658	0.541249	0.539063	0.541028	0.540142	0.539968	0.539783	0.539591	0.538424	0.540664	0.54204	0.539365	0.537852	0.542655	0.54424	0.542159	0.545657	0.544396	0.543024	0.545881	0.542811	0.545448	0.549179	0.547077
1.65808	0.543192	0.543669	0.542833	0.543628	0.541748	0.540034	0.541468	0.543142	0.541301	0.538908	0.540338	0.538614	0.541435	0.535345	0.537923	0.536374	0.538257	0.537343	0.537256	0.536673	0.538134	0.536993	0.539292	0.53875	0.536121	0.536037	0.539225	0.537192	0.538932	0.538156	0.537806	0.537807	0.537759	0.53632	0.538918	0.539612	0.537751	0.536095	0.540826	0.542473	0.540497	0.54376	0.542555	0.5416	0.544447	0.541369	0.544262	0.548113	0.545783
1.65779	0.537529	0.538451	0.537384	0.53807	0.535824	0.534102	0.53572	0.537817	0.535923	0.533649	0.534765	0.533026	0.535542	0.530118	0.532699	0.531163	0.533461	0.532307	0.531867	0.53116	0.532533	0.53191	0.533954	0.533696	0.531306	0.531259	0.534144	0.532098	0.533698	0.533416	0.533025	0.532945	0.532624	0.5317	0.533821	0.535262	0.533398	0.531555	0.53664	0.537952	0.536277	0.539358	0.538562	0.537506	0.54022	0.537487	0.539715	0.543668	0.54133
1.65751	0.534496	0.534655	0.533777	0.534693	0.532587	0.53101	0.532225	0.534477	0.532375	0.53026	0.531727	0.529997	0.532733	0.526809	0.529684	0.527598	0.530006	0.528962	0.52896	0.528186	0.529681	0.528876	0.530827	0.53032	0.52871	0.528216	0.53149	0.529403	0.530916	0.530493	0.530861	0.530539	0.530506	0.529589	0.531633	0.53308	0.531078	0.529468	0.534356	0.535954	0.53405	0.536561	0.536261	0.535043	0.537974	0.534752	0.537797	0.541526	0.539208
1.65722	0.531304	0.53236	0.53086	0.532219	0.529801	0.528593	0.529694	0.531957	0.529888	0.527052	0.529234	0.527371	0.530218	0.524252	0.527086	0.525641	0.528072	0.526834	0.526624	0.525766	0.527795	0.526679	0.528639	0.528583	0.526559	0.525989	0.529821	0.527282	0.52907	0.528773	0.528656	0.528391	0.528715	0.52777	0.529833	0.531002	0.529556	0.527291	0.532526	0.534007	0.532127	0.535547	0.534729	0.533748	0.536459	0.533752	0.536129	0.539799	0.538055
1.65693	0.533144	0.533712	0.532484	0.533206	0.531255	0.52982	0.531158	0.533888	0.53152	0.529125	0.530852	0.528976	0.531811	0.525796	0.528457	0.527264	0.52924	0.528548	0.528737	0.527726	0.529636	0.528407	0.530593	0.530542	0.528443	0.528559	0.531708	0.529104	0.531521	0.531195	0.530801	0.530818	0.53076	0.53006	0.532137	0.533924	0.531694	0.530124	0.53497	0.536777	0.534942	0.538098	0.537344	0.536425	0.539383	0.535942	0.538544	0.542774	0.54066
1.65665	0.530018	0.531021	0.529701	0.530502	0.52863	0.52709	0.528668	0.530748	0.529138	0.526499	0.528124	0.526344	0.529355	0.523026	0.525858	0.524919	0.527141	0.526261	0.526222	0.52555	0.527475	0.526825	0.528621	0.528592	0.526632	0.526352	0.529481	0.527501	0.529379	0.529048	0.529078	0.528748	0.529085	0.52853	0.530472	0.531807	0.53016	0.528666	0.533571	0.534679	0.533406	0.536537	0.536025	0.534694	0.537706	0.534599	0.537541	0.540903	0.538966
1.65636	0.529822	0.530249	0.529501	0.530203	0.527682	0.526673	0.528107	0.530549	0.528537	0.526448	0.527631	0.526353	0.529089	0.522939	0.526251	0.524825	0.526881	0.526375	0.525964	0.525545	0.527543	0.526704	0.528307	0.528598	0.526614	0.526752	0.530253	0.527542	0.529866	0.529431	0.529509	0.529394	0.529716	0.528647	0.530929	0.532457	0.530808	0.529242	0.534314	0.535712	0.53391	0.537252	0.5363	0.535217	0.538218	0.53494	0.537878	0.54134	0.539649
1.65607	0.526218	0.526958	0.525496	0.52658	0.524403	0.523229	0.524978	0.526854	0.525162	0.522972	0.524635	0.523276	0.525826	0.520163	0.522731	0.522112	0.523744	0.523268	0.522958	0.522507	0.524595	0.523511	0.525809	0.525667	0.523552	0.523563	0.527257	0.524936	0.527021	0.526403	0.526665	0.526993	0.527024	0.526116	0.528289	0.529963	0.528255	0.526693	0.531786	0.533175	0.531396	0.53458	0.533653	0.532724	0.535851	0.533212	0.535005	0.538726	0.537084
1.65579	0.518193	0.519145	0.517549	0.51875	0.51714	0.515582	0.517026	0.519383	0.517824	0.51542	0.517234	0.515648	0.518379	0.512642	0.515114	0.514194	0.516765	0.515965	0.515627	0.515488	0.517422	0.516815	0.51878	0.518542	0.51662	0.517123	0.519881	0.518264	0.520163	0.520266	0.520187	0.519651	0.51979	0.519566	0.521692	0.523134	0.521189	0.519847	0.524774	0.526514	0.524539	0.52783	0.527247	0.52607	0.529012	0.526017	0.528207	0.531886	0.530089
1.6555	0.515968	0.516574	0.515632	0.51666	0.514905	0.513731	0.514983	0.517705	0.515704	0.513731	0.515152	0.513776	0.516637	0.511065	0.513818	0.513023	0.515012	0.514287	0.514274	0.514137	0.515846	0.515214	0.517415	0.517217	0.515587	0.515178	0.519104	0.517119	0.518847	0.518822	0.518302	0.51883	0.518773	0.518214	0.520734	0.521729	0.519986	0.518557	0.523913	0.525285	0.523583	0.526652	0.525597	0.524859	0.527211	0.524716	0.527181	0.530649	0.528411
1.65522	0.518964	0.520093	0.5188	0.519652	0.517809	0.516775	0.51835	0.520618	0.518691	0.516879	0.518235	0.517096	0.520091	0.514586	0.516883	0.515993	0.518418	0.518078	0.517901	0.517722	0.519489	0.518287	0.521038	0.520886	0.51926	0.519277	0.522382	0.520737	0.522746	0.522547	0.522392	0.522376	0.52273	0.521838	0.524553	0.525882	0.524142	0.522373	0.527545	0.529052	0.527118	0.530652	0.5298	0.528393	0.531321	0.528471	0.530601	0.534219	0.532018
1.65493	0.511673	0.512989	0.511861	0.512499	0.510899	0.509812	0.511495	0.513665	0.512163	0.510353	0.511572	0.510624	0.513146	0.507678	0.510605	0.509634	0.512034	0.511624	0.511111	0.511058	0.513002	0.512099	0.514795	0.514687	0.51303	0.512933	0.516298	0.514443	0.516346	0.515977	0.516089	0.51655	0.516242	0.515751	0.518127	0.519323	0.51782	0.516317	0.52117	0.522865	0.521166	0.524024	0.523407	0.52218	0.524746	0.521798	0.523718	0.527236	0.525638
1.65464	0.511396	0.512298	0.511535	0.512751	0.510971	0.509847	0.511468	0.51423	0.512101	0.509929	0.511715	0.510459	0.513032	0.507904	0.510619	0.510337	0.512114	0.511792	0.511897	0.51152	0.513417	0.512596	0.515088	0.514599	0.513044	0.513315	0.51678	0.514931	0.516828	0.51667	0.516837	0.516868	0.517419	0.516082	0.518689	0.52012	0.518211	0.517087	0.521959	0.523409	0.521421	0.524608	0.523564	0.522602	0.525077	0.522281	0.524608	0.528246	0.525668
1.65436	0.508763	0.510252	0.50897	0.509942	0.508541	0.507722	0.509167	0.511326	0.509591	0.507979	0.509645	0.508182	0.510851	0.505552	0.508593	0.507844	0.510117	0.509597	0.509569	0.509503	0.511262	0.510592	0.513349	0.513119	0.511349	0.511451	0.515051	0.51302	0.51503	0.514835	0.515107	0.514859	0.515426	0.514456	0.516564	0.518157	0.516385	0.514791	0.519696	0.521115	0.519037	0.5226	0.521702	0.520377	0.522741	0.520051	0.522175	0.525573	0.523206
1.65407	0.50256	0.503983	0.503068	0.504078	0.502696	0.501578	0.503184	0.505453	0.503903	0.501885	0.503729	0.50247	0.505471	0.500109	0.502576	0.502207	0.504312	0.504101	0.504011	0.50406	0.505882	0.505361	0.507633	0.507573	0.505788	0.506013	0.509446	0.507458	0.509498	0.509392	0.509498	0.509363	0.509571	0.508867	0.511406	0.512634	0.511116	0.509512	0.514317	0.515691	0.513765	0.516697	0.515555	0.514467	0.51729	0.514144	0.515851	0.519446	0.517143
1.65379	0.497983	0.499082	0.498035	0.499454	0.497717	0.496753	0.49842	0.5009	0.499441	0.497643	0.499545	0.49803	0.500866	0.495653	0.498789	0.497795	0.500265	0.499586	0.499994	0.499304	0.501439	0.500932	0.503612	0.503377	0.501957	0.50184	0.505456	0.503261	0.505344	0.505363	0.505668	0.505343	0.50567	0.505113	0.507142	0.50813	0.506476	0.504803	0.509961	0.511399	0.509121	0.512615	0.511374	0.509857	0.512546	0.509212	0.510924	0.514423	0.512115
1.6535	0.497989	0.499067	0.498036	0.499562	0.498236	0.497376	0.499119	0.501082	0.500043	0.497681	0.499756	0.498377	0.501383	0.49634	0.499116	0.498197	0.500698	0.500092	0.500193	0.500335	0.502078	0.501127	0.504008	0.504078	0.502216	0.502609	0.505995	0.504104	0.50612	0.506041	0.506178	0.506036	0.506436	0.505637	0.507613	0.5089	0.507313	0.505074	0.509952	0.511427	0.509742	0.512456	0.511524	0.51008	0.512544	0.509287	0.510802	0.514369	0.511904
1.65322	0.498702	0.50002	0.498646	0.50002	0.498823	0.497799	0.499254	0.501799	0.500662	0.499007	0.500527	0.499209	0.501987	0.497041	0.499904	0.499416	0.501709	0.501062	0.501694	0.501221	0.503463	0.50288	0.504983	0.505037	0.503293	0.503298	0.506875	0.505188	0.507189	0.506767	0.507266	0.506946	0.50683	0.506243	0.508551	0.509634	0.507844	0.505951	0.510632	0.512442	0.510019	0.513175	0.511837	0.510315	0.512915	0.509256	0.51143	0.514568	0.511755
1.65293	0.496245	0.497564	0.496973	0.498191	0.49662	0.495478	0.497799	0.499732	0.498413	0.49675	0.498494	0.497428	0.500351	0.495004	0.498282	0.497534	0.499789	0.499481	0.499633	0.499519	0.501572	0.500814	0.503007	0.503167	0.501882	0.501756	0.505046	0.503107	0.505789	0.504933	0.505292	0.505191	0.505291	0.504328	0.506371	0.507878	0.506231	0.503974	0.508435	0.509771	0.5077	0.510776	0.509501	0.507964	0.51033	0.506752	0.50862	0.511398	0.508733
1.65265	0.49669	0.497726	0.49704	0.498747	0.496907	0.496012	0.498155	0.500613	0.499281	0.497302	0.499161	0.49802	0.501062	0.495804	0.498607	0.498098	0.500822	0.499714	0.500506	0.500449	0.502084	0.501299	0.503975	0.504043	0.502337	0.502892	0.505573	0.50388	0.505789	0.50582	0.505464	0.505286	0.505413	0.504537	0.507179	0.508495	0.505896	0.504044	0.508874	0.510353	0.507852	0.51013	0.509352	0.507829	0.51011	0.506839	0.508233	0.511047	0.50854
1.65236	0.493288	0.495035	0.493795	0.495197	0.494063	0.493167	0.494815	0.497379	0.496057	0.49437	0.496067	0.49492	0.498101	0.492918	0.495748	0.495267	0.49807	0.497351	0.497347	0.497332	0.499233	0.498495	0.500987	0.500984	0.49938	0.499685	0.503052	0.500874	0.502991	0.502539	0.502721	0.502027	0.502324	0.501634	0.503465	0.504518	0.502379	0.50066	0.505184	0.506386	0.504187	0.506464	0.50565	0.503707	0.506053	0.502438	0.504089	0.506922	0.503687
1.65208	0.490871	0.49221	0.491481	0.493087	0.491866	0.491084	0.492693	0.495267	0.493802	0.492376	0.494069	0.492748	0.496033	0.490788	0.493933	0.492942	0.495433	0.494956	0.495219	0.4954	0.497025	0.496407	0.498815	0.498723	0.497007	0.497037	0.500485	0.498613	0.500754	0.499894	0.500202	0.499891	0.499899	0.498897	0.501076	0.501664	0.499751	0.497754	0.50233	0.503398	0.501192	0.503642	0.502211	0.500381	0.502634	0.498924	0.500119	0.503095	0.500248
1.65179	0.487644	0.488728	0.488218	0.489807	0.488373	0.487796	0.489236	0.492246	0.490839	0.488917	0.490911	0.489941	0.492432	0.487604	0.490584	0.490081	0.492002	0.491956	0.492089	0.491819	0.494012	0.49335	0.49578	0.495574	0.493913	0.494092	0.497042	0.495213	0.49721	0.49715	0.496703	0.49649	0.496272	0.49533	0.496946	0.498027	0.495912	0.493925	0.49847	0.499071	0.496746	0.499242	0.497633	0.495928	0.498046	0.494261	0.495651	0.498365	0.495003
1.65151	0.488242	0.489467	0.48879	0.490235	0.489139	0.488162	0.490025	0.49234	0.491174	0.489692	0.491267	0.490453	0.493138	0.488355	0.491347	0.490643	0.493203	0.492484	0.492635	0.492446	0.49415	0.494024	0.496454	0.495886	0.494196	0.494508	0.497779	0.495591	0.497435	0.496973	0.496724	0.496755	0.496817	0.495469	0.497294	0.498225	0.495895	0.49358	0.498446	0.499103	0.49654	0.498789	0.497455	0.495101	0.497561	0.493624	0.494846	0.497165	0.493899
1.65122	0.48317	0.484263	0.484051	0.485275	0.48409	0.48349	0.485281	0.487749	0.486654	0.485016	0.486541	0.485873	0.488796	0.483373	0.486402	0.485893	0.488337	0.487758	0.487917	0.487861	0.489679	0.488864	0.491282	0.491506	0.48932	0.489123	0.492689	0.4904	0.492554	0.491704	0.491633	0.491325	0.491095	0.489689	0.491756	0.492129	0.48997	0.488125	0.492095	0.492684	0.490371	0.492699	0.491187	0.48919	0.490393	0.48704	0.488578	0.490562	0.487397
1.65094	0.482817	0.484294	0.483881	0.485556	0.484145	0.483472	0.485443	0.487828	0.486539	0.48482	0.486658	0.485945	0.488675	0.483529	0.486086	0.485866	0.488131	0.487457	0.487874	0.487677	0.489418	0.4891	0.491263	0.491019	0.489144	0.489421	0.492426	0.489932	0.492123	0.491304	0.491051	0.490797	0.490329	0.488996	0.4908	0.491186	0.48928	0.487208	0.491212	0.49175	0.489039	0.490967	0.489715	0.487143	0.489346	0.485297	0.486213	0.488456	0.48525
1.65065	0.479033	0.480828	0.480069	0.48153	0.480043	0.479628	0.481371	0.484008	0.482861	0.480833	0.482617	0.481815	0.484783	0.479827	0.482669	0.481928	0.484139	0.484011	0.484049	0.483707	0.485548	0.484739	0.487148	0.486929	0.484993	0.484848	0.48781	0.486062	0.48719	0.486671	0.486615	0.485851	0.485706	0.484444	0.486172	0.486575	0.484039	0.481706	0.485967	0.486334	0.483619	0.485992	0.484239	0.481705	0.48377	0.479393	0.48044	0.482283	0.479331
1.65037	0.476793	0.478045	0.477684	0.478923	0.477511	0.47741	0.47916	0.481467	0.480364	0.478492	0.480771	0.479573	0.482474	0.477345	0.479992	0.479512	0.481801	0.4815	0.481458	0.481107	0.482975	0.482075	0.484067	0.484337	0.481974	0.481904	0.484864	0.483185	0.484287	0.483523	0.483609	0.482828	0.482307	0.481034	0.482369	0.482936	0.480485	0.477989	0.48212	0.482649	0.479608	0.481631	0.479995	0.477567	0.479273	0.475112	0.47605	0.477897	0.474942
1.65009	0.47453	0.47599	0.475556	0.477265	0.475601	0.474768	0.476574	0.479567	0.478322	0.47631	0.478065	0.477214	0.480237	0.474883	0.477954	0.477256	0.47985	0.478631	0.478684	0.478471	0.480177	0.479681	0.481482	0.481474	0.479606	0.479412	0.481797	0.480138	0.481464	0.48088	0.480167	0.479935	0.479212	0.477675	0.479134	0.479685	0.476874	0.474475	0.478046	0.47848	0.476093	0.477777	0.476058	0.473424	0.474861	0.470785	0.471414	0.473345	0.470162
1.6498	0.473527	0.475019	0.474336	0.475912	0.474348	0.474136	0.475816	0.478537	0.477081	0.475066	0.477373	0.476057	0.479206	0.473742	0.476796	0.476162	0.478429	0.477615	0.477356	0.477413	0.478973	0.477841	0.480178	0.480269	0.478037	0.477718	0.480634	0.47824	0.479965	0.478994	0.478405	0.477677	0.477131	0.475366	0.476637	0.477465	0.474671	0.471944	0.475496	0.476203	0.473286	0.475047	0.473041	0.470422	0.471639	0.467599	0.468447	0.470381	0.466932
1.64952	0.475143	0.475962	0.475478	0.477234	0.476101	0.475579	0.477023	0.479969	0.478307	0.476666	0.478627	0.477341	0.480384	0.474927	0.477966	0.477151	0.479756	0.478653	0.478647	0.478415	0.479939	0.479368	0.481139	0.481185	0.478772	0.478764	0.481213	0.478779	0.480141	0.479226	0.4788	0.477917	0.477217	0.475364	0.476824	0.477443	0.474357	0.471884	0.475462	0.475807	0.47289	0.474717	0.472018	0.469893	0.471284	0.466837	0.467583	0.469023	0.466164
1.64923	0.472927	0.47481	0.473871	0.475512	0.474135	0.473693	0.475433	0.478247	0.476769	0.474757	0.476756	0.475353	0.478512	0.473141	0.475664	0.47539	0.477473	0.476733	0.476689	0.476229	0.477945	0.477065	0.478867	0.478363	0.476246	0.475993	0.478317	0.475921	0.477439	0.476213	0.475879	0.474954	0.474112	0.47259	0.473684	0.474031	0.471018	0.468563	0.471681	0.472258	0.469111	0.470944	0.46841	0.466267	0.467353	0.462989	0.46373	0.465434	0.46167
1.64895	0.475719	0.47727	0.476461	0.477898	0.476848	0.476186	0.477786	0.48016	0.479084	0.476869	0.478835	0.478008	0.480908	0.475929	0.478079	0.477194	0.479539	0.478725	0.478755	0.477897	0.479499	0.478709	0.480674	0.480235	0.478093	0.477367	0.480128	0.477388	0.47867	0.478015	0.477073	0.475988	0.475464	0.473599	0.474776	0.474741	0.471902	0.469025	0.472626	0.472547	0.469543	0.471106	0.468653	0.466196	0.467387	0.462683	0.463532	0.464731	0.461278
1.64867	0.467962	0.46943	0.468472	0.470246	0.468846	0.46796	0.470287	0.472397	0.471038	0.469055	0.470782	0.469669	0.472313	0.467075	0.469857	0.468946	0.470782	0.470321	0.470521	0.469511	0.471034	0.469876	0.471661	0.47124	0.469159	0.468861	0.471156	0.468339	0.469783	0.468693	0.467751	0.466835	0.465487	0.464222	0.465106	0.46516	0.462102	0.45913	0.462462	0.462545	0.459371	0.461087	0.458654	0.456018	0.456796	0.452648	0.453259	0.454495	0.451031
1.64838	0.469257	0.470526	0.469769	0.471138	0.469925	0.469189	0.471088	0.473564	0.472146	0.469887	0.472104	0.470727	0.473297	0.468316	0.470549	0.47002	0.471906	0.471098	0.470499	0.470055	0.471486	0.470727	0.472134	0.471626	0.469233	0.468603	0.470734	0.46855	0.469368	0.468579	0.467603	0.465994	0.465411	0.463811	0.464365	0.464578	0.461307	0.458509	0.461496	0.461678	0.458382	0.459843	0.457466	0.454759	0.456098	0.451586	0.451532	0.453015	0.449525
1.6481	0.466004	0.467495	0.466465	0.468225	0.466904	0.465517	0.467726	0.470039	0.468691	0.46659	0.46825	0.46711	0.4696	0.464032	0.4669	0.466054	0.468034	0.467324	0.466781	0.466076	0.467407	0.466341	0.467686	0.467238	0.464945	0.464167	0.466432	0.463837	0.464728	0.463527	0.462703	0.461524	0.460334	0.458764	0.459313	0.459278	0.456311	0.452941	0.456348	0.45621	0.452903	0.454425	0.451591	0.44921	0.450332	0.445678	0.445887	0.44735	0.443809
1.64782	0.460134	0.461708	0.461066	0.462141	0.460877	0.460392	0.462012	0.464149	0.46291	0.46093	0.462584	0.461317	0.463664	0.458228	0.460644	0.459868	0.461455	0.460785	0.460595	0.459748	0.461419	0.459698	0.461236	0.460801	0.458235	0.457306	0.459707	0.457109	0.457965	0.456017	0.45544	0.454248	0.453101	0.45112	0.451907	0.45132	0.448678	0.445612	0.448774	0.448383	0.44505	0.4464	0.444398	0.44138	0.442417	0.437644	0.437944	0.439038	0.435682
1.64753	0.46058	0.461524	0.461146	0.462558	0.461165	0.460247	0.461428	0.464263	0.462855	0.460901	0.462483	0.46084	0.463847	0.458	0.460416	0.459342	0.461492	0.460139	0.460045	0.45905	0.460185	0.458931	0.460358	0.459594	0.457056	0.456331	0.458529	0.455776	0.456357	0.455093	0.45399	0.452445	0.451918	0.449689	0.449983	0.450084	0.446967	0.443625	0.447056	0.446492	0.443339	0.444349	0.442361	0.438882	0.439932	0.435565	0.435459	0.437024	0.433137
1.64725	0.456724	0.458009	0.457456	0.459069	0.457645	0.456996	0.458356	0.460461	0.459064	0.456764	0.458217	0.457017	0.459832	0.454182	0.456525	0.455491	0.457088	0.456382	0.455401	0.454588	0.455905	0.454644	0.455739	0.455063	0.4525	0.451788	0.453681	0.45072	0.4516	0.449977	0.448906	0.447553	0.44649	0.444223	0.444962	0.444722	0.441297	0.438259	0.441202	0.440814	0.437602	0.438797	0.435811	0.433212	0.434118	0.429561	0.429725	0.431111	0.427117
1.64697	0.452355	0.453555	0.452559	0.453977	0.452422	0.451719	0.452957	0.455335	0.453631	0.451308	0.452932	0.451694	0.454261	0.448617	0.450824	0.449882	0.451623	0.450537	0.449702	0.448896	0.450078	0.448361	0.450261	0.448967	0.446357	0.445252	0.447618	0.444377	0.445135	0.443609	0.442632	0.440501	0.439486	0.43733	0.438044	0.437798	0.434519	0.431119	0.43395	0.434199	0.430224	0.431721	0.429401	0.426425	0.427299	0.422796	0.422663	0.423923	0.420499
1.64668	0.45238	0.453406	0.452599	0.454356	0.452727	0.451925	0.453114	0.455449	0.45394	0.451424	0.452741	0.45134	0.45395	0.448002	0.450458	0.449229	0.4512	0.449679	0.449298	0.448018	0.449094	0.447643	0.448718	0.447751	0.445368	0.44419	0.445976	0.443175	0.443553	0.442179	0.440837	0.43919	0.438171	0.435828	0.436021	0.435569	0.432776	0.429186	0.431971	0.431697	0.428516	0.429551	0.427139	0.424335	0.424788	0.420456	0.420458	0.422029	0.418433
1.6464	0.452687	0.453675	0.452662	0.454047	0.452447	0.451681	0.452915	0.45455	0.453619	0.450958	0.45274	0.45101	0.453192	0.447746	0.449919	0.448488	0.450346	0.448974	0.448301	0.447331	0.447906	0.447011	0.447876	0.44646	0.444005	0.442664	0.444745	0.441729	0.442533	0.440618	0.439277	0.437833	0.436076	0.434294	0.434469	0.433944	0.431087	0.427701	0.430284	0.430181	0.426848	0.427543	0.425222	0.422273	0.422788	0.418432	0.41877	0.419764	0.416472
1.64612	0.450251	0.45131	0.450382	0.451509	0.449815	0.448984	0.450211	0.452565	0.45065	0.448531	0.449802	0.448179	0.450305	0.444614	0.446688	0.445575	0.446683	0.445675	0.44493	0.443849	0.444337	0.443173	0.444385	0.443084	0.440286	0.439302	0.441018	0.437781	0.438323	0.436426	0.435039	0.433524	0.432298	0.429678	0.43026	0.429468	0.426653	0.423142	0.42591	0.425684	0.422138	0.423559	0.420871	0.417615	0.418588	0.414039	0.413832	0.415197	0.411659
1.64584	0.448573	0.449499	0.44835	0.449893	0.447977	0.447	0.448556	0.450461	0.448287	0.446067	0.447429	0.445868	0.448233	0.442474	0.444336	0.442847	0.44441	0.442847	0.442346	0.441292	0.44185	0.440509	0.441306	0.440048	0.437044	0.43577	0.437652	0.434295	0.435165	0.433053	0.432115	0.43015	0.42891	0.426807	0.426766	0.426654	0.42298	0.419372	0.422649	0.421968	0.41854	0.419346	0.416795	0.414405	0.414948	0.410412	0.41038	0.411887	0.408388
1.64555	0.447058	0.44838	0.446692	0.448465	0.446363	0.444944	0.446533	0.448409	0.446874	0.444274	0.445519	0.444009	0.445864	0.43981	0.44193	0.440398	0.442261	0.440658	0.439764	0.438333	0.439345	0.437608	0.438688	0.437598	0.43433	0.433106	0.434914	0.431659	0.432075	0.430137	0.428748	0.427212	0.425876	0.423409	0.423798	0.4233	0.419892	0.416482	0.419565	0.418528	0.415138	0.416298	0.413885	0.410769	0.411738	0.407146	0.407236	0.408216	0.404602
1.64527	0.443986	0.445074	0.443985	0.445087	0.443025	0.442226	0.443107	0.444963	0.443336	0.440546	0.441773	0.440353	0.4426	0.436372	0.438127	0.436814	0.43809	0.436785	0.436031	0.434265	0.434916	0.433396	0.434103	0.43312	0.429883	0.428983	0.430563	0.427121	0.427355	0.42575	0.423963	0.422582	0.421007	0.418573	0.418442	0.418041	0.414841	0.411728	0.413955	0.413946	0.410357	0.411569	0.408951	0.406086	0.406619	0.40235	0.402362	0.403744	0.399993
1.64499	0.444488	0.445317	0.444166	0.445098	0.443073	0.442182	0.443102	0.445	0.442971	0.440776	0.441981	0.439757	0.441598	0.436049	0.437865	0.436138	0.437714	0.435613	0.435042	0.433766	0.433997	0.432513	0.433637	0.431969	0.428882	0.427693	0.429562	0.425748	0.426114	0.424893	0.422808	0.421046	0.419967	0.41739	0.417707	0.417007	0.413775	0.410407	0.412915	0.412594	0.408948	0.410203	0.407406	0.404367	0.405379	0.401065	0.400949	0.402164	0.398749
1.64471	0.442816	0.443652	0.442513	0.443224	0.441496	0.440007	0.441389	0.443073	0.441158	0.438349	0.439523	0.437461	0.439674	0.433673	0.435624	0.433698	0.435092	0.433492	0.432795	0.431019	0.431376	0.429992	0.430721	0.428973	0.426074	0.424887	0.426413	0.423077	0.423374	0.421488	0.420111	0.4183	0.41654	0.414466	0.414287	0.414022	0.410882	0.40713	0.409634	0.409432	0.405808	0.406968	0.404376	0.401812	0.402097	0.397942	0.398309	0.399385	0.395492
1.64442	0.436702	0.437411	0.436021	0.437344	0.435251	0.433715	0.434426	0.436576	0.434603	0.431906	0.432676	0.431154	0.432776	0.427146	0.428512	0.427009	0.428297	0.426498	0.425419	0.424492	0.424245	0.422386	0.423114	0.421881	0.418732	0.417663	0.418939	0.415595	0.416154	0.414444	0.412336	0.410863	0.409201	0.406685	0.407203	0.406598	0.403244	0.399934	0.402421	0.401996	0.398743	0.399624	0.397096	0.394262	0.394954	0.390914	0.390762	0.39186	0.388801
1.64414	0.43296	0.433493	0.432435	0.433215	0.431094	0.429919	0.430389	0.432431	0.43054	0.427646	0.428383	0.426657	0.428245	0.422313	0.424269	0.422663	0.423465	0.421764	0.420696	0.418864	0.419449	0.417623	0.418686	0.417053	0.414055	0.412466	0.413868	0.410571	0.411066	0.408939	0.407196	0.405557	0.404162	0.40176	0.401979	0.401332	0.39817	0.394657	0.39729	0.396655	0.3937	0.394936	0.392295	0.389269	0.390069	0.385633	0.385948	0.38708	0.383825
1.64386	0.42907	0.429903	0.428377	0.429223	0.426926	0.425676	0.426741	0.428043	0.426316	0.423475	0.424488	0.42243	0.423871	0.417857	0.41945	0.417609	0.418944	0.417225	0.416109	0.414586	0.415132	0.413038	0.413816	0.412636	0.408841	0.407517	0.409246	0.405813	0.406089	0.404381	0.402941	0.400893	0.399181	0.396951	0.397244	0.396617	0.393468	0.390003	0.392675	0.392201	0.388709	0.389758	0.387605	0.384673	0.385443	0.381055	0.380928	0.382174	0.379516
1.64358	0.426885	0.427613	0.426299	0.427064	0.424543	0.423157	0.423993	0.425705	0.423726	0.420739	0.42134	0.419127	0.420918	0.415201	0.416827	0.41473	0.415782	0.413763	0.413252	0.41137	0.411729	0.409866	0.410435	0.408937	0.4058	0.404623	0.405923	0.402598	0.402726	0.401062	0.399515	0.397584	0.396178	0.393713	0.393625	0.393275	0.39026	0.386919	0.389225	0.388915	0.385432	0.386697	0.384452	0.381351	0.382484	0.377646	0.378014	0.379336	0.376297
1.6433	0.423404	0.42424	0.422782	0.423339	0.421145	0.419482	0.420283	0.421768	0.419575	0.416618	0.417549	0.415376	0.417334	0.410876	0.412469	0.410652	0.411574	0.409794	0.408788	0.407472	0.40761	0.405828	0.40623	0.404974	0.401716	0.400197	0.4016	0.398348	0.398587	0.396983	0.395096	0.393004	0.391799	0.389534	0.389743	0.388724	0.386018	0.382259	0.384972	0.384434	0.381491	0.382518	0.380021	0.377503	0.378052	0.373859	0.373991	0.375634	0.372325
1.64301	0.423456	0.423905	0.422693	0.4229	0.420854	0.419414	0.419776	0.421091	0.419045	0.416658	0.416981	0.415218	0.416901	0.410624	0.411974	0.41023	0.410839	0.409092	0.407842	0.40645	0.406776	0.404725	0.405537	0.403741	0.400863	0.399604	0.400858	0.397153	0.397661	0.395726	0.394244	0.392533	0.391007	0.38865	0.388805	0.388293	0.384731	0.381842	0.384775	0.384161	0.380418	0.382027	0.379289	0.376757	0.377647	0.373434	0.373578	0.374863	0.371694
1.64273	0.417051	0.41782	0.41629	0.417019	0.414452	0.412882	0.413596	0.414957	0.412776	0.409828	0.410768	0.408551	0.409974	0.40374	0.405203	0.403754	0.404659	0.402582	0.401006	0.39943	0.399958	0.39824	0.398726	0.397263	0.394009	0.392574	0.393881	0.390629	0.391129	0.389254	0.38748	0.385434	0.38398	0.381749	0.382077	0.381568	0.378791	0.375343	0.377666	0.377512	0.373978	0.375517	0.373111	0.370457	0.371044	0.367192	0.367107	0.368497	0.365684
1.64245	0.419481	0.419764	0.418286	0.41891	0.416326	0.415055	0.415384	0.416478	0.414807	0.411263	0.412088	0.410121	0.411615	0.405123	0.406743	0.404872	0.405665	0.403713	0.402989	0.400971	0.401477	0.399134	0.399706	0.398479	0.395306	0.394048	0.395155	0.391912	0.392352	0.390189	0.388827	0.387007	0.385394	0.383104	0.3835	0.382821	0.379874	0.376719	0.379058	0.379156	0.375324	0.376994	0.374635	0.371855	0.372475	0.368593	0.368983	0.370307	0.367196
1.64217	0.416088	0.416593	0.414541	0.415124	0.412665	0.411074	0.411679	0.412905	0.410193	0.407546	0.407944	0.405817	0.407396	0.401056	0.402986	0.400972	0.401858	0.399548	0.398424	0.396806	0.396988	0.395208	0.395898	0.394741	0.391156	0.389693	0.391187	0.387658	0.387833	0.386518	0.38483	0.383123	0.381681	0.379139	0.379325	0.379143	0.375876	0.372574	0.37521	0.375181	0.372219	0.37294	0.370649	0.367981	0.36877	0.364925	0.364832	0.366747	0.363862
1.64189	0.410351	0.410735	0.409195	0.409565	0.407005	0.405398	0.405826	0.406665	0.40479	0.401743	0.402315	0.40014	0.401308	0.395365	0.39708	0.395016	0.395709	0.393988	0.39285	0.390919	0.391301	0.389339	0.38989	0.388653	0.384882	0.384175	0.385464	0.381996	0.382254	0.380395	0.378749	0.377143	0.375934	0.373554	0.373787	0.373369	0.37032	0.367373	0.369788	0.369635	0.366423	0.367428	0.365466	0.362642	0.363708	0.359639	0.359913	0.361405	0.358548
1.64161	0.407134	0.407453	0.405691	0.405853	0.403501	0.401961	0.402133	0.403508	0.401189	0.39788	0.398866	0.396486	0.398147	0.391806	0.393281	0.391391	0.392298	0.390377	0.388989	0.387077	0.387599	0.38588	0.386283	0.384766	0.381507	0.380094	0.381581	0.378328	0.378818	0.376758	0.375094	0.373639	0.372328	0.370175	0.370148	0.370007	0.367026	0.363953	0.366475	0.366069	0.362856	0.364277	0.362263	0.359346	0.360299	0.35648	0.356889	0.35831	0.355334
1.64133	0.408256	0.408414	0.406827	0.407187	0.404921	0.403157	0.403435	0.404402	0.401984	0.399164	0.399718	0.397488	0.399439	0.392651	0.394309	0.392451	0.392898	0.391432	0.389835	0.388137	0.388693	0.386526	0.387029	0.385684	0.382551	0.381283	0.382832	0.379679	0.38004	0.377873	0.376304	0.374315	0.373557	0.37118	0.371634	0.371174	0.368058	0.364881	0.367526	0.367481	0.364352	0.365603	0.363265	0.361139	0.361705	0.357841	0.358761	0.359659	0.356853
1.64105	0.401621	0.401466	0.399776	0.399933	0.397697	0.395961	0.396306	0.39738	0.395045	0.391959	0.39258	0.390332	0.391803	0.385521	0.386864	0.385237	0.38583	0.384202	0.382937	0.381116	0.381575	0.379657	0.379891	0.378714	0.375538	0.374147	0.375663	0.372164	0.372656	0.370845	0.36958	0.367569	0.36683	0.364595	0.364746	0.364264	0.361321	0.358137	0.361362	0.360975	0.357531	0.359229	0.356995	0.354553	0.355513	0.351388	0.351794	0.353622	0.350636
1.64077	0.399559	0.400142	0.398152	0.398408	0.395891	0.393941	0.394685	0.395616	0.393173	0.390044	0.390715	0.388533	0.389935	0.38371	0.385304	0.383264	0.384127	0.382464	0.381136	0.379234	0.379646	0.377901	0.378085	0.376774	0.373749	0.372317	0.373884	0.370935	0.371135	0.369272	0.367589	0.365892	0.365054	0.362863	0.363068	0.362786	0.360352	0.356599	0.359565	0.359468	0.356217	0.357713	0.355696	0.353044	0.35413	0.350371	0.350739	0.352038	0.34938
1.64048	0.395258	0.395466	0.39371	0.39412	0.391475	0.3899	0.390328	0.391638	0.388718	0.385703	0.386622	0.384186	0.385632	0.379419	0.380632	0.379022	0.379573	0.378058	0.37676	0.375108	0.375259	0.373579	0.374264	0.37297	0.369409	0.368207	0.369635	0.366657	0.367134	0.36518	0.363682	0.362205	0.361221	0.358992	0.359297	0.358761	0.355912	0.35291	0.355953	0.355694	0.35258	0.354032	0.351802	0.349366	0.350618	0.346659	0.347483	0.348784	0.345905
1.6402	0.390296	0.390417	0.388213	0.38882	0.386136	0.384565	0.384825	0.385868	0.383439	0.380717	0.381132	0.378995	0.380183	0.374199	0.375317	0.373421	0.374303	0.372523	0.371531	0.369902	0.370271	0.368027	0.368541	0.36756	0.364343	0.363075	0.364421	0.361443	0.361714	0.360127	0.358634	0.356993	0.355898	0.354064	0.354287	0.353974	0.351543	0.348341	0.350676	0.350838	0.348155	0.349491	0.34743	0.345185	0.346156	0.341865	0.342603	0.344211	0.341508
1.63992	0.387274	0.387268	0.38539	0.385791	0.383251	0.381353	0.381451	0.382584	0.380522	0.377205	0.378025	0.375781	0.377054	0.371277	0.372537	0.370337	0.371255	0.369624	0.368297	0.366692	0.367069	0.365241	0.365724	0.364535	0.361201	0.360395	0.361863	0.358654	0.359038	0.357248	0.356237	0.354353	0.353439	0.351244	0.351759	0.351515	0.34877	0.345841	0.348722	0.34873	0.345714	0.347321	0.345217	0.342764	0.34374	0.339927	0.340841	0.342079	0.339518
1.63964	0.381396	0.381149	0.379098	0.379757	0.377202	0.375335	0.375842	0.376799	0.374749	0.371295	0.371811	0.369796	0.370984	0.365267	0.366598	0.364772	0.365471	0.363655	0.362522	0.360907	0.361154	0.35958	0.35997	0.358755	0.355606	0.354877	0.355865	0.352857	0.353381	0.351834	0.350177	0.348851	0.34757	0.345836	0.346692	0.345876	0.343333	0.340828	0.34303	0.342919	0.340083	0.341894	0.339973	0.33765	0.338484	0.334937	0.335362	0.337129	0.33407
1.63936	0.383927	0.384032	0.382138	0.382354	0.37926	0.377971	0.378272	0.379208	0.377033	0.373722	0.374633	0.372441	0.373694	0.367375	0.369195	0.367181	0.368068	0.366325	0.365022	0.363691	0.364	0.362414	0.362885	0.361553	0.358654	0.357742	0.359201	0.355571	0.356448	0.354597	0.353536	0.35201	0.351052	0.349041	0.349811	0.349508	0.346451	0.343451	0.346375	0.346475	0.343469	0.345173	0.343245	0.341072	0.342132	0.33828	0.33883	0.340363	0.337877
1.63908	0.383977	0.38423	0.381961	0.38215	0.379998	0.377988	0.378545	0.379256	0.377192	0.373838	0.374869	0.372323	0.374021	0.367666	0.369314	0.367473	0.36792	0.366621	0.365529	0.363971	0.364627	0.362621	0.36322	0.362024	0.35887	0.357679	0.35928	0.356318	0.356886	0.355271	0.353922	0.352376	0.351352	0.349387	0.350176	0.349884	0.347163	0.344133	0.347364	0.347139	0.344331	0.345865	0.344064	0.341546	0.343005	0.339017	0.339601	0.341117	0.338572
1.6388	0.379867	0.379543	0.377706	0.377903	0.375191	0.373686	0.374087	0.375094	0.372668	0.369991	0.370319	0.368173	0.369534	0.363654	0.365046	0.363424	0.364042	0.362327	0.361406	0.359892	0.360031	0.35848	0.359092	0.35785	0.355024	0.354055	0.35515	0.352183	0.353192	0.351463	0.350297	0.348572	0.347665	0.345668	0.346267	0.346136	0.343846	0.341	0.343195	0.343759	0.34085	0.34249	0.340473	0.338323	0.339669	0.335648	0.336553	0.337855	0.335497
1.63852	0.377514	0.377336	0.375524	0.3758	0.373262	0.371413	0.371616	0.372607	0.370776	0.36733	0.367833	0.365946	0.367524	0.361279	0.362908	0.361334	0.361923	0.360416	0.359648	0.357917	0.358258	0.356582	0.357402	0.355973	0.353178	0.352319	0.353787	0.350743	0.351103	0.349745	0.348425	0.346902	0.346356	0.34445	0.344864	0.344912	0.342058	0.339022	0.341995	0.342162	0.339494	0.341135	0.339231	0.336871	0.338267	0.334128	0.334994	0.336804	0.334394
1.63824	0.373605	0.373531	0.371667	0.372006	0.369593	0.367694	0.368111	0.368902	0.366902	0.364088	0.364549	0.362464	0.363702	0.357742	0.358834	0.357963	0.358593	0.356998	0.355801	0.354689	0.354928	0.353502	0.353638	0.352531	0.349789	0.349266	0.350417	0.347568	0.348042	0.3464	0.345496	0.343765	0.342982	0.341278	0.341977	0.34151	0.339095	0.336337	0.33902	0.339195	0.336714	0.338333	0.336182	0.333655	0.335536	0.331786	0.332478	0.334099	0.331465
1.63796	0.367652	0.367222	0.364935	0.365709	0.362889	0.361517	0.361998	0.362814	0.360676	0.357685	0.358492	0.356254	0.357623	0.351556	0.353076	0.351788	0.352595	0.35068	0.34983	0.348199	0.348558	0.347593	0.347963	0.346737	0.343937	0.343119	0.344736	0.341665	0.342244	0.340828	0.339798	0.338388	0.337478	0.335759	0.336363	0.336131	0.333642	0.331138	0.333938	0.333851	0.33123	0.332866	0.331331	0.328826	0.330207	0.326714	0.32751	0.329036	0.326829
1.63768	0.367628	0.367363	0.365156	0.365606	0.363345	0.361782	0.361768	0.363057	0.360753	0.357653	0.358572	0.35664	0.357531	0.352068	0.353452	0.352046	0.352717	0.351272	0.350078	0.348574	0.349398	0.347965	0.348668	0.34757	0.344805	0.343856	0.345202	0.342292	0.343071	0.341548	0.340296	0.339034	0.338228	0.336523	0.336874	0.337037	0.334622	0.332042	0.334884	0.335048	0.332276	0.334096	0.332079	0.330005	0.331496	0.327756	0.328409	0.330237	0.327658
1.6374	0.358533	0.358703	0.357006	0.356916	0.354848	0.352902	0.353072	0.354508	0.352292	0.348942	0.350232	0.348406	0.34954	0.343751	0.345243	0.343887	0.34457	0.34305	0.342241	0.340886	0.341195	0.339634	0.340327	0.339311	0.336568	0.335591	0.337291	0.334335	0.335057	0.334093	0.332725	0.331102	0.330462	0.328785	0.329548	0.329214	0.326997	0.324273	0.327148	0.327283	0.324798	0.326497	0.324758	0.322707	0.323858	0.320559	0.321075	0.322742	0.320451
1.63712	0.360289	0.36024	0.358057	0.358788	0.356137	0.354785	0.354952	0.356345	0.354094	0.351065	0.351939	0.350045	0.351338	0.34539	0.346956	0.345498	0.346365	0.345021	0.343824	0.342574	0.343055	0.341685	0.342487	0.341307	0.338554	0.337573	0.339129	0.33649	0.337138	0.335648	0.334543	0.333235	0.332559	0.330571	0.331375	0.33147	0.329409	0.32651	0.329138	0.329499	0.327077	0.328575	0.326877	0.325095	0.326308	0.322673	0.323575	0.325029	0.322578
1.63684	0.353902	0.35406	0.351916	0.352491	0.349966	0.348665	0.348859	0.350016	0.347901	0.344852	0.345964	0.343879	0.344781	0.339241	0.341026	0.339425	0.340362	0.339148	0.337976	0.336814	0.336938	0.335454	0.336724	0.335589	0.332887	0.331981	0.333479	0.330625	0.331431	0.330048	0.329311	0.327643	0.327469	0.325468	0.326257	0.326016	0.323952	0.32124	0.324199	0.324356	0.321908	0.323652	0.322106	0.319703	0.321427	0.317367	0.318405	0.320014	0.317867
1.63656	0.354208	0.354166	0.352374	0.352871	0.350723	0.348988	0.349211	0.35093	0.348327	0.345578	0.346389	0.344533	0.345581	0.340181	0.341807	0.340112	0.341044	0.339698	0.338755	0.337558	0.337878	0.337076	0.337586	0.336513	0.333606	0.332694	0.33467	0.331853	0.332342	0.331454	0.330343	0.329237	0.328343	0.326638	0.327541	0.327572	0.325076	0.322596	0.325534	0.325801	0.323185	0.324685	0.323293	0.321159	0.322674	0.318772	0.31985	0.32177	0.319251
1.63629	0.351464	0.351802	0.349721	0.350363	0.34793	0.346475	0.346903	0.348088	0.346206	0.343319	0.343995	0.341943	0.343573	0.338153	0.339612	0.338161	0.339176	0.337506	0.336595	0.335353	0.33607	0.334826	0.335453	0.334728	0.331928	0.331017	0.332821	0.329854	0.331235	0.329573	0.32866	0.327425	0.326748	0.324827	0.3258	0.32604	0.323554	0.320619	0.323796	0.324114	0.321646	0.323519	0.321674	0.319626	0.321595	0.317643	0.318408	0.320259	0.317889
1.63601	0.34927	0.350039	0.347825	0.348124	0.345851	0.344656	0.344594	0.345962	0.344312	0.341144	0.341745	0.340216	0.341576	0.335759	0.337637	0.336112	0.337406	0.335614	0.334934	0.333644	0.334543	0.333221	0.333815	0.333011	0.330012	0.329614	0.331352	0.328583	0.32944	0.327912	0.327222	0.325672	0.325314	0.323696	0.324291	0.324489	0.321862	0.319478	0.322365	0.322726	0.320419	0.322322	0.320628	0.31856	0.320025	0.316568	0.317274	0.319138	0.31682
1.63573	0.349694	0.349517	0.347761	0.34831	0.346283	0.344545	0.344892	0.346196	0.344043	0.341527	0.342056	0.340505	0.341898	0.336048	0.33817	0.336598	0.337595	0.336075	0.335537	0.334105	0.334566	0.333487	0.334321	0.33352	0.330654	0.330164	0.331887	0.328669	0.32984	0.328376	0.32771	0.326755	0.326267	0.324132	0.325359	0.325238	0.323258	0.320387	0.323112	0.323858	0.321237	0.323033	0.321213	0.319382	0.320856	0.317043	0.318691	0.320157	0.317915
1.63545	0.3459	0.346222	0.344048	0.344593	0.342531	0.341103	0.341654	0.342585	0.340372	0.33845	0.339017	0.337037	0.338527	0.333157	0.334562	0.333168	0.334278	0.332806	0.332245	0.331111	0.331886	0.330566	0.331283	0.330266	0.327869	0.327261	0.328846	0.325909	0.327061	0.325823	0.325039	0.323664	0.32304	0.321655	0.322423	0.32252	0.320158	0.317483	0.320551	0.321282	0.318613	0.320667	0.318918	0.317031	0.318698	0.314703	0.315986	0.31755	0.315421
1.63517	0.34249	0.34299	0.341046	0.341618	0.339283	0.337701	0.338433	0.339506	0.337649	0.334783	0.335784	0.334097	0.33534	0.330015	0.331887	0.330282	0.331292	0.330095	0.329389	0.327993	0.328826	0.327544	0.328525	0.327217	0.32499	0.324451	0.326194	0.323419	0.324288	0.322865	0.322502	0.321144	0.320411	0.318932	0.319626	0.320191	0.317562	0.315196	0.318225	0.31872	0.316621	0.318321	0.316769	0.314472	0.315976	0.312789	0.313563	0.315228	0.313015
1.63489	0.339784	0.339743	0.337927	0.338637	0.336739	0.33505	0.335778	0.336508	0.334794	0.33214	0.332968	0.331125	0.332508	0.327379	0.328883	0.327715	0.328891	0.327549	0.326711	0.325582	0.326525	0.325017	0.325816	0.325452	0.322863	0.322171	0.323772	0.321113	0.322004	0.3206	0.320036	0.318843	0.318289	0.316647	0.317448	0.317772	0.315606	0.312921	0.315875	0.316654	0.313888	0.315935	0.314622	0.312222	0.313948	0.310287	0.311325	0.313628	0.311062
1.63461	0.341313	0.341855	0.340141	0.340461	0.338054	0.337332	0.337554	0.338871	0.33672	0.334427	0.335298	0.333749	0.334999	0.329661	0.331183	0.329975	0.331053	0.329647	0.329046	0.328052	0.328676	0.327616	0.328446	0.32752	0.324742	0.324379	0.326039	0.323584	0.324454	0.323062	0.322422	0.321337	0.321048	0.319146	0.32037	0.320249	0.318122	0.315769	0.318813	0.31913	0.316673	0.318711	0.317079	0.315174	0.317015	0.313294	0.314311	0.316364	0.314188
1.63433	0.338827	0.339213	0.337449	0.338016	0.335948	0.334574	0.335044	0.336506	0.334689	0.331914	0.332926	0.330936	0.332778	0.327386	0.328999	0.327795	0.329061	0.327439	0.326728	0.325957	0.326487	0.325289	0.32629	0.325242	0.322869	0.322372	0.324243	0.321523	0.322651	0.321311	0.320366	0.319564	0.319075	0.317489	0.318325	0.318554	0.316207	0.313684	0.316884	0.317492	0.315073	0.317308	0.315691	0.313598	0.315006	0.311928	0.312435	0.314313	0.312247
1.63405	0.332438	0.332769	0.331303	0.331636	0.329697	0.328619	0.32912	0.330248	0.328552	0.325729	0.326928	0.325191	0.326529	0.321254	0.322955	0.321904	0.322918	0.321769	0.321297	0.320067	0.320834	0.319356	0.320445	0.319379	0.317107	0.316782	0.318602	0.3159	0.316746	0.315657	0.31496	0.313941	0.313556	0.311723	0.312806	0.313051	0.31091	0.308429	0.311607	0.31188	0.3097	0.311621	0.310203	0.308273	0.309727	0.306361	0.30736	0.3093	0.307055
1.63378	0.332092	0.332294	0.330827	0.331834	0.329321	0.328151	0.328727	0.330001	0.328151	0.3252	0.326577	0.324921	0.326416	0.321029	0.322937	0.321663	0.3227	0.321385	0.320711	0.319931	0.320748	0.319651	0.320464	0.319562	0.317346	0.316898	0.318407	0.315778	0.31716	0.315931	0.315109	0.314087	0.313343	0.312099	0.312784	0.313107	0.310892	0.308539	0.311633	0.312516	0.309972	0.311733	0.310041	0.308291	0.310163	0.306689	0.307734	0.309736	0.307268
1.6335	0.330475	0.330671	0.329087	0.329854	0.327866	0.326646	0.327403	0.329	0.326934	0.324176	0.325277	0.323662	0.325189	0.319647	0.321131	0.320364	0.321672	0.320249	0.31968	0.318574	0.319536	0.318246	0.319399	0.318824	0.316089	0.315784	0.317577	0.314967	0.316047	0.314841	0.3142	0.313217	0.312874	0.311387	0.311881	0.312336	0.310167	0.308218	0.310993	0.311681	0.30917	0.310954	0.30983	0.307612	0.309157	0.306002	0.306869	0.308847	0.306836
1.63322	0.328326	0.329014	0.327333	0.328311	0.326278	0.324853	0.325329	0.326725	0.324838	0.32229	0.323334	0.321809	0.323749	0.317962	0.319981	0.318764	0.319994	0.318741	0.318074	0.317286	0.318133	0.31698	0.317898	0.317268	0.314747	0.314482	0.315984	0.313749	0.314651	0.313518	0.312588	0.31165	0.311433	0.310165	0.310808	0.311093	0.309249	0.306656	0.309635	0.310367	0.307945	0.309683	0.308295	0.306277	0.308002	0.304663	0.305634	0.307625	0.305775
1.63294	0.323234	0.323325	0.322088	0.322923	0.320492	0.319636	0.319943	0.321799	0.31984	0.317191	0.318324	0.316592	0.318335	0.313002	0.314547	0.313612	0.314847	0.313771	0.313413	0.31219	0.31299	0.312146	0.313095	0.312172	0.30969	0.309262	0.311273	0.308531	0.31018	0.308351	0.308257	0.307006	0.306775	0.304883	0.306394	0.306449	0.304394	0.30171	0.305113	0.30571	0.303213	0.305392	0.303912	0.302011	0.30364	0.300447	0.301234	0.30326	0.301237
1.63266	0.322718	0.323184	0.321775	0.322212	0.320456	0.319019	0.319795	0.321228	0.319327	0.31672	0.318041	0.316322	0.31832	0.313062	0.314389	0.313357	0.314596	0.313462	0.312968	0.312193	0.312706	0.311813	0.312709	0.311968	0.309378	0.309145	0.311333	0.308781	0.309909	0.308642	0.307913	0.30704	0.306492	0.305233	0.306312	0.306504	0.304572	0.301884	0.305106	0.305809	0.303588	0.305579	0.30394	0.302263	0.303842	0.300413	0.301327	0.303392	0.301337
1.63239	0.320519	0.32088	0.319545	0.320243	0.31802	0.316986	0.317761	0.319144	0.3175	0.314823	0.316016	0.314644	0.316196	0.310774	0.312779	0.3115	0.312852	0.311727	0.311311	0.310166	0.310951	0.310076	0.311178	0.310405	0.308079	0.307844	0.309456	0.307123	0.308099	0.307326	0.306648	0.305532	0.305	0.303748	0.304647	0.304964	0.303082	0.300618	0.303788	0.304504	0.301953	0.304482	0.302734	0.300809	0.302632	0.299277	0.300148	0.302351	0.299975
1.63211	0.324843	0.325308	0.323988	0.324755	0.322376	0.321448	0.322355	0.323682	0.321875	0.319499	0.320677	0.3191	0.320382	0.315221	0.317072	0.316078	0.317669	0.316328	0.315834	0.314717	0.31564	0.31511	0.315755	0.315184	0.312659	0.312256	0.314241	0.31188	0.313121	0.311958	0.311317	0.3103	0.309929	0.308384	0.309351	0.309969	0.308034	0.305442	0.308803	0.309361	0.306726	0.309136	0.307655	0.30535	0.30737	0.304321	0.305123	0.30722	0.30515
1.63183	0.320842	0.321269	0.319495	0.320468	0.318613	0.317186	0.318025	0.319873	0.317826	0.315369	0.31646	0.315114	0.316542	0.311322	0.3133	0.312344	0.3135	0.312394	0.3119	0.310921	0.312056	0.310774	0.312097	0.31134	0.309124	0.308637	0.310416	0.308198	0.309031	0.308531	0.307472	0.306337	0.306336	0.305044	0.305732	0.306518	0.304081	0.301865	0.304936	0.30548	0.303518	0.305759	0.304401	0.302277	0.304062	0.300455	0.301677	0.30356	0.301846
1.63155	0.320149	0.320543	0.319342	0.320083	0.318237	0.317097	0.317778	0.31937	0.317622	0.315232	0.316369	0.314429	0.316744	0.311196	0.313185	0.312062	0.313446	0.312493	0.31209	0.310906	0.311523	0.310902	0.312066	0.311495	0.308866	0.308423	0.310564	0.308185	0.30917	0.308498	0.307604	0.306607	0.306552	0.304565	0.305854	0.306417	0.304393	0.301995	0.305388	0.30555	0.303678	0.305664	0.304482	0.302287	0.304276	0.300957	0.301727	0.303729	0.301978
1.63128	0.319432	0.320056	0.318497	0.31959	0.317493	0.316525	0.317248	0.318424	0.316794	0.314469	0.315885	0.314049	0.315964	0.310458	0.312691	0.311608	0.313222	0.311714	0.311528	0.310557	0.310964	0.310747	0.311294	0.310924	0.308452	0.308038	0.31014	0.30767	0.309041	0.307687	0.307152	0.306268	0.306239	0.304546	0.305756	0.306045	0.304256	0.301937	0.305056	0.305677	0.303218	0.305214	0.30421	0.302031	0.304022	0.300734	0.301845	0.303642	0.301774
1.631	0.31796	0.318635	0.317314	0.318189	0.316459	0.31522	0.315928	0.317668	0.315773	0.31334	0.314651	0.312926	0.314528	0.309728	0.311533	0.310578	0.311805	0.31096	0.310449	0.309198	0.310294	0.309509	0.310611	0.30986	0.307617	0.307221	0.308968	0.306859	0.308391	0.307053	0.3062	0.305238	0.305432	0.304011	0.305086	0.305542	0.303553	0.301279	0.304089	0.304676	0.302632	0.304642	0.303003	0.301614	0.303093	0.300025	0.300974	0.303243	0.301052
1.63072	0.316873	0.317479	0.315664	0.316874	0.314653	0.313957	0.314788	0.316224	0.31476	0.311894	0.313121	0.312086	0.31372	0.308366	0.310304	0.309416	0.310599	0.309535	0.309392	0.308528	0.30931	0.308429	0.309507	0.308986	0.306874	0.306555	0.308339	0.305634	0.307099	0.306211	0.305503	0.304347	0.304063	0.302688	0.303918	0.304375	0.302781	0.30018	0.303715	0.304165	0.30199	0.304026	0.302421	0.30078	0.302403	0.299485	0.300217	0.302332	0.30041
1.63044	0.318153	0.318815	0.317703	0.318738	0.316565	0.315737	0.316296	0.318095	0.316491	0.313766	0.315457	0.313855	0.315333	0.310567	0.312491	0.311252	0.312864	0.311522	0.311184	0.310141	0.311375	0.310518	0.311551	0.311254	0.308965	0.308518	0.310407	0.307987	0.309147	0.308429	0.307505	0.306661	0.306564	0.304942	0.306344	0.306471	0.304458	0.302449	0.305673	0.306462	0.304022	0.306079	0.30469	0.302929	0.304575	0.301284	0.302709	0.30444	0.302812
1.63017	0.317217	0.318271	0.316376	0.317491	0.315625	0.314712	0.315579	0.317117	0.31571	0.312809	0.314181	0.313093	0.314634	0.309687	0.311288	0.310338	0.311611	0.310809	0.31026	0.309489	0.310585	0.309508	0.310711	0.310228	0.307908	0.307656	0.309546	0.306988	0.308257	0.307461	0.307151	0.305694	0.305527	0.30432	0.305165	0.305825	0.30407	0.301716	0.305043	0.305593	0.30327	0.305355	0.303989	0.302325	0.304136	0.300895	0.302075	0.303962	0.302132
1.62989	0.310252	0.310855	0.309291	0.310681	0.308495	0.307785	0.308604	0.310125	0.30866	0.306085	0.307455	0.305779	0.307574	0.302605	0.304623	0.303783	0.304994	0.304035	0.303653	0.302666	0.303795	0.303062	0.304115	0.303628	0.301039	0.300936	0.302557	0.300414	0.301834	0.300827	0.300399	0.29916	0.299271	0.29781	0.298818	0.299161	0.297593	0.295318	0.298295	0.299002	0.296803	0.299061	0.297514	0.29565	0.297503	0.294378	0.295443	0.297272	0.295567
1.62961	0.306625	0.307255	0.305684	0.306933	0.304909	0.303803	0.304688	0.306533	0.305082	0.302322	0.303483	0.302283	0.30371	0.298959	0.301358	0.300133	0.301288	0.300578	0.300004	0.299045	0.300199	0.299186	0.300561	0.299919	0.297802	0.297478	0.299393	0.297162	0.298413	0.297189	0.296977	0.295697	0.295869	0.29436	0.295256	0.295855	0.294121	0.291785	0.29486	0.295523	0.293609	0.295801	0.29455	0.29251	0.294322	0.291484	0.292285	0.294137	0.292488
1.62934	0.302833	0.303608	0.302203	0.303019	0.301268	0.300245	0.301279	0.302878	0.301129	0.298834	0.300237	0.29862	0.300402	0.295391	0.297549	0.29645	0.297921	0.297155	0.29664	0.295538	0.296967	0.296271	0.297265	0.296625	0.294198	0.294097	0.296191	0.293484	0.295129	0.294122	0.293389	0.292624	0.292478	0.291141	0.292226	0.292636	0.290868	0.28864	0.291594	0.292806	0.290173	0.292554	0.291274	0.289294	0.2911	0.287846	0.288999	0.291375	0.289439
1.62906	0.294763	0.29531	0.294261	0.294958	0.293631	0.292449	0.293203	0.294806	0.29341	0.291177	0.292357	0.290926	0.292544	0.28764	0.289382	0.288611	0.290165	0.289509	0.288849	0.287891	0.289179	0.288224	0.28934	0.288953	0.286719	0.286542	0.288216	0.286203	0.287506	0.286703	0.285834	0.28503	0.285054	0.28337	0.284719	0.285174	0.283274	0.281281	0.283992	0.285167	0.283063	0.28513	0.283761	0.281897	0.283943	0.280447	0.281537	0.283528	0.281701
1.62878	0.293488	0.294286	0.292893	0.294191	0.292323	0.291215	0.292249	0.293633	0.292053	0.289952	0.290988	0.28987	0.291505	0.286329	0.288546	0.287513	0.289175	0.288263	0.287659	0.287034	0.288157	0.286889	0.288433	0.287789	0.285645	0.285448	0.28767	0.285254	0.286599	0.285731	0.285074	0.284293	0.283952	0.282817	0.283917	0.284472	0.28259	0.280259	0.283338	0.284114	0.282177	0.284335	0.282972	0.281097	0.283002	0.279668	0.280734	0.283116	0.280992
1.62851	0.291054	0.291652	0.290126	0.291204	0.289413	0.288497	0.28968	0.291196	0.289763	0.28693	0.288777	0.287254	0.288856	0.28391	0.285852	0.285041	0.286674	0.285584	0.285287	0.284573	0.285516	0.28456	0.286136	0.285437	0.283162	0.28306	0.284886	0.282896	0.283625	0.283328	0.282714	0.281909	0.281735	0.280242	0.281398	0.281866	0.28002	0.277829	0.281061	0.281654	0.279918	0.281964	0.280346	0.279062	0.280566	0.277463	0.278595	0.280768	0.278873
1.62823	0.290749	0.290929	0.289796	0.290933	0.289418	0.288478	0.289115	0.290818	0.289262	0.287023	0.288457	0.287126	0.288906	0.283928	0.286076	0.28537	0.286566	0.285411	0.285307	0.284623	0.285248	0.284646	0.285811	0.285334	0.283098	0.283034	0.284998	0.282802	0.283911	0.283046	0.282573	0.281927	0.281443	0.280127	0.281793	0.281925	0.280124	0.278151	0.281247	0.281915	0.279916	0.282218	0.280696	0.279007	0.28089	0.277732	0.278774	0.281032	0.2788
1.62795	0.288435	0.289292	0.288232	0.288894	0.287398	0.286712	0.287449	0.289362	0.287504	0.285029	0.286606	0.285518	0.287186	0.282268	0.284067	0.283093	0.284813	0.283804	0.283556	0.282592	0.283919	0.282899	0.284103	0.283869	0.28148	0.281246	0.283291	0.281242	0.282467	0.281548	0.281183	0.280205	0.280322	0.278909	0.280167	0.280481	0.278677	0.276332	0.279774	0.28049	0.278372	0.280423	0.279115	0.277316	0.279188	0.276194	0.277228	0.279041	0.27751
1.62768	0.286372	0.287128	0.285744	0.287025	0.285436	0.284444	0.285046	0.287067	0.285631	0.28297	0.284421	0.28289	0.285119	0.279831	0.282227	0.281078	0.282509	0.281676	0.28149	0.280476	0.281976	0.281226	0.282243	0.281518	0.279414	0.279202	0.281435	0.279198	0.280197	0.279789	0.279298	0.278356	0.278129	0.277047	0.277896	0.2787	0.276987	0.274687	0.277722	0.278661	0.276175	0.278485	0.277468	0.275511	0.277611	0.27453	0.275206	0.277518	0.275619
1.6274	0.283928	0.284548	0.283116	0.284391	0.282956	0.282008	0.28288	0.284462	0.282792	0.28078	0.282184	0.28081	0.282305	0.277697	0.279523	0.278977	0.280226	0.279442	0.279003	0.278387	0.279506	0.278429	0.279729	0.279503	0.277266	0.276945	0.279388	0.276938	0.278016	0.277104	0.276792	0.276171	0.275777	0.274629	0.275873	0.27638	0.274563	0.272568	0.275462	0.276103	0.274104	0.276215	0.275077	0.273255	0.275136	0.27203	0.273134	0.275127	0.273262
1.62712	0.288945	0.289655	0.288442	0.289559	0.287755	0.287161	0.287852	0.289536	0.287876	0.285594	0.287126	0.285918	0.28752	0.282991	0.284845	0.28376	0.285324	0.284442	0.284566	0.283515	0.284215	0.283757	0.285115	0.284614	0.282381	0.282341	0.284004	0.282204	0.283214	0.282445	0.282006	0.280898	0.281128	0.279557	0.281037	0.2815	0.279538	0.277477	0.280923	0.2818	0.279317	0.28159	0.280179	0.278598	0.280374	0.2775	0.278457	0.280428	0.278725
1.62685	0.290716	0.291093	0.290142	0.291284	0.289401	0.288638	0.289701	0.291308	0.28947	0.287593	0.288963	0.287562	0.289442	0.284673	0.286551	0.285686	0.287086	0.286274	0.285977	0.285217	0.28607	0.285654	0.286768	0.286561	0.284299	0.283865	0.286125	0.283693	0.285034	0.284231	0.283973	0.282865	0.283025	0.281558	0.282994	0.283102	0.281675	0.279454	0.282484	0.283523	0.281455	0.283843	0.282244	0.280257	0.282297	0.279263	0.280344	0.28243	0.280782
1.62657	0.289329	0.290193	0.288945	0.290222	0.288576	0.287883	0.288636	0.290084	0.28863	0.286181	0.287753	0.286477	0.288279	0.283779	0.285569	0.284971	0.28633	0.285315	0.285179	0.284357	0.285224	0.284657	0.285821	0.285419	0.283439	0.283025	0.285297	0.28308	0.284318	0.283295	0.282646	0.282226	0.282379	0.280792	0.281921	0.282448	0.280865	0.278847	0.281723	0.282341	0.280659	0.282797	0.28129	0.280045	0.281689	0.278921	0.279677	0.281927	0.279843
1.6263	0.293982	0.294967	0.293457	0.294771	0.293216	0.292537	0.293143	0.294953	0.293623	0.291227	0.292658	0.291493	0.293188	0.288537	0.29029	0.289737	0.291061	0.290055	0.289678	0.289149	0.290245	0.289318	0.290681	0.290148	0.288139	0.287994	0.290197	0.28772	0.289201	0.288185	0.287882	0.287022	0.287016	0.285717	0.286745	0.287537	0.285679	0.283332	0.286647	0.28753	0.285772	0.287411	0.286345	0.284328	0.286585	0.283314	0.284509	0.286558	0.284744
1.62602	0.289442	0.289721	0.288968	0.289644	0.288105	0.28759	0.288087	0.290074	0.288506	0.286444	0.287786	0.286491	0.288361	0.283746	0.285571	0.284756	0.28625	0.285362	0.285066	0.284354	0.285072	0.284613	0.286154	0.285544	0.283329	0.283111	0.285485	0.282895	0.284039	0.283447	0.282903	0.282414	0.282202	0.2811	0.282424	0.282866	0.28099	0.27892	0.282037	0.282702	0.28077	0.282931	0.281737	0.280081	0.281835	0.278913	0.279931	0.282195	0.279967
1.62575	0.293019	0.293744	0.292515	0.293711	0.292089	0.291185	0.292406	0.294034	0.292896	0.29052	0.291539	0.290264	0.292144	0.287181	0.289325	0.288438	0.29027	0.289228	0.2889	0.288366	0.28957	0.288583	0.289748	0.289425	0.287001	0.287119	0.2892	0.287362	0.288474	0.287567	0.28738	0.286526	0.286325	0.285015	0.286222	0.286903	0.284967	0.283087	0.285913	0.287134	0.284901	0.287109	0.28594	0.284228	0.286125	0.283041	0.284168	0.286009	0.284275
1.62547	0.295762	0.296166	0.295312	0.296168	0.294881	0.294196	0.294988	0.296645	0.295033	0.292833	0.294321	0.292805	0.294991	0.289914	0.291934	0.291291	0.292964	0.29174	0.291746	0.291314	0.292126	0.291518	0.292626	0.292421	0.290023	0.290091	0.292051	0.289846	0.291034	0.290294	0.289843	0.289142	0.289061	0.287821	0.289189	0.289314	0.288123	0.285729	0.288781	0.290026	0.287727	0.289955	0.288604	0.286995	0.28908	0.285941	0.286776	0.289006	0.287396
1.6252	0.298499	0.299165	0.297929	0.299124	0.297658	0.296927	0.297931	0.299252	0.298298	0.295633	0.29732	0.295916	0.29762	0.293035	0.29524	0.2945	0.295633	0.294801	0.294842	0.293909	0.295167	0.294349	0.295369	0.295013	0.293174	0.292856	0.295084	0.292942	0.294316	0.293462	0.292798	0.291866	0.292339	0.291007	0.292338	0.292838	0.290737	0.288731	0.292027	0.29255	0.290835	0.292838	0.291808	0.290183	0.29196	0.288702	0.290319	0.292316	0.290294
[truncated: 312 more columns]

## Sheet: Fig.2e (carrier density)
Vg (V)	Carrier density (10^12 cm^-2)
1.911	2
3.772	4
5.633	6
7.494	8
0.05	0
-1.05	0
-2.911	-2
-4.772	-4
-6.633	-6
-8.494	-8

## Sheet: Fig 2f
Col A: Photon energy (eV)
Row 2: Vtg + Vbg (V)	-10	-9.9	-9.8	-9.7	-9.6	-9.5	-9.4	-9.3	-9.2	-9.1	-9	-8.9	-8.8	-8.7	-8.6	-8.5	-8.4	-8.3	-8.2	-8.1	-8	-7.9	-7.8	-7.7	-7.6	-7.5	-7.4	-7.3	-7.2	-7.1	-7	-6.9	-6.8	-6.7	-6.6	-6.5	-6.4	-6.3	-6.2	-6.1	-6	-5.9	-5.8	-5.7	-5.6	-5.5	-5.4	-5.3	-5.2
1.82534	0.292986	0.301551	0.298139	0.294719	0.299228	0.299415	0.3015	0.300436	0.300785	0.302803	0.298664	0.295521	0.299951	0.296268	0.292543	0.292479	0.296766	0.297221	0.291606	0.298596	0.297852	0.296629	0.296644	0.306277	0.305063	0.301073	0.303988	0.300939	0.295296	0.299796	0.300969	0.298269	0.303792	0.298107	0.295415	0.297489	0.301656	0.305804	0.302017	0.301697	0.297143	0.294757	0.299593	0.300118	0.300671	0.302168	0.298811	0.294252	0.294697
1.82499	0.294969	0.303391	0.299803	0.295834	0.301132	0.300797	0.302737	0.301971	0.302007	0.304907	0.300352	0.296756	0.302194	0.298098	0.294444	0.294007	0.298134	0.298414	0.293273	0.300478	0.299003	0.298492	0.298212	0.307948	0.305868	0.302247	0.305216	0.302216	0.296461	0.301144	0.302446	0.299858	0.305478	0.299738	0.296809	0.299235	0.303569	0.307383	0.303353	0.302774	0.298394	0.296655	0.30134	0.301588	0.301974	0.303563	0.300149	0.295574	0.29664
1.82464	0.298655	0.306451	0.303032	0.299323	0.304048	0.303873	0.306659	0.305143	0.305327	0.307858	0.303892	0.300655	0.305422	0.30127	0.297997	0.297333	0.301367	0.302146	0.296511	0.303649	0.302447	0.3019	0.301746	0.311109	0.309591	0.305645	0.30919	0.305336	0.299722	0.30464	0.305724	0.30356	0.309099	0.303333	0.30044	0.302239	0.30677	0.31072	0.306567	0.30622	0.301798	0.300003	0.304853	0.30502	0.305206	0.307218	0.303603	0.299877	0.299503
1.82429	0.292622	0.301161	0.297511	0.293672	0.298745	0.298527	0.301	0.299853	0.299667	0.302812	0.297889	0.29508	0.299762	0.29596	0.292688	0.291653	0.29614	0.296187	0.29106	0.298453	0.297201	0.296551	0.296242	0.306284	0.304293	0.300801	0.303057	0.300356	0.294346	0.299233	0.300452	0.298255	0.303314	0.297888	0.295165	0.296663	0.301117	0.305172	0.301772	0.301192	0.296195	0.294209	0.299537	0.299723	0.299882	0.301675	0.297749	0.293677	0.29417
1.82394	0.296256	0.304794	0.301467	0.297574	0.302724	0.302652	0.304365	0.303293	0.303291	0.30589	0.302274	0.298373	0.303282	0.29972	0.295909	0.295757	0.300265	0.300339	0.294824	0.302507	0.300682	0.300535	0.299852	0.309808	0.307953	0.304175	0.307227	0.30408	0.298137	0.302819	0.304235	0.301732	0.307179	0.301584	0.29859	0.300262	0.30503	0.309035	0.30473	0.304647	0.299966	0.298208	0.302756	0.303081	0.30356	0.305225	0.301857	0.297079	0.297839
1.82359	0.293119	0.301549	0.297992	0.294458	0.29936	0.29883	0.301377	0.300244	0.299927	0.303194	0.298521	0.295253	0.299931	0.295977	0.29289	0.292411	0.29658	0.296791	0.291455	0.298687	0.296987	0.296757	0.296251	0.305984	0.304524	0.301099	0.303775	0.300308	0.29477	0.299807	0.300754	0.298726	0.30394	0.298206	0.295114	0.297024	0.301456	0.306261	0.301731	0.301632	0.297051	0.294818	0.29992	0.299804	0.299888	0.302607	0.298751	0.294259	0.294486
1.82325	0.292798	0.300871	0.297693	0.294072	0.298761	0.29866	0.301135	0.299858	0.300295	0.302579	0.298357	0.295151	0.299787	0.295886	0.29248	0.292048	0.296284	0.296906	0.291067	0.298431	0.297124	0.296705	0.296169	0.306315	0.304684	0.300408	0.303546	0.300566	0.294772	0.299143	0.3007	0.298363	0.303499	0.297699	0.295022	0.296971	0.301089	0.305377	0.301838	0.301015	0.296325	0.294606	0.29945	0.300041	0.300302	0.30208	0.298326	0.294401	0.294426
1.8229	0.294521	0.302686	0.298953	0.295598	0.300336	0.300059	0.302525	0.301194	0.301337	0.303924	0.299937	0.296152	0.301012	0.297293	0.293868	0.29387	0.297982	0.29819	0.292513	0.30028	0.298272	0.297683	0.29735	0.307344	0.305479	0.301971	0.30497	0.301804	0.296151	0.300598	0.301979	0.299404	0.304995	0.29929	0.29616	0.298283	0.302535	0.306335	0.302779	0.302693	0.298495	0.295656	0.300378	0.301246	0.301061	0.303526	0.30037	0.295344	0.295612
1.82255	0.292984	0.301681	0.297872	0.294162	0.299431	0.299302	0.301543	0.300121	0.300606	0.30281	0.298334	0.295341	0.300342	0.296494	0.292897	0.292357	0.296939	0.297309	0.291624	0.298926	0.29713	0.297073	0.296479	0.306504	0.304887	0.301119	0.304371	0.300828	0.294814	0.299822	0.301184	0.298246	0.304393	0.298312	0.295336	0.297567	0.30216	0.306264	0.302026	0.301503	0.296974	0.29495	0.300074	0.30025	0.300433	0.302264	0.299172	0.29448	0.294857
1.8222	0.290884	0.298702	0.295257	0.291769	0.296942	0.296325	0.298615	0.297742	0.297537	0.30048	0.296085	0.292867	0.297887	0.294021	0.289977	0.289473	0.294026	0.294394	0.289047	0.296408	0.294722	0.293939	0.293897	0.303587	0.302121	0.298233	0.301394	0.297318	0.292227	0.296819	0.298333	0.295585	0.300844	0.295442	0.292513	0.29449	0.29893	0.302538	0.298961	0.29856	0.293639	0.292305	0.297292	0.297671	0.297914	0.299866	0.296679	0.291626	0.292038
1.82185	0.29744	0.305002	0.301824	0.298038	0.302919	0.302476	0.30527	0.303682	0.303871	0.306698	0.302192	0.298699	0.304328	0.30005	0.296798	0.29611	0.300518	0.301109	0.294806	0.302109	0.301289	0.300557	0.300389	0.309969	0.308382	0.304788	0.307768	0.304285	0.298743	0.30352	0.304477	0.302084	0.30747	0.301785	0.298697	0.300507	0.305575	0.3096	0.305405	0.304998	0.300492	0.298648	0.303442	0.303976	0.304239	0.306038	0.30261	0.298272	0.298521
1.8215	0.2887	0.296265	0.293177	0.289378	0.294119	0.294412	0.296359	0.295498	0.29549	0.2983	0.293755	0.290608	0.295484	0.291627	0.287989	0.287701	0.291848	0.292429	0.286542	0.294212	0.292579	0.2922	0.291709	0.301476	0.299982	0.296429	0.299044	0.295855	0.290164	0.294502	0.29605	0.29341	0.298847	0.293575	0.290152	0.292311	0.296928	0.300935	0.296944	0.296433	0.291931	0.290379	0.295169	0.295537	0.29547	0.29743	0.294465	0.289484	0.289656
1.82116	0.291196	0.299331	0.296198	0.292043	0.297016	0.296916	0.298875	0.297887	0.298208	0.300666	0.296899	0.292809	0.297997	0.294092	0.290791	0.290329	0.294618	0.2947	0.289417	0.296774	0.295199	0.294578	0.294219	0.303719	0.302678	0.298609	0.30198	0.298848	0.29299	0.297876	0.298914	0.29648	0.301525	0.296363	0.293045	0.294952	0.299399	0.303629	0.299388	0.298949	0.294653	0.292437	0.298107	0.297724	0.297821	0.300174	0.29652	0.292094	0.292313
1.82081	0.291484	0.300361	0.296372	0.292613	0.297694	0.297343	0.299435	0.29856	0.298849	0.301283	0.297331	0.293754	0.298709	0.294783	0.291228	0.290927	0.29518	0.295229	0.289898	0.297435	0.295929	0.295278	0.29508	0.304874	0.303144	0.299696	0.302268	0.298946	0.293649	0.297967	0.299606	0.296993	0.301946	0.296854	0.29378	0.29556	0.299727	0.30435	0.299961	0.300066	0.295593	0.293378	0.299017	0.298771	0.299202	0.300701	0.297574	0.29283	0.293203
1.82046	0.288019	0.296523	0.293026	0.288852	0.294145	0.293388	0.296019	0.295385	0.294728	0.298319	0.293536	0.289843	0.295038	0.290808	0.28807	0.287339	0.291154	0.29189	0.286172	0.293318	0.291932	0.291967	0.291135	0.300915	0.299341	0.295889	0.298858	0.294723	0.289486	0.2946	0.295284	0.292868	0.298956	0.292888	0.289649	0.292135	0.2961	0.300166	0.296522	0.296133	0.291458	0.289815	0.29465	0.295097	0.295345	0.297125	0.293835	0.289033	0.289639
1.82011	0.294058	0.302084	0.29894	0.294892	0.299884	0.300057	0.301819	0.301293	0.301296	0.303835	0.299398	0.296112	0.300876	0.296973	0.293638	0.293376	0.297256	0.29751	0.291863	0.299736	0.298546	0.297715	0.297025	0.306727	0.305676	0.302161	0.30496	0.301506	0.295664	0.30049	0.301625	0.298969	0.304454	0.29923	0.296028	0.298315	0.302355	0.306562	0.302407	0.302375	0.297806	0.295882	0.300737	0.300878	0.301728	0.303095	0.29988	0.295417	0.29597
1.81976	0.293289	0.30196	0.298772	0.294808	0.299302	0.299388	0.301604	0.300744	0.300742	0.303785	0.299082	0.295585	0.300839	0.297078	0.293165	0.293027	0.297107	0.297517	0.291876	0.29901	0.29787	0.297448	0.296725	0.306946	0.305549	0.301419	0.304127	0.301181	0.295134	0.299673	0.301201	0.298896	0.304562	0.298661	0.295634	0.297984	0.302098	0.306272	0.302327	0.302126	0.297256	0.295737	0.30067	0.300762	0.301038	0.303309	0.299694	0.294811	0.295361
1.81942	0.293939	0.302046	0.298917	0.294777	0.30005	0.299646	0.301997	0.300937	0.30103	0.303928	0.298996	0.295812	0.30065	0.296764	0.293573	0.293498	0.29722	0.297929	0.292093	0.299637	0.298499	0.297709	0.296703	0.307106	0.30566	0.302001	0.304718	0.300903	0.295968	0.30003	0.301297	0.298748	0.304086	0.299183	0.295545	0.297897	0.302148	0.305961	0.302572	0.301841	0.297443	0.295643	0.300345	0.30128	0.301116	0.303092	0.29949	0.295486	0.295441
1.81907	0.294991	0.303	0.299649	0.295532	0.300374	0.300248	0.302624	0.30182	0.30204	0.304594	0.300337	0.296756	0.301955	0.298072	0.294347	0.293849	0.298353	0.29811	0.292955	0.3004	0.298866	0.298739	0.298199	0.307701	0.306109	0.302777	0.305567	0.302244	0.296573	0.300985	0.30242	0.299899	0.305475	0.299664	0.296442	0.298413	0.303436	0.307256	0.303354	0.302895	0.298221	0.296525	0.301623	0.301884	0.301967	0.303919	0.301076	0.295668	0.296694
1.81872	0.290266	0.298765	0.295524	0.291756	0.296842	0.296591	0.29859	0.297812	0.297429	0.300793	0.296025	0.292439	0.297312	0.293919	0.28993	0.290197	0.294295	0.294591	0.288795	0.296194	0.295093	0.294672	0.294219	0.304007	0.302348	0.298673	0.301389	0.297834	0.292303	0.296861	0.297995	0.295749	0.301637	0.29588	0.292491	0.294645	0.29935	0.302919	0.299343	0.298948	0.294011	0.292627	0.297684	0.297904	0.297971	0.299958	0.296539	0.291988	0.29249
1.81838	0.296457	0.304496	0.301043	0.297213	0.30216	0.302369	0.304366	0.303292	0.303021	0.306263	0.301722	0.298633	0.303543	0.299174	0.296096	0.295715	0.299926	0.300025	0.294709	0.302054	0.300651	0.300022	0.299667	0.309801	0.307947	0.304601	0.307048	0.303701	0.298054	0.302599	0.303596	0.301136	0.306788	0.301027	0.298488	0.300136	0.304886	0.308402	0.304977	0.304538	0.29993	0.297621	0.30305	0.303742	0.303841	0.305908	0.302784	0.297919	0.297977
1.81803	0.293158	0.301834	0.298149	0.294566	0.299664	0.299663	0.301497	0.300495	0.300736	0.303412	0.298954	0.295229	0.300706	0.296792	0.293147	0.292622	0.297295	0.297604	0.291936	0.299008	0.298089	0.297719	0.296772	0.306773	0.305179	0.301405	0.304099	0.301082	0.295578	0.299705	0.30105	0.298626	0.304508	0.298478	0.295572	0.297441	0.302218	0.305826	0.302241	0.302357	0.296921	0.29522	0.30039	0.300844	0.301044	0.302559	0.299293	0.294923	0.295022
1.81768	0.294694	0.303267	0.299826	0.295811	0.300954	0.301168	0.303659	0.302134	0.302135	0.304999	0.300688	0.297546	0.302367	0.298493	0.294906	0.294511	0.298762	0.299267	0.293723	0.30103	0.299591	0.299082	0.298094	0.308496	0.306755	0.302866	0.306341	0.302797	0.29688	0.301238	0.302997	0.300378	0.305601	0.300357	0.297009	0.298281	0.303345	0.307748	0.30384	0.303359	0.298531	0.29691	0.301972	0.302219	0.30287	0.30461	0.300955	0.296938	0.296912
1.81734	0.295416	0.303925	0.30004	0.296345	0.30169	0.301355	0.303774	0.302696	0.302805	0.305425	0.300974	0.297856	0.302764	0.298785	0.295208	0.29485	0.299376	0.299311	0.293708	0.301656	0.299703	0.299596	0.298785	0.308634	0.306917	0.303365	0.306279	0.302981	0.297172	0.301789	0.303163	0.300493	0.306628	0.30078	0.297508	0.299015	0.304075	0.308112	0.304163	0.304242	0.299197	0.297128	0.302595	0.302426	0.303328	0.305066	0.301772	0.297614	0.297173
1.81699	0.296285	0.304433	0.30146	0.297678	0.303041	0.302381	0.304834	0.303764	0.304218	0.306531	0.302145	0.29884	0.3039	0.299351	0.296256	0.296122	0.300194	0.300595	0.295692	0.302394	0.301015	0.300562	0.29991	0.310304	0.308679	0.304975	0.307838	0.304134	0.298271	0.303035	0.304367	0.301934	0.307629	0.30179	0.298644	0.300874	0.305202	0.309418	0.305234	0.304698	0.300833	0.29873	0.303661	0.303982	0.303756	0.306198	0.302941	0.298526	0.298654
1.81664	0.293167	0.301254	0.298008	0.29422	0.299346	0.299158	0.30145	0.30052	0.30065	0.303544	0.298786	0.29588	0.300206	0.296564	0.293206	0.292547	0.296975	0.297162	0.291543	0.298973	0.297731	0.297171	0.296467	0.306713	0.305351	0.301239	0.304253	0.300778	0.294939	0.299189	0.300787	0.298858	0.30372	0.298369	0.295225	0.297532	0.301767	0.305754	0.301664	0.301518	0.296711	0.2952	0.300319	0.300321	0.300718	0.3026	0.299315	0.294865	0.295167
1.8163	0.295885	0.303957	0.301358	0.297011	0.30263	0.302166	0.304059	0.303072	0.303037	0.305786	0.301875	0.298189	0.303556	0.299501	0.295755	0.295541	0.299706	0.299856	0.2945	0.302097	0.300898	0.300384	0.299108	0.309015	0.307995	0.304033	0.306832	0.303621	0.29837	0.30243	0.303681	0.301386	0.307041	0.30121	0.2982	0.300205	0.304486	0.308617	0.304975	0.304197	0.300175	0.298171	0.303077	0.303649	0.303836	0.305945	0.302586	0.297923	0.298316
1.81595	0.294946	0.303796	0.3003	0.296541	0.301323	0.301301	0.303197	0.302396	0.302615	0.305415	0.301086	0.297416	0.302696	0.298575	0.294949	0.294572	0.299359	0.299391	0.29361	0.301276	0.299763	0.29932	0.298771	0.308874	0.307088	0.303221	0.30633	0.302989	0.296878	0.301681	0.303069	0.300475	0.306167	0.300573	0.296949	0.299544	0.304011	0.307175	0.303735	0.30385	0.299268	0.297013	0.302192	0.302968	0.303227	0.304516	0.301643	0.297326	0.297612
1.8156	0.298429	0.306816	0.303312	0.299441	0.304832	0.304499	0.306911	0.305627	0.305337	0.308606	0.303949	0.300916	0.305463	0.301872	0.2988	0.297715	0.302989	0.302709	0.297256	0.304575	0.303053	0.30242	0.302024	0.311718	0.310265	0.306796	0.309331	0.306218	0.300207	0.305195	0.306339	0.303856	0.309465	0.30391	0.300617	0.302462	0.306893	0.311292	0.307584	0.307361	0.302306	0.300313	0.305504	0.306322	0.306363	0.308353	0.304856	0.300969	0.300684
1.81526	0.303172	0.311404	0.308512	0.304258	0.310017	0.30929	0.3117	0.310526	0.310733	0.313042	0.308683	0.305352	0.310463	0.306729	0.30326	0.303059	0.307322	0.30741	0.301795	0.309746	0.308044	0.307156	0.306901	0.316642	0.314859	0.311458	0.314107	0.311487	0.304981	0.309973	0.311172	0.308658	0.314292	0.30839	0.305435	0.307398	0.312056	0.316023	0.311876	0.311394	0.307453	0.305611	0.310762	0.310807	0.311425	0.313155	0.309562	0.305221	0.305753
1.81491	0.299953	0.307841	0.304663	0.300885	0.306362	0.305676	0.308151	0.30657	0.306799	0.310138	0.305444	0.301896	0.307423	0.302805	0.299749	0.299757	0.303697	0.303548	0.2981	0.305703	0.304687	0.304364	0.303672	0.313442	0.311797	0.308113	0.310747	0.307404	0.301643	0.306383	0.307486	0.305142	0.310465	0.304808	0.301432	0.303832	0.308351	0.312298	0.308844	0.308056	0.303559	0.30175	0.306945	0.307119	0.30774	0.309343	0.305724	0.30167	0.302208
1.81457	0.298511	0.306648	0.303201	0.29951	0.304638	0.304236	0.306776	0.305451	0.305836	0.308998	0.304143	0.300836	0.305983	0.301652	0.298619	0.297906	0.302235	0.302466	0.296868	0.304015	0.303121	0.302593	0.301866	0.312151	0.310397	0.307089	0.3094	0.306059	0.300465	0.304981	0.306182	0.303464	0.309343	0.303526	0.3009	0.302426	0.306838	0.311333	0.307487	0.307134	0.302573	0.300847	0.305551	0.305814	0.306401	0.307543	0.305154	0.300749	0.300693
1.81422	0.300288	0.308955	0.305768	0.301979	0.307104	0.306657	0.308427	0.307624	0.308178	0.31057	0.306431	0.303255	0.308135	0.303889	0.300998	0.300324	0.304649	0.304968	0.299525	0.307148	0.305248	0.305124	0.304237	0.314174	0.312721	0.308921	0.311235	0.30826	0.302702	0.307358	0.308363	0.306098	0.311609	0.305881	0.302866	0.304514	0.309088	0.312991	0.309597	0.309171	0.304582	0.302723	0.30792	0.308302	0.308699	0.310438	0.306782	0.303055	0.303416
1.81388	0.302714	0.311082	0.307088	0.303738	0.30905	0.308247	0.311014	0.309927	0.310037	0.312343	0.308053	0.304923	0.310004	0.306306	0.303064	0.302119	0.306305	0.306568	0.301498	0.308828	0.307574	0.306808	0.306257	0.315776	0.314719	0.31109	0.313836	0.310223	0.304625	0.308916	0.310644	0.308034	0.313417	0.307869	0.304721	0.306734	0.311162	0.315066	0.311404	0.311105	0.306458	0.304342	0.309671	0.310054	0.310331	0.312096	0.309229	0.305002	0.304979
1.81353	0.299686	0.307738	0.30465	0.300909	0.306049	0.30582	0.307773	0.307051	0.307081	0.309866	0.305591	0.302256	0.307076	0.303555	0.29959	0.298999	0.303406	0.304076	0.298219	0.305745	0.304377	0.303673	0.303556	0.313596	0.311992	0.308193	0.310597	0.307444	0.301787	0.306362	0.307692	0.304976	0.310742	0.305054	0.301709	0.303607	0.308129	0.312613	0.308493	0.308281	0.303891	0.301633	0.306481	0.307736	0.308189	0.30943	0.306062	0.301892	0.302365
1.81319	0.300113	0.308671	0.305767	0.301251	0.306742	0.306482	0.308425	0.30763	0.307958	0.310869	0.306208	0.302851	0.30784	0.30381	0.300725	0.300458	0.304119	0.304256	0.298977	0.306816	0.304937	0.304767	0.303969	0.313929	0.312329	0.308262	0.311533	0.307965	0.30255	0.30742	0.308159	0.305402	0.311305	0.30561	0.302077	0.304529	0.308583	0.312588	0.309024	0.308411	0.304565	0.302019	0.307417	0.308171	0.307741	0.309885	0.306825	0.302304	0.302984
1.81284	0.302232	0.3115	0.307517	0.303747	0.309169	0.308621	0.310726	0.31013	0.3103	0.313377	0.308267	0.305312	0.310515	0.306022	0.303158	0.302426	0.306959	0.307163	0.301577	0.30909	0.307489	0.307484	0.306327	0.316845	0.314962	0.311109	0.314307	0.310529	0.304921	0.309488	0.310588	0.307975	0.313944	0.308223	0.305016	0.307131	0.311369	0.315451	0.311667	0.311221	0.307003	0.304926	0.309959	0.310495	0.310885	0.312366	0.309415	0.305254	0.305836
1.8125	0.300384	0.308842	0.305327	0.301614	0.306474	0.306415	0.308807	0.307465	0.307982	0.310592	0.306002	0.30296	0.307861	0.303859	0.300569	0.300399	0.304213	0.305231	0.299127	0.307175	0.305606	0.30496	0.304035	0.314266	0.312639	0.308698	0.311279	0.308144	0.302869	0.306929	0.30834	0.305892	0.311461	0.305614	0.302764	0.304497	0.309198	0.312966	0.309528	0.309235	0.304429	0.3029	0.307549	0.308241	0.308319	0.310212	0.306958	0.303013	0.303415
1.81215	0.302624	0.310854	0.30801	0.303883	0.309364	0.308654	0.311558	0.309932	0.31039	0.312885	0.308953	0.305501	0.310797	0.306462	0.302947	0.302516	0.307286	0.307763	0.3015	0.309272	0.308129	0.307607	0.306786	0.31703	0.314921	0.311415	0.314133	0.310737	0.305413	0.309388	0.311031	0.308367	0.31401	0.308253	0.305284	0.307056	0.311827	0.315711	0.311694	0.31157	0.307084	0.305048	0.310147	0.311015	0.311082	0.312257	0.30953	0.30541	0.306203
1.81181	0.299669	0.308279	0.30429	0.300672	0.306135	0.306101	0.307901	0.306972	0.307273	0.310075	0.305259	0.302055	0.306802	0.303256	0.299406	0.298847	0.303679	0.303624	0.298458	0.306257	0.304517	0.303885	0.303655	0.313665	0.312162	0.308033	0.311337	0.307564	0.301965	0.306674	0.307857	0.305301	0.31089	0.30533	0.301605	0.304061	0.308661	0.312536	0.308892	0.308369	0.303483	0.301968	0.307057	0.307408	0.307647	0.309925	0.306772	0.301781	0.30235
1.81146	0.298399	0.306735	0.302954	0.299333	0.30456	0.304519	0.3068	0.305435	0.30557	0.308667	0.303921	0.300705	0.306217	0.301853	0.298518	0.298295	0.301981	0.302534	0.296981	0.304908	0.302974	0.302453	0.301773	0.312005	0.310194	0.306521	0.309642	0.305996	0.300271	0.305058	0.306216	0.304276	0.309343	0.30378	0.300202	0.302374	0.306896	0.310876	0.307349	0.306418	0.302195	0.300328	0.305522	0.306013	0.305971	0.307607	0.305055	0.300361	0.300785
1.81112	0.298035	0.306063	0.303008	0.299241	0.304388	0.304325	0.306551	0.305323	0.305225	0.308289	0.303491	0.300571	0.305149	0.301517	0.298267	0.297235	0.302291	0.302596	0.296944	0.304358	0.303061	0.302895	0.301355	0.31219	0.310469	0.306893	0.3096	0.306376	0.300361	0.305112	0.306168	0.303649	0.309488	0.303583	0.300209	0.302239	0.306691	0.311032	0.306802	0.306736	0.301954	0.299956	0.305607	0.305701	0.306815	0.308134	0.305103	0.300645	0.301049
1.81078	0.296475	0.304516	0.301773	0.29762	0.302792	0.302552	0.305059	0.303748	0.304148	0.306663	0.30228	0.299277	0.304223	0.300237	0.296587	0.296105	0.300586	0.300638	0.295604	0.302822	0.301114	0.301102	0.300353	0.310358	0.30861	0.305186	0.30764	0.304236	0.299033	0.303301	0.304554	0.301929	0.307892	0.301604	0.298568	0.300385	0.30515	0.309143	0.305714	0.304613	0.300456	0.2985	0.304609	0.304154	0.304526	0.305844	0.303115	0.298859	0.299407
1.81043	0.301727	0.309677	0.306853	0.302967	0.308283	0.307782	0.310006	0.309016	0.309769	0.312067	0.307643	0.304069	0.309337	0.30538	0.302587	0.301556	0.305532	0.306263	0.300793	0.308666	0.306544	0.306425	0.305639	0.315822	0.313932	0.309982	0.313275	0.309441	0.304122	0.30876	0.310105	0.306954	0.31318	0.307403	0.303938	0.305859	0.31066	0.314671	0.31059	0.3106	0.30607	0.303965	0.309162	0.309476	0.30971	0.311772	0.309141	0.304476	0.304396
1.81009	0.298246	0.306951	0.303676	0.300299	0.305252	0.304829	0.307347	0.306369	0.306192	0.30912	0.304411	0.301597	0.306279	0.302225	0.299276	0.298879	0.302765	0.303239	0.298173	0.30555	0.303887	0.303554	0.30265	0.313049	0.311451	0.307701	0.310791	0.307226	0.301045	0.305171	0.306858	0.304383	0.310321	0.30451	0.301195	0.302934	0.307961	0.311537	0.307811	0.30727	0.302714	0.301096	0.306108	0.306631	0.307218	0.308737	0.305693	0.30108	0.301449
1.80975	0.301405	0.309631	0.306549	0.302398	0.307621	0.30734	0.309872	0.308732	0.30938	0.311777	0.307342	0.303972	0.308831	0.304949	0.301748	0.3013	0.305619	0.306041	0.300434	0.308297	0.306348	0.306203	0.305289	0.315824	0.314369	0.310428	0.313302	0.309359	0.303962	0.308538	0.30974	0.307135	0.312624	0.307023	0.303844	0.305608	0.310152	0.314313	0.31026	0.310055	0.305494	0.303681	0.309226	0.309379	0.309683	0.311395	0.308528	0.30394	0.304407
1.8094	0.299176	0.30707	0.304176	0.299706	0.305609	0.305542	0.307291	0.3064	0.306549	0.309314	0.304898	0.301848	0.306768	0.30287	0.299294	0.298941	0.303622	0.303816	0.298324	0.30602	0.303859	0.303863	0.302931	0.313559	0.311548	0.3078	0.310949	0.307451	0.301968	0.306325	0.307704	0.304661	0.310797	0.305	0.30115	0.303384	0.307824	0.312222	0.308156	0.30801	0.303102	0.30163	0.30699	0.306984	0.307458	0.309485	0.305776	0.301466	0.302201
1.80906	0.296458	0.304531	0.301329	0.297549	0.302641	0.302527	0.304862	0.303699	0.303816	0.306752	0.302475	0.299135	0.303587	0.299885	0.296508	0.296092	0.300539	0.300834	0.295115	0.302834	0.301431	0.301042	0.30012	0.310391	0.308622	0.304983	0.307863	0.304371	0.298263	0.302994	0.304375	0.301805	0.307415	0.301867	0.298854	0.300512	0.304857	0.308989	0.304737	0.304513	0.300469	0.298383	0.303676	0.303951	0.30463	0.306169	0.303051	0.2986	0.298732
1.80872	0.302905	0.311011	0.30801	0.304026	0.309412	0.308942	0.310985	0.310463	0.310122	0.3133	0.309189	0.305203	0.310623	0.307033	0.303243	0.303066	0.306987	0.307262	0.302198	0.309586	0.308293	0.307511	0.307229	0.317452	0.315482	0.311864	0.314585	0.311433	0.305464	0.3098	0.311405	0.308683	0.314251	0.309033	0.305383	0.307084	0.311645	0.315893	0.311647	0.311498	0.307017	0.305129	0.310941	0.310868	0.310955	0.312657	0.309933	0.305565	0.305882
1.80837	0.296504	0.304562	0.30127	0.297163	0.302801	0.302714	0.304882	0.30375	0.304253	0.306894	0.302229	0.299216	0.30431	0.299967	0.297057	0.296137	0.300788	0.301022	0.295658	0.303152	0.301772	0.300954	0.30055	0.311064	0.30945	0.305602	0.307854	0.305027	0.29911	0.303511	0.304586	0.302141	0.308167	0.302398	0.299282	0.300746	0.305124	0.309499	0.305379	0.305098	0.300695	0.298909	0.303961	0.304578	0.30467	0.306164	0.303544	0.299086	0.29988
1.80803	0.302283	0.310361	0.307869	0.303565	0.308439	0.308719	0.310729	0.309313	0.309638	0.312854	0.308101	0.304888	0.310128	0.305983	0.303116	0.301907	0.306763	0.306973	0.301321	0.309501	0.30799	0.307425	0.306592	0.316671	0.314894	0.311246	0.313951	0.310663	0.305337	0.30948	0.310568	0.307714	0.313619	0.307793	0.304599	0.306836	0.311312	0.314878	0.311217	0.310591	0.306053	0.304319	0.309845	0.309958	0.310445	0.312079	0.309467	0.305243	0.305307
1.80769	0.299464	0.307769	0.304611	0.300357	0.305567	0.305077	0.307858	0.306768	0.306772	0.309805	0.305312	0.302077	0.30693	0.303179	0.300183	0.299355	0.303921	0.304266	0.29875	0.306402	0.30456	0.30435	0.303537	0.313975	0.31199	0.308735	0.311527	0.307753	0.302267	0.306267	0.307881	0.305694	0.311171	0.305172	0.302122	0.303888	0.308365	0.312371	0.308539	0.308111	0.303733	0.301725	0.307228	0.307618	0.307245	0.309573	0.306495	0.301943	0.302858
1.80734	0.298527	0.306362	0.303847	0.299592	0.304901	0.305073	0.30674	0.305822	0.306144	0.30913	0.304406	0.301288	0.306006	0.302077	0.299168	0.298314	0.302761	0.303259	0.297446	0.305388	0.303569	0.303593	0.302801	0.312828	0.310909	0.307477	0.310013	0.30677	0.301005	0.304956	0.306874	0.304156	0.309662	0.304093	0.301017	0.302734	0.307728	0.311154	0.307359	0.307148	0.302346	0.300588	0.305879	0.306164	0.306035	0.308044	0.305519	0.301188	0.301462
1.807	0.305	0.313202	0.309875	0.306124	0.311787	0.311439	0.313626	0.312851	0.313222	0.315632	0.310944	0.307832	0.312841	0.30908	0.305317	0.304966	0.309539	0.309737	0.304162	0.312131	0.310728	0.310677	0.309574	0.319645	0.318252	0.313936	0.317411	0.314267	0.307804	0.312089	0.313679	0.310929	0.31699	0.311065	0.307584	0.309274	0.31424	0.317954	0.314614	0.313904	0.309464	0.307931	0.31294	0.312838	0.313939	0.315096	0.312397	0.30778	0.308044
1.80666	0.302728	0.310802	0.3076	0.303532	0.30925	0.308822	0.31104	0.310077	0.310476	0.313211	0.308455	0.305683	0.310305	0.306762	0.303319	0.30259	0.307409	0.307398	0.302312	0.309896	0.308118	0.307908	0.307304	0.317054	0.315926	0.311673	0.314507	0.311254	0.305324	0.309833	0.311473	0.308613	0.314501	0.308434	0.30534	0.307349	0.311321	0.315647	0.311748	0.311211	0.307013	0.305176	0.310712	0.310776	0.310882	0.312629	0.309695	0.305643	0.306173
1.80632	0.308079	0.316372	0.313497	0.309439	0.314354	0.314204	0.31647	0.315506	0.315999	0.318256	0.313973	0.310961	0.31514	0.311821	0.308904	0.308018	0.312501	0.313031	0.307402	0.315048	0.31355	0.312946	0.312639	0.322728	0.320511	0.317148	0.319839	0.316743	0.310642	0.31593	0.316753	0.313807	0.319578	0.314002	0.310617	0.312874	0.317248	0.320713	0.317181	0.316575	0.312434	0.310767	0.315801	0.315809	0.31638	0.317786	0.315175	0.310671	0.311058
1.80597	0.3047	0.313035	0.310404	0.306146	0.311947	0.311122	0.313166	0.31275	0.312701	0.31575	0.311039	0.307866	0.312647	0.308541	0.305261	0.30495	0.309695	0.310111	0.3042	0.311948	0.310184	0.310117	0.308969	0.319644	0.318047	0.313926	0.316757	0.31341	0.307734	0.312301	0.313545	0.310899	0.316908	0.311026	0.307869	0.309279	0.314187	0.317592	0.314128	0.313496	0.309089	0.307294	0.312784	0.312776	0.313006	0.315083	0.311825	0.307999	0.30839
1.80563	0.304196	0.31226	0.309397	0.305037	0.31058	0.31047	0.312746	0.311484	0.31172	0.314342	0.310003	0.306943	0.311668	0.307931	0.304708	0.303901	0.308549	0.308864	0.303633	0.311147	0.309799	0.309501	0.308475	0.319078	0.31664	0.312887	0.315771	0.31341	0.306336	0.311043	0.31309	0.309891	0.315578	0.310093	0.306937	0.308527	0.313134	0.316835	0.313166	0.312933	0.308284	0.305954	0.311287	0.312156	0.312195	0.313814	0.311267	0.30672	0.307285
1.80529	0.30701	0.314906	0.311755	0.308275	0.313258	0.312871	0.315618	0.31412	0.314422	0.317507	0.313115	0.31011	0.314748	0.311147	0.307814	0.307192	0.311446	0.311946	0.306362	0.313873	0.312274	0.31201	0.311118	0.321288	0.320112	0.315932	0.318938	0.315896	0.309435	0.314581	0.315384	0.312755	0.318712	0.312945	0.309424	0.311585	0.315908	0.319596	0.316156	0.315713	0.311382	0.309316	0.314654	0.314973	0.31505	0.316973	0.314018	0.309765	0.31
1.80495	0.306799	0.314476	0.311924	0.308305	0.313285	0.312903	0.315748	0.314709	0.314747	0.317672	0.312915	0.310129	0.314452	0.310856	0.307923	0.307177	0.311479	0.311673	0.306495	0.313984	0.312768	0.312199	0.311182	0.322069	0.319654	0.316203	0.318841	0.31578	0.309708	0.314243	0.315762	0.313186	0.318588	0.313225	0.309705	0.311365	0.316323	0.319696	0.316351	0.315639	0.311722	0.309674	0.314602	0.31491	0.315158	0.316595	0.313986	0.30939	0.310107
1.80461	0.306567	0.314867	0.312193	0.308318	0.313586	0.313234	0.315819	0.314365	0.314643	0.317748	0.312711	0.310093	0.315064	0.311083	0.308187	0.307171	0.311774	0.311983	0.30663	0.314181	0.312806	0.312442	0.311287	0.322342	0.319891	0.316364	0.319036	0.315956	0.310119	0.314857	0.315799	0.313003	0.31924	0.313181	0.309663	0.311624	0.316052	0.31996	0.316267	0.315391	0.311075	0.309342	0.314817	0.314841	0.315251	0.31662	0.314085	0.309693	0.310188
1.80427	0.308442	0.316928	0.313738	0.309959	0.315213	0.314568	0.317248	0.316401	0.316084	0.319082	0.314913	0.311551	0.316693	0.31283	0.309609	0.308423	0.313011	0.313892	0.308096	0.315652	0.314344	0.314395	0.312978	0.324128	0.322173	0.318219	0.320672	0.317444	0.311462	0.316357	0.317807	0.314796	0.320981	0.315188	0.311251	0.313493	0.317631	0.322085	0.317925	0.31736	0.313638	0.310853	0.316369	0.316415	0.316874	0.318802	0.315949	0.311603	0.311959
1.80392	0.304298	0.312447	0.309485	0.305935	0.310823	0.310949	0.313573	0.312203	0.312352	0.315095	0.310634	0.307365	0.312674	0.308378	0.305339	0.30444	0.309086	0.309481	0.303626	0.312059	0.310344	0.310503	0.309144	0.319315	0.317674	0.313699	0.316246	0.313156	0.30722	0.312068	0.312926	0.310838	0.316364	0.31078	0.307056	0.308948	0.313784	0.317087	0.313528	0.313378	0.30879	0.306911	0.312106	0.312405	0.312559	0.313774	0.311176	0.307193	0.307635
1.80358	0.308306	0.316591	0.313616	0.309218	0.315008	0.314565	0.31682	0.315858	0.315859	0.31883	0.314088	0.31069	0.31602	0.312432	0.309029	0.308774	0.313163	0.313019	0.307523	0.315336	0.313976	0.314001	0.312673	0.323155	0.321158	0.317419	0.320952	0.317505	0.311341	0.315841	0.31698	0.314567	0.320142	0.314412	0.310557	0.312964	0.317684	0.321082	0.317549	0.317282	0.312455	0.310292	0.315927	0.31629	0.31665	0.318102	0.315194	0.31102	0.311522
1.80324	0.306536	0.314979	0.312253	0.307976	0.313033	0.312504	0.315132	0.314255	0.314565	0.31713	0.312704	0.309618	0.315267	0.311201	0.307675	0.307116	0.311119	0.312139	0.306029	0.314219	0.312307	0.312203	0.311408	0.321822	0.319925	0.316336	0.318854	0.315433	0.310209	0.314213	0.315436	0.313317	0.318456	0.312787	0.309478	0.311539	0.316286	0.319864	0.315965	0.315205	0.311083	0.308855	0.314621	0.314883	0.314912	0.316132	0.313912	0.309272	0.309563
1.8029	0.30736	0.31575	0.312985	0.30862	0.314392	0.314003	0.31635	0.315386	0.315887	0.318392	0.31372	0.3107	0.316071	0.31208	0.308962	0.307901	0.312332	0.312627	0.307581	0.314945	0.313462	0.313192	0.312686	0.322955	0.321013	0.317313	0.319833	0.316459	0.310677	0.315756	0.316881	0.313966	0.320125	0.314042	0.310506	0.312804	0.317317	0.321455	0.317025	0.316535	0.312411	0.310393	0.31554	0.315721	0.31607	0.317669	0.315026	0.310382	0.310889
1.80256	0.305556	0.314208	0.311096	0.306794	0.312578	0.311846	0.314404	0.313364	0.313757	0.316208	0.31173	0.30877	0.313947	0.309625	0.306496	0.305983	0.31028	0.310663	0.305295	0.313175	0.311748	0.31146	0.310119	0.321064	0.31892	0.315286	0.318338	0.314662	0.309116	0.313532	0.315117	0.312528	0.318032	0.312025	0.308525	0.310557	0.315113	0.318932	0.315103	0.314931	0.310044	0.307986	0.31348	0.313715	0.314445	0.315252	0.313175	0.308559	0.309484
1.80222	0.305676	0.313882	0.310984	0.306782	0.31221	0.311724	0.314477	0.313447	0.313586	0.316279	0.311779	0.308881	0.313909	0.309658	0.306634	0.306037	0.310409	0.311029	0.305046	0.313135	0.311754	0.311319	0.3104	0.321663	0.319016	0.315314	0.318044	0.314383	0.309105	0.313334	0.314695	0.311973	0.318228	0.312129	0.308742	0.310738	0.314908	0.31896	0.314999	0.314495	0.31004	0.308267	0.31375	0.313058	0.31385	0.315239	0.312711	0.308716	0.308917
1.80188	0.307941	0.316394	0.313613	0.309346	0.314833	0.314322	0.317119	0.316027	0.315995	0.318995	0.314414	0.311278	0.316199	0.312498	0.309127	0.308287	0.313146	0.313652	0.307831	0.316144	0.314136	0.313619	0.313099	0.32359	0.322064	0.318174	0.320607	0.317376	0.311637	0.316289	0.317469	0.314733	0.320984	0.314599	0.311449	0.31299	0.317698	0.321833	0.318041	0.317282	0.312897	0.311063	0.316285	0.316192	0.316822	0.318343	0.315318	0.311297	0.311705
1.80154	0.307523	0.315801	0.312552	0.308798	0.314465	0.314406	0.316253	0.315219	0.315773	0.318856	0.313717	0.311119	0.315621	0.311733	0.308602	0.307762	0.312389	0.312876	0.307487	0.31533	0.313816	0.31339	0.312486	0.322938	0.321573	0.31749	0.32036	0.316925	0.311022	0.315489	0.316757	0.314082	0.320459	0.314351	0.311144	0.312755	0.317447	0.320945	0.31728	0.316598	0.312777	0.310287	0.315546	0.315831	0.316273	0.317546	0.31487	0.310856	0.310976
1.8012	0.309675	0.317748	0.314733	0.310763	0.315874	0.316178	0.318243	0.317497	0.317724	0.32082	0.316303	0.313213	0.317654	0.313537	0.310664	0.30987	0.314372	0.314516	0.309336	0.316913	0.316074	0.315298	0.314361	0.325215	0.323073	0.318909	0.322282	0.318779	0.313437	0.317335	0.318993	0.316111	0.322205	0.316248	0.3131	0.314554	0.319775	0.322681	0.319153	0.318961	0.314388	0.312587	0.317569	0.317573	0.317823	0.319734	0.316705	0.31251	0.312775
1.80086	0.307084	0.315012	0.311864	0.30801	0.313397	0.313399	0.315776	0.314543	0.315062	0.317862	0.313618	0.310016	0.315301	0.311368	0.308075	0.307738	0.311837	0.312445	0.306837	0.314915	0.313449	0.312879	0.311844	0.32277	0.32044	0.316741	0.319612	0.316081	0.310711	0.315231	0.31646	0.313709	0.319347	0.313236	0.31052	0.312241	0.316814	0.320339	0.316516	0.315749	0.311711	0.30983	0.314708	0.314757	0.315813	0.316735	0.314576	0.309881	0.310195
1.80052	0.311421	0.31967	0.316669	0.312443	0.318001	0.317835	0.320211	0.319308	0.319732	0.321912	0.317707	0.314824	0.31987	0.315887	0.312923	0.311783	0.316342	0.316858	0.311312	0.319131	0.317442	0.317535	0.316377	0.326838	0.325247	0.32126	0.324001	0.320855	0.315439	0.319704	0.3214	0.318326	0.324449	0.318467	0.314894	0.317206	0.321169	0.324683	0.321016	0.32042	0.316067	0.314582	0.319666	0.319755	0.319867	0.321329	0.318485	0.314429	0.315318
1.80018	0.311209	0.319084	0.316069	0.312412	0.317517	0.317497	0.319831	0.319073	0.318826	0.322138	0.317433	0.314628	0.319377	0.315476	0.312846	0.311704	0.316301	0.316684	0.310906	0.318955	0.317175	0.317277	0.315745	0.326842	0.324974	0.321256	0.323904	0.32103	0.314748	0.319466	0.320749	0.317806	0.323666	0.317975	0.314847	0.316102	0.320926	0.324881	0.320853	0.320437	0.315837	0.313927	0.319122	0.319215	0.319937	0.320976	0.318282	0.313796	0.314587
1.79984	0.311582	0.319836	0.317206	0.312785	0.318863	0.318052	0.320864	0.31926	0.319882	0.322699	0.31829	0.315365	0.320793	0.316134	0.312918	0.312203	0.316721	0.316938	0.312014	0.319794	0.318528	0.317849	0.317069	0.327631	0.325983	0.322183	0.324473	0.321209	0.315564	0.320096	0.321354	0.318912	0.324601	0.318714	0.315196	0.317334	0.32164	0.325451	0.321517	0.321846	0.317053	0.314952	0.320177	0.320391	0.320543	0.321855	0.319161	0.314875	0.315211
1.7995	0.310707	0.319327	0.316269	0.312097	0.318004	0.317102	0.32017	0.319088	0.318909	0.322063	0.317219	0.314478	0.319718	0.315861	0.312588	0.311704	0.316413	0.317044	0.311125	0.31914	0.317655	0.31714	0.316575	0.327034	0.325033	0.321443	0.323545	0.321112	0.314628	0.319562	0.320958	0.317959	0.323989	0.318025	0.314305	0.316754	0.321496	0.325521	0.321492	0.320943	0.316611	0.314139	0.319169	0.319705	0.319926	0.32105	0.318582	0.314252	0.314257
1.79916	0.311526	0.319839	0.3173	0.313253	0.318721	0.318258	0.320618	0.319898	0.319942	0.323088	0.318429	0.315369	0.320304	0.316188	0.31364	0.312605	0.317083	0.317591	0.311865	0.319864	0.318323	0.318019	0.317296	0.328059	0.325853	0.322491	0.324723	0.321512	0.316059	0.32019	0.321504	0.318663	0.324808	0.318887	0.315486	0.317641	0.322242	0.325953	0.322033	0.321352	0.317318	0.314637	0.320253	0.320585	0.320467	0.321735	0.319267	0.314707	0.315677
1.79882	0.311681	0.320009	0.316707	0.312858	0.318585	0.317988	0.320443	0.31957	0.319663	0.32287	0.318735	0.315169	0.319756	0.316179	0.312949	0.312361	0.316977	0.317059	0.311589	0.319916	0.318294	0.317834	0.3164	0.327989	0.32563	0.321732	0.324442	0.321584	0.315518	0.320122	0.32171	0.318441	0.324816	0.319028	0.315523	0.31728	0.321877	0.325844	0.321761	0.321262	0.316785	0.314882	0.320355	0.320406	0.320332	0.322162	0.319122	0.314894	0.315116
1.79848	0.310178	0.318726	0.31576	0.31196	0.317485	0.317238	0.319348	0.318411	0.318621	0.321994	0.317287	0.314088	0.319323	0.3155	0.31219	0.311122	0.316152	0.316265	0.310658	0.319051	0.317399	0.316699	0.315921	0.326641	0.324718	0.320872	0.323512	0.320376	0.314721	0.319256	0.320567	0.317904	0.324	0.318175	0.314431	0.316358	0.321082	0.324631	0.320873	0.320452	0.31571	0.313494	0.319421	0.319392	0.319737	0.320766	0.31848	0.31395	0.313987
1.79814	0.312068	0.320227	0.317244	0.313477	0.318801	0.318958	0.321414	0.320323	0.320521	0.323574	0.319002	0.316056	0.320814	0.31714	0.313833	0.313039	0.31762	0.317873	0.31291	0.320594	0.319313	0.318891	0.317682	0.328518	0.326524	0.322223	0.32562	0.322566	0.316613	0.320919	0.32241	0.319676	0.325557	0.319907	0.316429	0.318492	0.323101	0.326659	0.322629	0.32227	0.317636	0.315732	0.320829	0.32094	0.321489	0.322432	0.320128	0.315595	0.315854
1.7978	0.309709	0.317671	0.314848	0.311055	0.316499	0.316217	0.318763	0.317754	0.3178	0.32073	0.316277	0.313247	0.318256	0.314653	0.310808	0.310548	0.315401	0.315436	0.310282	0.317841	0.31675	0.316343	0.315166	0.326441	0.324426	0.320085	0.322967	0.319356	0.314138	0.318151	0.319835	0.316815	0.323355	0.317189	0.313712	0.315277	0.320319	0.324031	0.320364	0.319428	0.315026	0.313072	0.318366	0.318642	0.318949	0.319864	0.317284	0.312635	0.313082
1.79746	0.314065	0.322649	0.320094	0.316024	0.321699	0.321408	0.323678	0.32254	0.322653	0.325931	0.321301	0.31842	0.322738	0.319227	0.31615	0.315523	0.319953	0.320585	0.31486	0.322696	0.321384	0.321155	0.319767	0.330951	0.32878	0.325387	0.327652	0.324512	0.31882	0.323051	0.325043	0.322069	0.327644	0.321618	0.31877	0.320893	0.324898	0.328438	0.32503	0.32467	0.320603	0.317771	0.323544	0.323755	0.323468	0.324881	0.3224	0.317459	0.317908
1.79712	0.313916	0.321862	0.319264	0.315452	0.32031	0.320273	0.32275	0.321606	0.321716	0.32495	0.320293	0.317625	0.322348	0.318793	0.315953	0.314598	0.319196	0.319844	0.314621	0.322015	0.320666	0.320313	0.319326	0.33026	0.328118	0.324562	0.327311	0.324359	0.318319	0.322626	0.324369	0.321168	0.327503	0.321728	0.318212	0.320305	0.324662	0.32871	0.32479	0.324038	0.319812	0.317812	0.322874	0.323072	0.323456	0.324056	0.32148	0.317412	0.317156
1.79679	0.315169	0.323523	0.320592	0.316753	0.322094	0.322086	0.324565	0.323078	0.32358	0.326552	0.322111	0.319232	0.323612	0.320239	0.316981	0.31639	0.320818	0.321667	0.31597	0.323711	0.322093	0.321682	0.321038	0.331861	0.329779	0.325807	0.328348	0.325516	0.31989	0.324395	0.325684	0.322882	0.328929	0.322928	0.319507	0.321192	0.325997	0.330005	0.326133	0.325334	0.321076	0.318584	0.324613	0.32434	0.324396	0.325836	0.323318	0.318964	0.319
1.79645	0.314022	0.322463	0.319724	0.315371	0.321076	0.320317	0.323446	0.32207	0.322109	0.325531	0.320936	0.318205	0.322955	0.319034	0.316214	0.315219	0.319582	0.320239	0.314427	0.322391	0.321294	0.321112	0.320113	0.330618	0.328923	0.32501	0.328084	0.324688	0.319042	0.32311	0.324567	0.321888	0.328369	0.321931	0.31864	0.320684	0.325262	0.329179	0.324973	0.32467	0.32033	0.318185	0.323354	0.323244	0.323475	0.324403	0.322179	0.31753	0.318281
1.79611	0.314783	0.322774	0.320317	0.31604	0.321421	0.321459	0.323704	0.32283	0.32296	0.326023	0.32144	0.318866	0.323505	0.319586	0.316462	0.315858	0.320446	0.320914	0.315601	0.323095	0.321875	0.321389	0.320522	0.331706	0.330236	0.325463	0.328072	0.325417	0.319467	0.323418	0.325248	0.322626	0.328885	0.322811	0.319246	0.320935	0.325729	0.32951	0.325491	0.324705	0.320737	0.318509	0.323793	0.324017	0.324272	0.325336	0.322972	0.318554	0.318246
1.79577	0.312455	0.320849	0.317859	0.313985	0.319907	0.318948	0.321786	0.320418	0.32053	0.323777	0.319368	0.31623	0.321468	0.31738	0.31449	0.313621	0.318173	0.318644	0.313002	0.321082	0.319806	0.319601	0.318156	0.328988	0.32724	0.323445	0.326168	0.323049	0.317241	0.321616	0.322921	0.320214	0.326961	0.320246	0.317036	0.318893	0.323428	0.327283	0.323847	0.322631	0.318494	0.316822	0.32152	0.321733	0.322048	0.323109	0.320507	0.315758	0.316632
1.79543	0.311746	0.320124	0.316887	0.312961	0.318686	0.318308	0.320716	0.319563	0.320253	0.323316	0.318473	0.315384	0.320167	0.316377	0.313478	0.312755	0.317309	0.317743	0.312262	0.32023	0.318557	0.318794	0.317835	0.329225	0.326879	0.322979	0.325558	0.322463	0.316743	0.320984	0.322357	0.319943	0.32594	0.319675	0.316243	0.318474	0.322719	0.326757	0.323022	0.322426	0.318304	0.315981	0.321446	0.321274	0.321903	0.322524	0.319775	0.315487	0.31539
1.7951	0.316549	0.324818	0.321993	0.317852	0.323622	0.323322	0.325752	0.32474	0.324731	0.328167	0.323193	0.320221	0.325376	0.321551	0.318772	0.317534	0.322186	0.323076	0.317701	0.325171	0.323775	0.323371	0.322597	0.333282	0.331135	0.327602	0.330449	0.327749	0.321615	0.326081	0.327251	0.324184	0.330853	0.324891	0.321175	0.323469	0.327531	0.331374	0.327738	0.327292	0.323174	0.3211	0.325951	0.326224	0.326291	0.327211	0.324631	0.3201	0.320845
1.79476	0.314842	0.322621	0.319916	0.316112	0.321611	0.321312	0.323953	0.323299	0.323184	0.326419	0.321633	0.319072	0.323929	0.319919	0.316458	0.315642	0.321051	0.321227	0.315567	0.323582	0.321864	0.322026	0.321205	0.331855	0.329858	0.326092	0.328655	0.325964	0.319801	0.324456	0.325808	0.322437	0.329017	0.323207	0.319894	0.321862	0.326471	0.329985	0.326308	0.325431	0.32142	0.318912	0.324252	0.32436	0.32471	0.325925	0.323192	0.318534	0.318878
1.79442	0.315506	0.323234	0.32062	0.316251	0.322238	0.321841	0.324469	0.323425	0.323637	0.32645	0.322212	0.319117	0.324059	0.320255	0.316916	0.316626	0.321113	0.321816	0.316331	0.324126	0.322402	0.32212	0.321046	0.332365	0.330241	0.326184	0.329087	0.32585	0.32045	0.32482	0.326262	0.323064	0.329788	0.323575	0.319959	0.322073	0.326135	0.330029	0.326655	0.326199	0.321682	0.319287	0.324637	0.324845	0.325612	0.326052	0.323442	0.319089	0.319136
1.79408	0.317138	0.325176	0.322025	0.318487	0.323736	0.323626	0.326345	0.32527	0.324921	0.328726	0.323732	0.321281	0.32622	0.321752	0.319116	0.318198	0.322808	0.323567	0.317772	0.326039	0.324237	0.324438	0.323366	0.334208	0.33244	0.328159	0.330676	0.328083	0.322304	0.32649	0.328129	0.325102	0.331482	0.325635	0.321625	0.323935	0.328554	0.332182	0.328157	0.327685	0.323652	0.321518	0.326673	0.326609	0.326695	0.327944	0.325371	0.320688	0.32099
1.79374	0.317173	0.324851	0.321989	0.318289	0.32393	0.323347	0.326008	0.324609	0.325247	0.328151	0.323766	0.320996	0.325621	0.322183	0.318946	0.317685	0.322846	0.323057	0.317491	0.32609	0.324057	0.324315	0.323335	0.334203	0.332132	0.328089	0.330696	0.327892	0.322404	0.326452	0.327757	0.324914	0.331365	0.325055	0.321657	0.32429	0.328345	0.332316	0.32838	0.327599	0.323596	0.321538	0.326547	0.326911	0.326065	0.327914	0.325043	0.320812	0.320477
1.79341	0.320819	0.328735	0.325879	0.321892	0.327329	0.326799	0.329803	0.328701	0.32879	0.331667	0.327597	0.324412	0.32966	0.325519	0.322365	0.322051	0.326651	0.326948	0.322069	0.329577	0.32815	0.328238	0.326841	0.337842	0.335788	0.332203	0.334599	0.331885	0.326068	0.330246	0.331907	0.328698	0.335298	0.328935	0.325767	0.327785	0.332131	0.336049	0.332052	0.33117	0.327177	0.324584	0.330476	0.33052	0.330738	0.331627	0.329087	0.324672	0.324631
1.79307	0.312766	0.321746	0.318858	0.314499	0.320392	0.319726	0.322228	0.321465	0.32159	0.32491	0.319515	0.317145	0.321996	0.318392	0.315499	0.314588	0.31895	0.319385	0.314646	0.322273	0.321144	0.320866	0.31949	0.33066	0.328465	0.324719	0.327401	0.324951	0.318605	0.32294	0.324436	0.32172	0.327954	0.321451	0.318472	0.320203	0.324754	0.328761	0.324874	0.323974	0.320128	0.317523	0.323106	0.323227	0.323166	0.324073	0.321716	0.317415	0.317632
1.79273	0.316092	0.324363	0.322154	0.317692	0.323081	0.322871	0.325298	0.32465	0.324602	0.32757	0.323157	0.320182	0.325141	0.321142	0.318732	0.317628	0.322341	0.322685	0.317702	0.325288	0.323554	0.323918	0.322549	0.33357	0.331555	0.327873	0.33046	0.327425	0.322002	0.326118	0.327594	0.324812	0.331477	0.325189	0.321902	0.323562	0.327802	0.331605	0.327882	0.327561	0.323324	0.32113	0.326261	0.32576	0.326713	0.327191	0.324759	0.320241	0.320545
1.7924	0.316317	0.324671	0.321957	0.317724	0.323653	0.322933	0.325687	0.32436	0.325176	0.328073	0.323519	0.320539	0.325545	0.321531	0.31862	0.317958	0.322963	0.322925	0.318105	0.32578	0.324311	0.324211	0.323054	0.334135	0.332103	0.328324	0.330911	0.327847	0.322392	0.326514	0.328165	0.324981	0.331628	0.325133	0.321557	0.324024	0.328362	0.332331	0.328299	0.327495	0.323792	0.321762	0.326397	0.326706	0.326689	0.327987	0.325558	0.320643	0.32083
1.79206	0.317991	0.32583	0.32315	0.31916	0.325049	0.324888	0.327492	0.326279	0.326327	0.329281	0.32467	0.322125	0.327252	0.323005	0.320531	0.31935	0.323981	0.324291	0.319313	0.327265	0.325971	0.325737	0.324912	0.335433	0.33355	0.330062	0.332351	0.329326	0.323278	0.327743	0.329516	0.326707	0.332777	0.326831	0.323686	0.325639	0.329608	0.333973	0.330092	0.32914	0.324947	0.322912	0.328027	0.328163	0.328725	0.329147	0.326913	0.322347	0.322586
1.79172	0.322566	0.33028	0.327638	0.32372	0.329267	0.328726	0.331591	0.330517	0.330985	0.334332	0.329209	0.3267	0.331631	0.327452	0.324674	0.323952	0.328642	0.329222	0.323798	0.331946	0.330149	0.33058	0.329243	0.340027	0.338035	0.334403	0.336991	0.333931	0.328047	0.33258	0.333935	0.331324	0.337741	0.331639	0.328449	0.329861	0.334806	0.338389	0.334638	0.333852	0.329786	0.327309	0.333176	0.333105	0.333373	0.333767	0.331542	0.327231	0.3273
1.79139	0.323181	0.331232	0.328203	0.325021	0.329875	0.329847	0.332439	0.331284	0.331725	0.334568	0.329866	0.327535	0.332547	0.328361	0.325644	0.324661	0.329147	0.329975	0.324285	0.332536	0.330854	0.330605	0.32967	0.340742	0.338594	0.334967	0.337317	0.334548	0.328661	0.333196	0.33452	0.331896	0.33776	0.332327	0.328955	0.330314	0.335235	0.338853	0.335219	0.334497	0.330578	0.327739	0.333602	0.333443	0.334172	0.334204	0.332084	0.327578	0.327963
1.79105	0.323719	0.331533	0.328816	0.32479	0.330799	0.330457	0.332855	0.331562	0.332026	0.335299	0.331106	0.327749	0.332828	0.329041	0.326085	0.324987	0.32965	0.330263	0.325035	0.332981	0.331302	0.331487	0.330192	0.341303	0.339228	0.3359	0.338646	0.335242	0.329569	0.333809	0.3357	0.33211	0.339125	0.332339	0.329593	0.331302	0.335712	0.339605	0.335824	0.335283	0.331223	0.328691	0.334442	0.333971	0.33435	0.334589	0.33291	0.328136	0.328452
1.79071	0.32146	0.329686	0.326798	0.322592	0.32853	0.32803	0.330427	0.329474	0.329557	0.332751	0.32793	0.32551	0.330685	0.326814	0.323985	0.322787	0.327516	0.327952	0.322955	0.330558	0.328956	0.329438	0.328452	0.339311	0.336756	0.333514	0.335646	0.332898	0.32739	0.331288	0.33289	0.330453	0.337212	0.330345	0.327639	0.329223	0.333551	0.33761	0.333971	0.332729	0.328979	0.326728	0.332444	0.332168	0.332246	0.333213	0.331115	0.326149	0.326618
1.79038	0.323773	0.331848	0.329079	0.324991	0.330237	0.330274	0.332968	0.331695	0.332181	0.33535	0.330851	0.328371	0.333032	0.329125	0.326182	0.325194	0.330404	0.330615	0.325218	0.333162	0.331701	0.331579	0.330535	0.341836	0.339433	0.335848	0.338433	0.335493	0.329741	0.333871	0.335958	0.332522	0.339557	0.333203	0.329992	0.331081	0.336036	0.340183	0.336612	0.335154	0.330976	0.329303	0.334442	0.334391	0.334447	0.33547	0.333114	0.328502	0.328484
1.79004	0.324508	0.332958	0.330239	0.326178	0.331562	0.33159	0.334072	0.332891	0.333123	0.336202	0.331815	0.329071	0.334087	0.329951	0.327137	0.326449	0.331197	0.33182	0.326436	0.334875	0.332887	0.332798	0.331816	0.342834	0.340755	0.337142	0.340105	0.337229	0.331114	0.335349	0.336598	0.333706	0.340859	0.334437	0.331424	0.333127	0.337252	0.34096	0.337346	0.337146	0.332754	0.330748	0.33583	0.335957	0.335843	0.336461	0.334343	0.33006	0.329795
1.78971	0.326419	0.334524	0.331807	0.327445	0.332941	0.333009	0.335535	0.334568	0.334623	0.337825	0.333468	0.330793	0.334914	0.331412	0.32868	0.328117	0.33229	0.333248	0.328035	0.335984	0.334215	0.334104	0.333164	0.343925	0.342165	0.338457	0.340968	0.338449	0.332349	0.336806	0.338478	0.33542	0.342253	0.335801	0.332728	0.334041	0.33877	0.34261	0.33912	0.338351	0.333838	0.33186	0.337611	0.337144	0.337355	0.338316	0.336094	0.331166	0.331232
1.78937	0.326119	0.334547	0.331885	0.327605	0.333273	0.33305	0.335449	0.334388	0.33491	0.337869	0.333416	0.33102	0.335262	0.331741	0.329005	0.327955	0.332943	0.333126	0.327793	0.335797	0.334681	0.334312	0.333176	0.344077	0.342434	0.338416	0.341116	0.338681	0.332612	0.3366	0.338297	0.335625	0.34196	0.336147	0.332685	0.334122	0.338941	0.342696	0.33879	0.338196	0.334274	0.332464	0.33755	0.337511	0.337988	0.338488	0.335935	0.331256	0.331471
1.78903	0.325945	0.334159	0.331629	0.327352	0.333202	0.332707	0.335278	0.334351	0.334636	0.337363	0.333155	0.330103	0.335161	0.331457	0.328584	0.32775	0.332372	0.333294	0.327682	0.336009	0.334254	0.334092	0.333251	0.344387	0.341967	0.338336	0.341244	0.338148	0.332164	0.336493	0.338261	0.334964	0.341497	0.335757	0.33245	0.334441	0.338807	0.342669	0.33874	0.338125	0.333926	0.331476	0.337316	0.336951	0.337363	0.338425	0.335803	0.331	0.331233
1.7887	0.328007	0.336026	0.333424	0.32971	0.335002	0.334722	0.33727	0.33671	0.336937	0.339913	0.33508	0.331935	0.337764	0.333643	0.330615	0.330051	0.334417	0.335561	0.330074	0.3381	0.33658	0.336466	0.335385	0.346461	0.344026	0.340267	0.343299	0.34009	0.334642	0.338792	0.340412	0.337956	0.344242	0.337761	0.334795	0.336225	0.340876	0.345181	0.341269	0.340257	0.336273	0.334011	0.339328	0.339359	0.339443	0.339879	0.33784	0.333077	0.33351
1.78836	0.330166	0.338401	0.335188	0.331319	0.336999	0.336915	0.339589	0.338344	0.338842	0.341728	0.337245	0.334675	0.339245	0.33543	0.332821	0.331513	0.336218	0.337038	0.331905	0.339509	0.338091	0.338156	0.337297	0.348225	0.345957	0.342688	0.34537	0.342313	0.335998	0.340545	0.342176	0.339284	0.34619	0.339974	0.336594	0.33858	0.342827	0.346913	0.343196	0.342035	0.33851	0.33592	0.341142	0.341574	0.34181	0.342348	0.339853	0.335255	0.335435
1.78803	0.332655	0.340629	0.338174	0.334024	0.339971	0.339219	0.341568	0.340604	0.341296	0.344546	0.339694	0.33696	0.342005	0.338302	0.335235	0.334629	0.339531	0.339429	0.334358	0.342795	0.340502	0.340699	0.339693	0.350719	0.348581	0.34527	0.347736	0.344757	0.339021	0.343068	0.344794	0.342161	0.348629	0.342712	0.339257	0.341049	0.345644	0.349382	0.345539	0.34526	0.340923	0.338535	0.343856	0.344042	0.344071	0.34499	0.342276	0.337937	0.338152
1.78769	0.326398	0.334366	0.331545	0.327829	0.333306	0.33277	0.335469	0.33479	0.33462	0.337923	0.333435	0.330829	0.335805	0.332145	0.328754	0.327974	0.332783	0.333328	0.328289	0.336076	0.334985	0.334311	0.333291	0.344691	0.342692	0.338701	0.341549	0.338484	0.332514	0.337151	0.338796	0.336048	0.34245	0.336258	0.333226	0.334425	0.339259	0.343102	0.339398	0.338801	0.334848	0.332322	0.338123	0.33806	0.337971	0.338946	0.336761	0.331681	0.331782
1.78736	0.332684	0.340691	0.337912	0.334252	0.33964	0.339239	0.341709	0.341104	0.341442	0.344521	0.33979	0.337236	0.342489	0.33835	0.335062	0.334546	0.339063	0.339942	0.334852	0.342268	0.341217	0.341037	0.340097	0.351158	0.349354	0.345242	0.347816	0.344737	0.339402	0.343679	0.34517	0.342169	0.348702	0.343261	0.339731	0.341018	0.346215	0.349573	0.345936	0.345528	0.341002	0.338931	0.34481	0.344228	0.344748	0.345084	0.342987	0.338719	0.33833
1.78702	0.328912	0.336882	0.33438	0.330581	0.336322	0.335817	0.338263	0.337516	0.338024	0.340559	0.336226	0.333791	0.338385	0.334812	0.331819	0.330794	0.335599	0.336302	0.331251	0.338957	0.337594	0.337802	0.336274	0.347794	0.345138	0.342092	0.344135	0.341712	0.335609	0.340157	0.341654	0.339091	0.345779	0.339695	0.336434	0.338155	0.342742	0.346687	0.34265	0.34218	0.337634	0.335572	0.340967	0.34096	0.341509	0.341965	0.339319	0.33501	0.334828
1.78669	0.331284	0.338706	0.336662	0.33267	0.338176	0.338197	0.340427	0.33962	0.339538	0.342878	0.338163	0.335687	0.340068	0.33679	0.333999	0.333266	0.337987	0.33822	0.333501	0.341328	0.339801	0.33997	0.338195	0.349626	0.34749	0.343856	0.346727	0.343686	0.338115	0.342056	0.343538	0.341171	0.347169	0.341406	0.338236	0.339978	0.344793	0.348185	0.344515	0.343945	0.339679	0.337653	0.343061	0.342782	0.343181	0.343836	0.342072	0.336829	0.337223
1.78635	0.332398	0.340556	0.337736	0.33389	0.339848	0.339072	0.341512	0.340834	0.340844	0.343837	0.339632	0.336885	0.342389	0.338137	0.335727	0.334347	0.338856	0.339809	0.334596	0.342381	0.340859	0.340817	0.339796	0.351056	0.349275	0.345252	0.348232	0.345036	0.339198	0.343756	0.345071	0.342474	0.348969	0.342755	0.339799	0.341407	0.346105	0.349545	0.346039	0.345092	0.341283	0.339201	0.344404	0.344648	0.344907	0.345037	0.342972	0.338114	0.339121
1.78602	0.332164	0.340029	0.337599	0.333853	0.339223	0.339328	0.341303	0.340535	0.340827	0.343821	0.33933	0.336777	0.341748	0.337751	0.33493	0.334134	0.338956	0.339439	0.334212	0.34227	0.340619	0.340887	0.339836	0.350675	0.348759	0.345492	0.34749	0.344801	0.339033	0.343397	0.344357	0.342058	0.348541	0.342855	0.339214	0.341045	0.345529	0.349438	0.34595	0.345118	0.340961	0.338692	0.344656	0.344205	0.344348	0.345072	0.342521	0.338477	0.338287
1.78569	0.333685	0.341535	0.339045	0.335026	0.340636	0.34023	0.342879	0.341744	0.342262	0.345367	0.340868	0.338212	0.343006	0.339286	0.336432	0.335544	0.340727	0.340868	0.335423	0.344075	0.342014	0.342428	0.341302	0.352644	0.350493	0.346818	0.349065	0.345896	0.340872	0.34495	0.346307	0.34404	0.350535	0.344186	0.34125	0.342564	0.347542	0.351522	0.347428	0.346494	0.342828	0.34046	0.346026	0.345599	0.346165	0.346604	0.344152	0.340043	0.339894
1.78535	0.331843	0.339266	0.336599	0.333089	0.338516	0.338097	0.340535	0.339984	0.340191	0.343405	0.338835	0.335852	0.340689	0.337546	0.33461	0.333401	0.338403	0.338517	0.334043	0.341812	0.339967	0.340355	0.339361	0.350552	0.348251	0.34525	0.347165	0.344346	0.339074	0.342411	0.344581	0.341664	0.348184	0.342016	0.338885	0.340988	0.345646	0.349307	0.345308	0.34452	0.340914	0.338411	0.344	0.343773	0.344073	0.344726	0.342233	0.337577	0.338191
1.78502	0.33526	0.343127	0.340606	0.336743	0.342123	0.341963	0.344211	0.344032	0.343982	0.347014	0.342297	0.34019	0.344959	0.340947	0.337982	0.337095	0.341882	0.342652	0.33741	0.345451	0.343996	0.343953	0.342542	0.35377	0.351719	0.348308	0.350861	0.347968	0.34279	0.346658	0.348045	0.345496	0.352435	0.346386	0.342239	0.344723	0.349176	0.352954	0.349325	0.348637	0.34433	0.342296	0.347821	0.347611	0.347767	0.348761	0.345897	0.341556	0.342
1.78468	0.334759	0.342624	0.340071	0.336342	0.341766	0.341618	0.344267	0.343355	0.34322	0.34671	0.341794	0.339421	0.34424	0.340341	0.337957	0.336802	0.341906	0.341819	0.337253	0.345076	0.343825	0.343377	0.34218	0.35331	0.351602	0.348009	0.35058	0.347817	0.34159	0.346331	0.347908	0.344587	0.351999	0.345759	0.342038	0.344096	0.348676	0.352282	0.348822	0.348371	0.343996	0.341844	0.347456	0.347059	0.347584	0.348078	0.346188	0.341029	0.34123
1.78435	0.336954	0.344967	0.342409	0.337989	0.343816	0.342935	0.346272	0.345584	0.345589	0.348472	0.343965	0.341513	0.346427	0.342194	0.339865	0.33887	0.344108	0.344224	0.339044	0.346966	0.345868	0.345771	0.344202	0.355605	0.353735	0.350412	0.352913	0.34981	0.34382	0.348516	0.349835	0.347552	0.353552	0.347874	0.344534	0.346193	0.350979	0.354894	0.351148	0.350309	0.346284	0.344229	0.349471	0.349236	0.349391	0.350046	0.348534	0.343354	0.343483
1.78402	0.33569	0.343469	0.340782	0.336684	0.342344	0.342611	0.345064	0.343739	0.343856	0.34736	0.342803	0.33981	0.34504	0.341266	0.338239	0.337784	0.342611	0.343112	0.337646	0.345602	0.344472	0.344529	0.343066	0.354483	0.352574	0.348858	0.351347	0.348942	0.342669	0.34735	0.348653	0.346183	0.352883	0.346168	0.343223	0.344879	0.349669	0.353593	0.349964	0.34936	0.345183	0.342959	0.348125	0.347937	0.34815	0.349299	0.346818	0.341914	0.342471
1.78368	0.338917	0.346997	0.344402	0.341087	0.346443	0.345683	0.348322	0.347475	0.347788	0.350735	0.346435	0.343509	0.348875	0.345164	0.342089	0.341851	0.345598	0.346523	0.341811	0.349481	0.347962	0.348218	0.346905	0.357817	0.355966	0.352316	0.35484	0.351876	0.346531	0.350938	0.352325	0.349246	0.355906	0.350395	0.347299	0.348646	0.353114	0.357002	0.353412	0.352658	0.34862	0.346635	0.351659	0.351841	0.351892	0.352661	0.350798	0.345908	0.345916
1.78335	0.337648	0.346312	0.343285	0.339523	0.344906	0.34459	0.347221	0.347003	0.346774	0.349717	0.345428	0.343005	0.347743	0.343724	0.341405	0.340564	0.345043	0.345301	0.340385	0.348248	0.347427	0.347049	0.346171	0.357543	0.354815	0.351363	0.354394	0.351302	0.345456	0.34999	0.351451	0.348717	0.354835	0.349541	0.346061	0.347757	0.352627	0.356379	0.352197	0.351733	0.348212	0.345554	0.351288	0.350917	0.351579	0.352048	0.349548	0.344926	0.345367
1.78302	0.339012	0.347027	0.344711	0.340869	0.346382	0.345963	0.348562	0.347818	0.347859	0.351158	0.346053	0.343879	0.348805	0.3449	0.34229	0.341493	0.346046	0.346357	0.34112	0.349718	0.347863	0.347817	0.346632	0.357929	0.355855	0.353026	0.355524	0.352361	0.34641	0.350891	0.352137	0.349303	0.356237	0.350497	0.347189	0.349048	0.353357	0.357597	0.353474	0.35251	0.34866	0.346695	0.352454	0.352298	0.352259	0.353006	0.351075	0.34614	0.346244
1.78268	0.337424	0.344986	0.342344	0.33897	0.344379	0.344401	0.347138	0.345923	0.34654	0.349519	0.344829	0.342284	0.347254	0.343747	0.340425	0.339658	0.344573	0.345035	0.33955	0.34781	0.346715	0.346641	0.345194	0.356715	0.354455	0.350967	0.353438	0.350768	0.345357	0.349375	0.350799	0.348418	0.355041	0.348923	0.345636	0.347596	0.352059	0.355714	0.351847	0.351402	0.34739	0.3451	0.350688	0.350787	0.350966	0.351813	0.349268	0.344367	0.345003
1.78235	0.340515	0.348246	0.345429	0.341431	0.347467	0.346933	0.349275	0.348431	0.349289	0.351993	0.347753	0.344964	0.349662	0.346058	0.343402	0.342761	0.347329	0.34786	0.342635	0.351016	0.349963	0.349398	0.348128	0.359642	0.357141	0.353676	0.356486	0.353473	0.347587	0.352131	0.353602	0.351046	0.35793	0.351609	0.348221	0.350216	0.35497	0.358937	0.355288	0.354128	0.350103	0.347865	0.353513	0.353717	0.353625	0.35468	0.352155	0.347854	0.34788
1.78202	0.338944	0.346754	0.344584	0.340254	0.346225	0.345328	0.348504	0.347748	0.347689	0.351136	0.346217	0.343591	0.348888	0.345488	0.342096	0.341137	0.345894	0.346727	0.341252	0.349287	0.348189	0.348004	0.347159	0.358463	0.356215	0.35288	0.355546	0.352847	0.346754	0.351436	0.352747	0.350298	0.35631	0.350729	0.347549	0.348577	0.353845	0.358008	0.354014	0.353525	0.34921	0.347231	0.352198	0.352235	0.352836	0.353148	0.351336	0.346682	0.346414
1.78168	0.338721	0.346811	0.344161	0.340004	0.345757	0.345414	0.348043	0.346983	0.34747	0.350983	0.345904	0.343807	0.348352	0.344311	0.341842	0.340611	0.345792	0.3466	0.341303	0.34935	0.347795	0.347702	0.346455	0.35814	0.355681	0.352638	0.355384	0.352306	0.346102	0.351014	0.352522	0.349825	0.356014	0.350307	0.346978	0.348689	0.353351	0.357305	0.353819	0.353253	0.348876	0.346958	0.35261	0.351184	0.352581	0.353579	0.35124	0.346027	0.346257
1.78135	0.345008	0.352712	0.35042	0.346767	0.351789	0.351687	0.354034	0.353702	0.353942	0.356972	0.352339	0.349894	0.354922	0.351226	0.347995	0.347185	0.352135	0.353003	0.347383	0.355679	0.354265	0.353875	0.352598	0.36401	0.362307	0.35895	0.36167	0.358544	0.353377	0.357101	0.358983	0.356241	0.362797	0.357089	0.353423	0.355101	0.360237	0.363722	0.360273	0.359275	0.35529	0.353309	0.358632	0.358632	0.358884	0.359295	0.35737	0.35263	0.352423
1.78102	0.344126	0.351901	0.349494	0.345796	0.351238	0.351004	0.353824	0.352339	0.352798	0.356074	0.351051	0.34874	0.353997	0.350426	0.347186	0.346104	0.351277	0.351649	0.34641	0.354446	0.353635	0.353676	0.35214	0.363301	0.360984	0.358224	0.360654	0.35744	0.351811	0.356069	0.357955	0.355386	0.362116	0.355684	0.352488	0.354187	0.358847	0.362952	0.35934	0.358809	0.354311	0.352457	0.357901	0.357661	0.357791	0.358529	0.356529	0.351312	0.352218
1.78069	0.342793	0.350116	0.348033	0.344082	0.349624	0.349347	0.35189	0.350983	0.351286	0.354388	0.349659	0.347368	0.352392	0.348463	0.345654	0.345148	0.349843	0.350213	0.344984	0.353265	0.351952	0.35235	0.350934	0.362008	0.359779	0.356664	0.359383	0.356283	0.350207	0.354748	0.356397	0.353603	0.360654	0.354456	0.351396	0.352907	0.357941	0.361575	0.358022	0.357373	0.35305	0.351118	0.356592	0.356536	0.356693	0.357397	0.355036	0.35051	0.350599
1.78035	0.338458	0.346766	0.344034	0.340136	0.345968	0.345433	0.348189	0.347439	0.347455	0.350436	0.346058	0.34344	0.348707	0.344541	0.342011	0.341214	0.345977	0.346442	0.341209	0.349345	0.348394	0.348486	0.346897	0.358324	0.356647	0.352772	0.355242	0.35285	0.347057	0.351095	0.352986	0.34976	0.3571	0.350663	0.347686	0.349151	0.354407	0.357936	0.354116	0.353345	0.349918	0.347506	0.352508	0.352612	0.35322	0.353812	0.351634	0.346868	0.34725
1.78002	0.343634	0.351746	0.348987	0.344918	0.350928	0.350821	0.353133	0.352232	0.352944	0.355591	0.350962	0.348965	0.35341	0.349492	0.346857	0.346102	0.351151	0.35148	0.346255	0.354726	0.353211	0.353636	0.351697	0.363369	0.361345	0.357665	0.3602	0.357673	0.352119	0.356022	0.357772	0.354799	0.36163	0.356181	0.352765	0.35425	0.358983	0.362853	0.359102	0.358682	0.354127	0.352215	0.357831	0.357988	0.358092	0.358864	0.356732	0.352019	0.352127
1.77969	0.346693	0.354154	0.35223	0.34809	0.353934	0.353283	0.355961	0.355273	0.355368	0.358358	0.354129	0.351938	0.356421	0.352916	0.34988	0.349239	0.354078	0.354532	0.349528	0.357388	0.355856	0.356021	0.355154	0.366231	0.36429	0.360878	0.363497	0.360683	0.354624	0.359494	0.360849	0.357915	0.364818	0.359032	0.355683	0.356857	0.361749	0.365983	0.362075	0.361756	0.357563	0.355454	0.360963	0.360918	0.361215	0.361744	0.359928	0.355105	0.355077
1.77936	0.348844	0.356642	0.354242	0.350433	0.355998	0.355637	0.358447	0.357514	0.357569	0.361057	0.356317	0.353647	0.358777	0.355046	0.352453	0.351629	0.356394	0.356534	0.351945	0.359815	0.358516	0.358785	0.357396	0.368196	0.366427	0.363134	0.365787	0.362782	0.35739	0.36172	0.362818	0.360289	0.367307	0.361035	0.357773	0.359526	0.364387	0.368093	0.36443	0.364259	0.359654	0.357919	0.363377	0.363417	0.363664	0.364173	0.362082	0.357656	0.357399
1.77903	0.349783	0.357211	0.355159	0.35076	0.356825	0.356063	0.358935	0.358264	0.35839	0.361505	0.356855	0.35463	0.359838	0.356185	0.352768	0.352282	0.35672	0.357458	0.352915	0.360589	0.359271	0.358983	0.358181	0.369601	0.367452	0.363732	0.366758	0.3637	0.357877	0.362421	0.364127	0.361467	0.367835	0.362057	0.35853	0.360502	0.365535	0.369441	0.364991	0.364826	0.360914	0.358509	0.364265	0.364017	0.364108	0.364876	0.362774	0.358335	0.358092
1.77869	0.346381	0.354786	0.352206	0.347806	0.354069	0.353012	0.355906	0.355248	0.355477	0.358934	0.353863	0.351244	0.356753	0.352709	0.350038	0.349528	0.353664	0.354264	0.349086	0.357514	0.356232	0.356264	0.354902	0.366341	0.364397	0.360721	0.363595	0.36057	0.355332	0.359477	0.361152	0.358366	0.365112	0.358956	0.355439	0.35743	0.362733	0.366132	0.36199	0.361716	0.357709	0.355754	0.360997	0.360976	0.361248	0.36194	0.360036	0.355151	0.355073
1.77836	0.348798	0.357081	0.354369	0.350192	0.356071	0.355956	0.358153	0.357077	0.357994	0.360798	0.356864	0.35392	0.359035	0.355329	0.352344	0.351713	0.356141	0.356728	0.351732	0.359673	0.358707	0.358856	0.357245	0.368933	0.366822	0.36317	0.366145	0.362821	0.358055	0.361671	0.363307	0.360355	0.367132	0.361838	0.358179	0.359952	0.364768	0.368819	0.364995	0.364037	0.360371	0.358194	0.363715	0.363386	0.364083	0.364836	0.362437	0.358129	0.358096
1.77803	0.351571	0.359382	0.356783	0.353214	0.359199	0.358357	0.360955	0.360199	0.361021	0.363804	0.358809	0.356502	0.361808	0.357802	0.355121	0.354832	0.359092	0.359981	0.35436	0.362393	0.361195	0.361666	0.359998	0.371524	0.369003	0.365984	0.368592	0.365876	0.360237	0.364609	0.366112	0.363223	0.370471	0.364776	0.361237	0.362622	0.367688	0.371579	0.367674	0.366876	0.363337	0.361439	0.36639	0.366002	0.366565	0.367366	0.365532	0.361015	0.360785
1.7777	0.351203	0.359246	0.356569	0.352695	0.358377	0.357589	0.359929	0.359424	0.359647	0.362793	0.358699	0.356246	0.361147	0.357231	0.353992	0.353889	0.358521	0.359035	0.353845	0.362256	0.360637	0.360582	0.3597	0.370936	0.369034	0.365244	0.368315	0.365108	0.360034	0.364166	0.365628	0.363024	0.370359	0.363636	0.360527	0.36226	0.366978	0.370778	0.367407	0.366607	0.362475	0.360619	0.366013	0.366009	0.366247	0.366947	0.36488	0.360091	0.360223
1.77737	0.346774	0.35447	0.351981	0.348152	0.353827	0.353191	0.356116	0.355095	0.355703	0.358486	0.35409	0.351599	0.356891	0.352729	0.350167	0.349542	0.353997	0.354939	0.34985	0.357771	0.356596	0.356154	0.355579	0.367092	0.364551	0.361018	0.363369	0.360951	0.355594	0.359639	0.361541	0.358776	0.365315	0.359472	0.356319	0.357813	0.362725	0.36639	0.363019	0.362638	0.358399	0.356596	0.361986	0.361741	0.362151	0.362686	0.360699	0.356009	0.355907
1.77704	0.351277	0.358887	0.356573	0.35281	0.35844	0.357993	0.360695	0.359922	0.360019	0.363641	0.358892	0.356561	0.361385	0.357369	0.354876	0.354312	0.3593	0.359696	0.354568	0.362626	0.361037	0.361441	0.36002	0.371077	0.368899	0.366066	0.368239	0.366025	0.360731	0.364524	0.366134	0.363384	0.37017	0.364164	0.361464	0.362914	0.367645	0.371674	0.368062	0.367005	0.363319	0.361203	0.36663	0.366564	0.366664	0.367531	0.365398	0.360657	0.360993
1.77671	0.347904	0.356065	0.353447	0.349212	0.355221	0.354755	0.357219	0.356708	0.356804	0.360512	0.355296	0.352823	0.358095	0.35445	0.351329	0.350683	0.355347	0.355905	0.350829	0.359022	0.357554	0.357877	0.356922	0.367906	0.36582	0.36273	0.365771	0.362538	0.356859	0.361431	0.362862	0.360123	0.366996	0.360911	0.357713	0.359333	0.364007	0.368405	0.364681	0.363994	0.35991	0.357706	0.363299	0.363327	0.363466	0.364066	0.36254	0.35763	0.357719
1.77638	0.350512	0.357727	0.355201	0.351537	0.357265	0.356795	0.359412	0.358609	0.358866	0.361577	0.35757	0.354896	0.360396	0.356511	0.353635	0.35265	0.357624	0.35819	0.352782	0.361188	0.359917	0.360026	0.358682	0.370237	0.368283	0.364238	0.36715	0.364598	0.359169	0.363118	0.36517	0.362307	0.368969	0.363291	0.36002	0.361183	0.366416	0.370739	0.366767	0.366229	0.361989	0.360014	0.365776	0.365677	0.365742	0.366468	0.364713	0.359768	0.35995
1.77605	0.34967	0.35769	0.355052	0.351077	0.35723	0.35666	0.359218	0.358239	0.358502	0.361791	0.357321	0.354948	0.360057	0.356179	0.353539	0.352678	0.357484	0.357982	0.352738	0.360926	0.359648	0.360283	0.358267	0.370108	0.367701	0.364346	0.367251	0.364441	0.358462	0.363615	0.364796	0.362354	0.368951	0.36316	0.359475	0.361481	0.366699	0.370453	0.366395	0.366021	0.36195	0.359893	0.365717	0.365054	0.365817	0.366407	0.363969	0.360031	0.35975
1.77572	0.358059	0.365535	0.363441	0.359313	0.364584	0.364252	0.366919	0.366226	0.366426	0.370043	0.365512	0.362869	0.367801	0.364047	0.361261	0.360905	0.365391	0.366265	0.361087	0.368773	0.367712	0.367531	0.366369	0.377827	0.375381	0.372242	0.375073	0.372312	0.366967	0.371256	0.372973	0.369987	0.377067	0.371463	0.367679	0.369506	0.374389	0.37844	0.374557	0.373818	0.370261	0.368273	0.373618	0.373424	0.373805	0.374227	0.372506	0.367858	0.367952
1.77539	0.351731	0.359161	0.357383	0.35323	0.359043	0.35831	0.361237	0.360654	0.360727	0.363995	0.359211	0.357021	0.361929	0.358264	0.355169	0.354847	0.359133	0.360091	0.354522	0.36302	0.361557	0.361895	0.360438	0.372256	0.369989	0.366651	0.369349	0.366087	0.361126	0.36512	0.367223	0.364253	0.371203	0.365447	0.362139	0.363794	0.368828	0.372236	0.368709	0.36807	0.364164	0.361671	0.367559	0.367814	0.368025	0.368503	0.366743	0.361894	0.362144
1.77506	0.357168	0.36469	0.362258	0.358288	0.364025	0.363792	0.365904	0.364924	0.365589	0.36855	0.364073	0.361688	0.366764	0.362988	0.360662	0.359422	0.364597	0.364959	0.359839	0.367929	0.366816	0.366838	0.365703	0.377163	0.37473	0.371606	0.374189	0.371098	0.36608	0.370707	0.371843	0.369106	0.375931	0.37013	0.367007	0.368841	0.373202	0.37753	0.37392	0.37305	0.368832	0.367265	0.372541	0.372427	0.372802	0.373219	0.371543	0.367433	0.366755
1.77472	0.355903	0.363819	0.360863	0.357411	0.363012	0.361978	0.365096	0.364171	0.364597	0.367642	0.362895	0.360891	0.36641	0.362088	0.359146	0.358944	0.363658	0.364168	0.359122	0.366834	0.365584	0.36579	0.364537	0.375708	0.373787	0.370646	0.373345	0.37053	0.365093	0.369225	0.371022	0.368418	0.375123	0.369372	0.366189	0.367893	0.37238	0.376828	0.372943	0.372278	0.368204	0.366322	0.371958	0.371695	0.372085	0.373083	0.37059	0.366631	0.366183
1.77439	0.351824	0.359362	0.357448	0.353493	0.359332	0.358196	0.360997	0.360664	0.361155	0.364103	0.359229	0.357051	0.361672	0.358479	0.355114	0.354603	0.35966	0.359829	0.355163	0.363146	0.361501	0.362524	0.360922	0.371995	0.369915	0.366602	0.36955	0.367058	0.361019	0.365503	0.36739	0.364443	0.371888	0.365966	0.362403	0.363941	0.369032	0.372929	0.369062	0.368391	0.364556	0.362958	0.367921	0.367851	0.368048	0.369041	0.367317	0.362633	0.362792
1.77407	0.35304	0.360724	0.358677	0.354536	0.359904	0.359602	0.362467	0.361593	0.362071	0.364877	0.360575	0.357788	0.363403	0.359326	0.356197	0.356116	0.360573	0.361128	0.356027	0.364111	0.362621	0.362902	0.361753	0.373346	0.371367	0.367869	0.370475	0.367833	0.362158	0.366715	0.36877	0.365874	0.372689	0.366667	0.363675	0.364989	0.370329	0.374203	0.370549	0.369951	0.365762	0.364133	0.369731	0.369468	0.369872	0.370019	0.36808	0.364062	0.364093
1.77374	0.357883	0.365594	0.363065	0.359124	0.364769	0.364325	0.367469	0.366122	0.366551	0.370053	0.365228	0.362794	0.367816	0.364381	0.36126	0.360624	0.365747	0.365544	0.36034	0.368806	0.367704	0.368071	0.366382	0.378044	0.375758	0.372622	0.375316	0.372436	0.366799	0.371592	0.372944	0.370501	0.377328	0.371713	0.368089	0.369868	0.374446	0.378883	0.375275	0.374382	0.370349	0.36875	0.373805	0.373718	0.374003	0.374665	0.373119	0.368671	0.368474
1.77341	0.355919	0.363905	0.361266	0.356964	0.362679	0.361963	0.364862	0.364168	0.364257	0.367477	0.363089	0.360634	0.365923	0.361871	0.359045	0.358669	0.363521	0.364012	0.358954	0.36728	0.365828	0.3664	0.36483	0.375763	0.373832	0.370504	0.373227	0.370639	0.365108	0.369644	0.371227	0.368513	0.375677	0.369539	0.366395	0.367878	0.373239	0.376721	0.373001	0.372629	0.368792	0.366967	0.372466	0.372429	0.372606	0.372921	0.371324	0.366576	0.366468
1.77308	0.353347	0.361134	0.358822	0.354991	0.360409	0.359528	0.362989	0.361567	0.362017	0.365158	0.360378	0.358488	0.363597	0.359804	0.356904	0.355896	0.360771	0.361791	0.356796	0.364833	0.36346	0.363328	0.362246	0.373886	0.371691	0.36826	0.37121	0.368206	0.36301	0.367155	0.36916	0.366158	0.373492	0.366991	0.363419	0.36567	0.370816	0.374564	0.370965	0.370255	0.365989	0.364233	0.369798	0.36996	0.370145	0.370789	0.368665	0.36453	0.364422
1.77275	0.36007	0.367963	0.365722	0.361778	0.367178	0.366892	0.369599	0.369077	0.369038	0.372388	0.36767	0.365366	0.370894	0.367606	0.363843	0.363488	0.368247	0.368629	0.363669	0.37145	0.370755	0.370955	0.369504	0.380732	0.378756	0.375405	0.378345	0.375229	0.370025	0.374456	0.375795	0.373018	0.379617	0.37432	0.371324	0.372835	0.378372	0.381846	0.378369	0.377843	0.373934	0.371518	0.376943	0.377029	0.376867	0.37785	0.375965	0.371891	0.371609
1.77242	0.356755	0.364384	0.36227	0.357822	0.364057	0.36349	0.366121	0.364956	0.365533	0.368723	0.363937	0.361896	0.366801	0.36312	0.360446	0.35993	0.364513	0.364987	0.359658	0.368266	0.366613	0.366941	0.365654	0.377056	0.374906	0.371739	0.374373	0.371935	0.365935	0.370967	0.372512	0.369671	0.377076	0.370939	0.367673	0.368997	0.374402	0.378317	0.374587	0.374372	0.370103	0.367951	0.373686	0.373749	0.373592	0.374676	0.372577	0.36822	0.368019
1.77209	0.361923	0.369439	0.367525	0.363364	0.368983	0.368503	0.371018	0.37062	0.371051	0.373754	0.36907	0.366803	0.372081	0.367938	0.365235	0.36522	0.369573	0.370389	0.365073	0.373382	0.371779	0.37271	0.370965	0.382185	0.380503	0.376941	0.379505	0.376827	0.37137	0.375711	0.377858	0.374639	0.382023	0.375989	0.372769	0.374262	0.379523	0.383584	0.379835	0.379359	0.375068	0.374077	0.379116	0.378783	0.378844	0.37963	0.377634	0.373195	0.373213
1.77176	0.359328	0.367335	0.365041	0.361252	0.366716	0.366678	0.369105	0.368094	0.368925	0.371475	0.367108	0.364162	0.369857	0.366244	0.363323	0.362593	0.367477	0.367701	0.363007	0.371542	0.369949	0.370366	0.368395	0.380616	0.378227	0.374589	0.377528	0.374825	0.369591	0.373868	0.375517	0.372685	0.379794	0.373771	0.370821	0.372405	0.377134	0.381395	0.377374	0.377043	0.373199	0.371443	0.376969	0.376671	0.376848	0.377562	0.375871	0.371525	0.370942
1.77143	0.361093	0.368559	0.3666	0.362586	0.368076	0.367717	0.3704	0.369725	0.370038	0.372821	0.367949	0.366163	0.371599	0.367533	0.364513	0.364099	0.368696	0.369386	0.364394	0.372235	0.371185	0.371122	0.370095	0.381681	0.379316	0.376492	0.379016	0.375913	0.370481	0.374892	0.376919	0.374372	0.381057	0.375351	0.371378	0.37347	0.37902	0.383231	0.379354	0.37893	0.374771	0.37276	0.378415	0.378665	0.378349	0.379079	0.377562	0.372872	0.372913
1.7711	0.359331	0.367061	0.364564	0.360765	0.366185	0.365807	0.368809	0.367649	0.368369	0.371167	0.366728	0.364265	0.369227	0.365966	0.362694	0.362644	0.366925	0.367436	0.362145	0.370676	0.369344	0.369562	0.368248	0.379923	0.377548	0.374736	0.377201	0.37453	0.369089	0.373482	0.375245	0.372495	0.379464	0.373466	0.370029	0.371867	0.376912	0.381179	0.377778	0.37719	0.372921	0.371277	0.376396	0.376625	0.377046	0.377402	0.375808	0.371279	0.371325
1.77077	0.359847	0.367694	0.365441	0.361834	0.367254	0.366689	0.369301	0.368929	0.36923	0.372272	0.367334	0.36549	0.370206	0.366518	0.363754	0.36368	0.368091	0.368839	0.36309	0.371588	0.370261	0.370754	0.368981	0.380664	0.378421	0.375281	0.378458	0.375383	0.369721	0.374082	0.376356	0.37328	0.380016	0.375019	0.371279	0.37292	0.377969	0.38205	0.378931	0.377747	0.374035	0.371982	0.377571	0.377689	0.377896	0.378472	0.376753	0.372348	0.372383
1.77044	0.359122	0.366865	0.364977	0.360881	0.366833	0.365873	0.369065	0.367902	0.368376	0.371297	0.366665	0.364493	0.369983	0.366083	0.363136	0.362832	0.36724	0.367962	0.362478	0.37065	0.369894	0.369826	0.368538	0.380103	0.378373	0.374978	0.377187	0.374988	0.369486	0.37398	0.375566	0.372584	0.379462	0.373911	0.370601	0.372372	0.377776	0.381609	0.377941	0.377488	0.373266	0.371927	0.376968	0.377071	0.376971	0.377827	0.376495	0.371761	0.371736
1.77012	0.360851	0.368734	0.366728	0.362123	0.367816	0.367641	0.370581	0.369639	0.370141	0.373053	0.36843	0.365704	0.371084	0.367367	0.364878	0.364717	0.368634	0.369461	0.363764	0.372524	0.371523	0.371344	0.370291	0.381844	0.37943	0.376292	0.379114	0.376436	0.371119	0.375578	0.377393	0.374731	0.380891	0.375609	0.372458	0.373977	0.37941	0.383262	0.379916	0.378976	0.375264	0.373088	0.378841	0.378597	0.379347	0.37966	0.377813	0.373529	0.373725
1.76979	0.36519	0.372831	0.370739	0.36656	0.372328	0.372035	0.374184	0.374076	0.374251	0.377423	0.372307	0.370398	0.375768	0.371734	0.368874	0.368987	0.372731	0.373567	0.368366	0.376836	0.375482	0.375819	0.374189	0.386235	0.383972	0.380978	0.383065	0.38033	0.375519	0.379664	0.381347	0.379012	0.385816	0.379933	0.376636	0.378311	0.383834	0.387645	0.38419	0.383357	0.379362	0.378134	0.383156	0.383266	0.383605	0.384088	0.382357	0.378137	0.377977
1.76946	0.366064	0.373679	0.371735	0.36732	0.373349	0.372695	0.375552	0.374698	0.375181	0.377643	0.373318	0.371148	0.376526	0.372509	0.369688	0.369503	0.373957	0.3748	0.369257	0.377503	0.376602	0.37708	0.375013	0.386972	0.384472	0.381412	0.384154	0.381768	0.376068	0.380363	0.381886	0.379683	0.386878	0.380807	0.37756	0.379371	0.384454	0.388759	0.384658	0.384341	0.380405	0.378395	0.384299	0.384168	0.38437	0.385049	0.383348	0.378818	0.378775
1.76913	0.36283	0.370331	0.368578	0.364722	0.370051	0.369424	0.371923	0.37132	0.371363	0.374846	0.369964	0.368125	0.373045	0.369357	0.366539	0.366542	0.370811	0.371316	0.365472	0.374185	0.373112	0.373344	0.372112	0.383528	0.38153	0.378457	0.381369	0.37806	0.372608	0.377572	0.379151	0.376507	0.383393	0.377835	0.374384	0.376126	0.381542	0.385449	0.382157	0.381391	0.377115	0.375799	0.380804	0.380501	0.381248	0.381911	0.38019	0.37545	0.375587
1.7688	0.36124	0.369222	0.366885	0.362534	0.368715	0.368013	0.370922	0.370042	0.370397	0.373396	0.368283	0.36646	0.371425	0.367996	0.364914	0.364865	0.36916	0.370332	0.364526	0.373111	0.371778	0.372099	0.370772	0.38191	0.380118	0.377231	0.37953	0.376514	0.371688	0.376347	0.377983	0.374978	0.382127	0.376095	0.373003	0.374665	0.379518	0.383889	0.380478	0.379583	0.375769	0.374227	0.379355	0.379275	0.379865	0.38047	0.378796	0.374442	0.374204
1.76848	0.365745	0.373104	0.370974	0.366987	0.372939	0.372101	0.374426	0.373939	0.374178	0.37776	0.372791	0.370909	0.375576	0.372522	0.369332	0.369325	0.373381	0.374185	0.368947	0.377464	0.376189	0.376746	0.374773	0.386378	0.384049	0.381323	0.384574	0.381085	0.375848	0.380298	0.381782	0.379105	0.386212	0.380886	0.377361	0.379187	0.38421	0.388703	0.384766	0.384388	0.379891	0.378299	0.383776	0.383721	0.383884	0.385345	0.383541	0.378984	0.379237
1.76815	0.3678	0.37505	0.373152	0.369335	0.374719	0.374131	0.377103	0.376306	0.376541	0.379286	0.375071	0.37287	0.377759	0.374253	0.371618	0.370986	0.375751	0.376116	0.370972	0.37903	0.378033	0.378465	0.377296	0.388266	0.386552	0.38321	0.386114	0.382884	0.378301	0.38216	0.384399	0.38169	0.388674	0.382848	0.379208	0.38146	0.386614	0.39045	0.387018	0.386581	0.38232	0.380691	0.386026	0.386152	0.386434	0.387146	0.385424	0.381236	0.381192
1.76782	0.369026	0.376557	0.37452	0.370705	0.37634	0.375575	0.37833	0.377819	0.378029	0.38088	0.376197	0.374192	0.379883	0.375876	0.372959	0.372513	0.376873	0.377819	0.372041	0.380648	0.37946	0.379539	0.378295	0.389786	0.388325	0.384736	0.387282	0.384862	0.379391	0.383987	0.385872	0.383076	0.389695	0.384242	0.380878	0.382586	0.387911	0.392099	0.388406	0.388068	0.384117	0.382328	0.387433	0.387857	0.387697	0.38913	0.386949	0.3823	0.382612
1.76749	0.363939	0.371265	0.369323	0.365425	0.37108	0.370267	0.373222	0.372356	0.373062	0.375426	0.371222	0.368814	0.37393	0.370134	0.367505	0.36716	0.371583	0.372406	0.367076	0.375622	0.374031	0.374539	0.372946	0.38492	0.382666	0.379352	0.382204	0.37946	0.37445	0.378571	0.380507	0.378173	0.384837	0.378838	0.375412	0.377644	0.382704	0.386952	0.383419	0.38296	0.37855	0.376734	0.382503	0.38248	0.383225	0.38366	0.38191	0.377986	0.3778
1.76717	0.363375	0.370914	0.368771	0.364872	0.370548	0.369663	0.372571	0.371832	0.372357	0.375079	0.370693	0.368581	0.373152	0.369785	0.366901	0.366764	0.371257	0.3717	0.366286	0.374654	0.373446	0.373951	0.372213	0.38447	0.382049	0.379375	0.381666	0.37899	0.373865	0.378622	0.379817	0.377133	0.384463	0.378952	0.375001	0.377205	0.382469	0.386406	0.382696	0.383059	0.37797	0.376711	0.382115	0.382015	0.382413	0.383284	0.381807	0.377422	0.377256
1.76684	0.364374	0.372068	0.369786	0.365827	0.371468	0.37072	0.373352	0.37244	0.37316	0.376233	0.371583	0.3697	0.374519	0.37112	0.368235	0.367956	0.372355	0.372962	0.367493	0.376184	0.374829	0.375309	0.373314	0.38523	0.383069	0.379582	0.382973	0.380305	0.374452	0.379056	0.380949	0.377983	0.385176	0.379529	0.375816	0.378099	0.38328	0.387299	0.383606	0.383504	0.37938	0.377776	0.383093	0.383307	0.38326	0.384334	0.383095	0.37878	0.378282
1.76651	0.363838	0.371208	0.369121	0.365086	0.371209	0.3703	0.372955	0.372189	0.372492	0.375269	0.370879	0.368569	0.374092	0.370145	0.367653	0.367315	0.371992	0.372417	0.367085	0.375437	0.374142	0.374267	0.373236	0.3846	0.382412	0.379619	0.382351	0.379818	0.374298	0.378405	0.380395	0.377949	0.384831	0.379283	0.375898	0.377211	0.383013	0.386966	0.383742	0.38307	0.378931	0.377192	0.382733	0.383016	0.383062	0.384312	0.382238	0.378091	0.378174
1.76619	0.364759	0.372657	0.370842	0.367146	0.372402	0.371681	0.374581	0.373883	0.37378	0.377411	0.37197	0.36999	0.375078	0.371653	0.368632	0.368705	0.373015	0.373978	0.368198	0.376704	0.375573	0.375445	0.374752	0.386179	0.384031	0.381212	0.383587	0.381381	0.375382	0.380022	0.381986	0.379162	0.386015	0.380669	0.377264	0.379245	0.384298	0.388166	0.384862	0.384387	0.380646	0.378293	0.38432	0.38427	0.384567	0.38539	0.383748	0.379675	0.379656
1.76586	0.366663	0.374146	0.372726	0.368486	0.374343	0.37387	0.375978	0.37536	0.376217	0.378868	0.374208	0.371866	0.377265	0.37359	0.370848	0.370415	0.375104	0.375046	0.369903	0.378416	0.377464	0.37772	0.376148	0.388108	0.385932	0.383337	0.385921	0.382557	0.377434	0.382277	0.383614	0.381124	0.388173	0.382757	0.379064	0.381002	0.386366	0.390316	0.386911	0.386335	0.382277	0.380627	0.386189	0.386196	0.386624	0.387713	0.386111	0.381218	0.381641
1.76553	0.366599	0.373617	0.371589	0.367956	0.373343	0.372627	0.375233	0.374499	0.375258	0.378316	0.373564	0.371134	0.376621	0.372963	0.369825	0.369982	0.373796	0.375099	0.369498	0.377903	0.376668	0.377198	0.37528	0.386979	0.385148	0.382072	0.384583	0.382045	0.376848	0.381522	0.383249	0.380553	0.387426	0.381577	0.378084	0.379906	0.385397	0.389914	0.386162	0.385749	0.381798	0.380203	0.385828	0.385289	0.385816	0.386761	0.38543	0.380858	0.380567
1.76521	0.368351	0.375571	0.374084	0.369834	0.375366	0.37471	0.377544	0.376857	0.377163	0.380142	0.375452	0.373577	0.378607	0.374917	0.372033	0.37169	0.375917	0.376715	0.371177	0.379936	0.378735	0.379019	0.377792	0.389208	0.387233	0.384517	0.38746	0.384074	0.379132	0.383307	0.385154	0.382621	0.38955	0.383954	0.380837	0.382388	0.387767	0.392033	0.388336	0.387798	0.383981	0.382452	0.387909	0.387994	0.38814	0.389233	0.387151	0.382985	0.3833
1.76488	0.366886	0.374073	0.372499	0.368612	0.374265	0.373394	0.375989	0.375359	0.375519	0.378748	0.373644	0.372044	0.377313	0.37349	0.37065	0.370652	0.37443	0.375358	0.370303	0.378499	0.377142	0.37776	0.375898	0.387607	0.385829	0.383015	0.385726	0.382716	0.377201	0.381938	0.383827	0.381008	0.387703	0.382236	0.379119	0.381056	0.386143	0.390425	0.386918	0.386706	0.382283	0.380704	0.386514	0.386462	0.386773	0.388079	0.386409	0.381006	0.38167
1.76455	0.36707	0.374468	0.372682	0.368325	0.374137	0.373598	0.37634	0.37534	0.375679	0.379019	0.374121	0.371697	0.377241	0.373683	0.37074	0.370426	0.37473	0.375571	0.369735	0.378733	0.377242	0.378173	0.376175	0.388161	0.385755	0.382901	0.385861	0.382697	0.377549	0.381883	0.383956	0.38098	0.388531	0.38262	0.37926	0.380979	0.386743	0.390491	0.387332	0.386771	0.382804	0.381034	0.386279	0.386643	0.387139	0.387738	0.385912	0.382057	0.38186
1.76423	0.365282	0.372657	0.370604	0.366956	0.372543	0.371406	0.374365	0.373257	0.37412	0.37712	0.371743	0.370295	0.375614	0.371803	0.368824	0.368818	0.37316	0.373333	0.367894	0.376765	0.375922	0.375935	0.37453	0.38637	0.384357	0.381017	0.3838	0.380797	0.375713	0.380577	0.38225	0.380013	0.386697	0.381182	0.377787	0.379177	0.384771	0.389236	0.38563	0.385095	0.381464	0.379438	0.384853	0.384908	0.385678	0.386154	0.384913	0.380859	0.380397
1.7639	0.368268	0.375644	0.373957	0.369621	0.375592	0.374749	0.377764	0.37656	0.37759	0.380278	0.375571	0.373233	0.378893	0.375211	0.371955	0.372016	0.376749	0.377393	0.371337	0.379852	0.378525	0.379171	0.377498	0.38932	0.387377	0.384277	0.386912	0.384405	0.378728	0.383406	0.385541	0.383193	0.38977	0.384513	0.381035	0.382734	0.388328	0.392429	0.389002	0.388601	0.384512	0.383074	0.388416	0.388209	0.388765	0.389773	0.387871	0.383749	0.384128
1.76358	0.372836	0.380914	0.378934	0.37464	0.380411	0.379374	0.382418	0.381564	0.382258	0.385463	0.380527	0.378105	0.38341	0.380111	0.377239	0.377367	0.381164	0.381864	0.376235	0.384737	0.383626	0.384062	0.38278	0.394184	0.392156	0.389324	0.392091	0.389382	0.384237	0.388605	0.390382	0.387704	0.394591	0.389359	0.385605	0.387215	0.39304	0.397378	0.393914	0.393283	0.38908	0.387608	0.393427	0.393001	0.393911	0.394552	0.392985	0.388603	0.38882
1.76325	0.373823	0.381186	0.379469	0.375549	0.381196	0.380794	0.382884	0.382336	0.382554	0.385695	0.381391	0.379253	0.384264	0.38046	0.377444	0.377518	0.382124	0.382157	0.376749	0.385569	0.384037	0.385079	0.383361	0.395362	0.392677	0.390343	0.392491	0.389563	0.384886	0.389242	0.390871	0.388719	0.395449	0.390291	0.386774	0.388575	0.393766	0.397888	0.394647	0.394406	0.390104	0.388907	0.393865	0.393983	0.394342	0.39589	0.393886	0.389536	0.389491
1.76292	0.37215	0.378943	0.377984	0.373092	0.378983	0.378309	0.381128	0.38007	0.380673	0.383698	0.378983	0.376587	0.381895	0.378269	0.37516	0.37541	0.379831	0.380649	0.374917	0.383433	0.382394	0.382855	0.381063	0.392775	0.390789	0.388119	0.390261	0.387975	0.38255	0.38707	0.388883	0.386283	0.39306	0.387853	0.384286	0.385806	0.391727	0.396007	0.392756	0.392517	0.388079	0.386242	0.39242	0.391964	0.392285	0.393233	0.391745	0.387439	0.387768
1.7626	0.373602	0.38104	0.378937	0.3748	0.381182	0.380228	0.383024	0.382226	0.382333	0.385913	0.380913	0.378683	0.38384	0.380269	0.377053	0.377438	0.382073	0.382398	0.376552	0.385374	0.384189	0.384784	0.383143	0.394848	0.392971	0.390103	0.392355	0.389829	0.384424	0.388771	0.39102	0.387997	0.395114	0.390128	0.386451	0.388319	0.393924	0.397954	0.394583	0.394362	0.389773	0.388734	0.394546	0.394536	0.394572	0.396026	0.393981	0.389534	0.389575
1.76227	0.374504	0.382472	0.380081	0.375749	0.381533	0.381458	0.384129	0.383097	0.383587	0.386464	0.381886	0.379844	0.385205	0.381469	0.37814	0.378444	0.38259	0.383276	0.37731	0.386685	0.384986	0.385692	0.384256	0.395618	0.39363	0.390935	0.393539	0.391022	0.385233	0.38987	0.392225	0.389426	0.396616	0.391171	0.387034	0.389362	0.394695	0.399401	0.395595	0.394974	0.390885	0.38955	0.394911	0.395174	0.39535	0.396793	0.395337	0.390343	0.39111
1.76195	0.375783	0.383335	0.38176	0.377582	0.383451	0.382821	0.384866	0.38442	0.384564	0.387918	0.383289	0.381265	0.386531	0.383218	0.37991	0.379528	0.384146	0.384694	0.378724	0.387811	0.386221	0.387031	0.38529	0.396739	0.394672	0.39249	0.395025	0.392168	0.386669	0.390979	0.393301	0.391043	0.397856	0.392471	0.388665	0.390886	0.396342	0.400614	0.397051	0.396716	0.392879	0.390982	0.39665	0.396657	0.397054	0.398334	0.396531	0.392583	0.392445
1.76162	0.373605	0.380956	0.37887	0.374961	0.381015	0.380019	0.382855	0.381905	0.381993	0.385567	0.38051	0.378662	0.38385	0.379697	0.376841	0.376964	0.381026	0.381756	0.376014	0.384523	0.3838	0.3845	0.383116	0.394344	0.392147	0.389862	0.392704	0.389525	0.383917	0.389063	0.391029	0.388032	0.395029	0.389825	0.386671	0.387829	0.393684	0.397625	0.39447	0.39407	0.389859	0.388686	0.394199	0.394168	0.394782	0.395828	0.394322	0.389915	0.389972
1.7613	0.374705	0.382178	0.380417	0.376508	0.382063	0.381585	0.383394	0.383028	0.383848	0.386948	0.381843	0.379965	0.384595	0.381153	0.378088	0.378313	0.382933	0.383297	0.377444	0.386198	0.384877	0.386014	0.384232	0.395458	0.393447	0.391071	0.393438	0.390608	0.385853	0.390647	0.392331	0.389636	0.39661	0.391298	0.387554	0.389299	0.395095	0.399238	0.39565	0.395638	0.39117	0.389553	0.395557	0.395816	0.396146	0.397269	0.395573	0.391748	0.391358
1.76097	0.374588	0.382025	0.380353	0.37626	0.382077	0.381157	0.383493	0.383009	0.383075	0.387115	0.381699	0.379202	0.384848	0.381072	0.378334	0.378512	0.38232	0.383624	0.377238	0.386185	0.384935	0.385586	0.384388	0.395733	0.393794	0.391176	0.393348	0.390967	0.385564	0.390365	0.392063	0.389765	0.396779	0.391379	0.387523	0.389756	0.395503	0.399343	0.395803	0.39534	0.391141	0.389628	0.395624	0.395709	0.395617	0.397133	0.395433	0.391211	0.391468
1.76065	0.377069	0.384473	0.383351	0.378245	0.384489	0.38361	0.386487	0.385659	0.386045	0.389607	0.384243	0.382072	0.387217	0.383819	0.380851	0.380949	0.384922	0.385722	0.380021	0.389054	0.387716	0.38876	0.387101	0.398491	0.396168	0.393614	0.396393	0.393582	0.388095	0.392925	0.394511	0.391753	0.399226	0.393809	0.390284	0.391797	0.39774	0.401974	0.398544	0.39831	0.394213	0.392478	0.398184	0.398453	0.398609	0.400126	0.398433	0.394075	0.39429
1.76032	0.372563	0.379945	0.377911	0.373777	0.379616	0.378393	0.38147	0.381127	0.381622	0.384512	0.379964	0.377522	0.382819	0.378921	0.375947	0.376446	0.379971	0.380566	0.374878	0.384063	0.382544	0.383641	0.382464	0.393835	0.391492	0.388833	0.391187	0.38863	0.38316	0.388002	0.389968	0.387359	0.39444	0.389187	0.385496	0.387069	0.392988	0.396912	0.393516	0.393387	0.389538	0.387983	0.393394	0.39334	0.393542	0.394941	0.393615	0.389458	0.38928
1.76	0.377666	0.384718	0.383058	0.378776	0.384705	0.384064	0.386781	0.386205	0.386253	0.389479	0.384413	0.382633	0.387358	0.384206	0.380486	0.3811	0.385579	0.385948	0.38025	0.389562	0.387847	0.388573	0.387032	0.398757	0.396657	0.393913	0.396687	0.39374	0.388668	0.393063	0.39516	0.392706	0.399451	0.393996	0.390281	0.392518	0.398171	0.402387	0.398939	0.398715	0.394357	0.393255	0.398913	0.398882	0.398926	0.400488	0.398501	0.394212	0.394587
1.75967	0.375776	0.382901	0.381379	0.377473	0.383327	0.382337	0.384691	0.384361	0.384527	0.387615	0.38284	0.380667	0.385918	0.38245	0.379525	0.379665	0.383622	0.384437	0.378607	0.387719	0.386018	0.386737	0.385559	0.396864	0.395088	0.391906	0.39483	0.39215	0.387027	0.391682	0.393775	0.390908	0.397489	0.392406	0.389107	0.390881	0.396827	0.400769	0.397612	0.397201	0.392794	0.391251	0.397177	0.397115	0.398207	0.399375	0.397387	0.393788	0.392859
1.75935	0.37598	0.383477	0.381986	0.377567	0.383626	0.382685	0.38496	0.384528	0.38514	0.388008	0.383092	0.381278	0.38642	0.38293	0.379774	0.379995	0.38398	0.384752	0.379034	0.38808	0.386874	0.38721	0.385797	0.397514	0.395201	0.392693	0.395285	0.392337	0.387255	0.391642	0.394139	0.391485	0.397968	0.393304	0.389535	0.391396	0.396713	0.401233	0.397981	0.397226	0.393129	0.392111	0.397738	0.397377	0.398066	0.399223	0.397476	0.394234	0.393484
1.75903	0.379188	0.386284	0.384501	0.380175	0.386406	0.385319	0.388385	0.387274	0.387756	0.390893	0.385962	0.384105	0.389238	0.385246	0.382273	0.382691	0.386603	0.387397	0.38164	0.390092	0.389156	0.389704	0.388217	0.400236	0.397876	0.395122	0.39785	0.395142	0.390007	0.394459	0.396509	0.393997	0.400904	0.395612	0.392522	0.394056	0.399567	0.403983	0.400853	0.400451	0.395812	0.394661	0.400042	0.400533	0.401097	0.40189	0.400813	0.396533	0.396679
1.7587	0.376053	0.383794	0.382246	0.377691	0.383583	0.38268	0.385268	0.384682	0.384891	0.388271	0.383087	0.381613	0.386598	0.38296	0.379862	0.380063	0.38428	0.384879	0.378771	0.387572	0.386723	0.387192	0.385615	0.397876	0.395511	0.392885	0.395471	0.392754	0.387605	0.392272	0.393639	0.391361	0.398661	0.393307	0.389435	0.391566	0.397258	0.401861	0.398097	0.398163	0.393599	0.391708	0.397649	0.398026	0.398458	0.399663	0.398249	0.394207	0.39411
1.75838	0.374992	0.382626	0.381107	0.376783	0.382403	0.381565	0.384567	0.383686	0.383902	0.387515	0.382118	0.38015	0.385214	0.381999	0.378818	0.378885	0.383217	0.384096	0.377883	0.386893	0.386129	0.385732	0.384882	0.39657	0.394526	0.391928	0.394237	0.391705	0.386456	0.390929	0.393201	0.390476	0.397387	0.392604	0.388241	0.390867	0.396333	0.400461	0.397072	0.397029	0.39277	0.391172	0.397299	0.396953	0.397632	0.399235	0.39769	0.393215	0.393081
1.75805	0.381272	0.388799	0.387244	0.382719	0.388406	0.387396	0.390247	0.389352	0.390222	0.39317	0.38802	0.386193	0.390975	0.387644	0.384762	0.385	0.388919	0.390095	0.383966	0.3929	0.391716	0.392264	0.390895	0.402165	0.400452	0.397707	0.400487	0.397836	0.392459	0.396902	0.398809	0.396389	0.403369	0.398473	0.394876	0.396204	0.402329	0.406705	0.403328	0.403013	0.398539	0.397129	0.402939	0.403082	0.403536	0.404972	0.40308	0.398944	0.399187
1.75773	0.379261	0.386121	0.384954	0.380615	0.386549	0.385792	0.387928	0.388192	0.388098	0.390871	0.386275	0.3839	0.389387	0.385869	0.382314	0.382987	0.386991	0.387932	0.381815	0.390817	0.389707	0.390368	0.388948	0.400351	0.398499	0.395963	0.398227	0.396012	0.390496	0.394943	0.397066	0.394392	0.401396	0.396356	0.392944	0.394519	0.400286	0.4048	0.401391	0.400939	0.3971	0.395502	0.401277	0.401287	0.401931	0.403036	0.401563	0.397311	0.397557
1.75741	0.383802	0.390696	0.389356	0.385382	0.390791	0.390114	0.392685	0.392019	0.392665	0.395089	0.390621	0.388867	0.394084	0.390084	0.38718	0.38709	0.391347	0.39224	0.386204	0.395215	0.393939	0.394245	0.393281	0.404941	0.402841	0.399983	0.402763	0.400247	0.394986	0.399184	0.40143	0.398692	0.406071	0.400524	0.396994	0.399033	0.404481	0.409145	0.40565	0.405043	0.401548	0.399985	0.405371	0.405737	0.40626	0.40786	0.406239	0.402093	0.401872
1.75708	0.377433	0.384677	0.383341	0.378737	0.385229	0.383833	0.386496	0.385732	0.386349	0.389243	0.384667	0.38226	0.387776	0.384308	0.380707	0.381046	0.385436	0.385616	0.37989	0.389195	0.387916	0.388459	0.387196	0.399095	0.396937	0.394305	0.396736	0.394353	0.388913	0.393596	0.395586	0.392914	0.399909	0.394666	0.391277	0.393027	0.399063	0.40365	0.399811	0.399316	0.395342	0.394345	0.399757	0.39996	0.400274	0.401545	0.400178	0.396228	0.3959
1.75676	0.378364	0.385137	0.384089	0.379743	0.385198	0.384389	0.387374	0.386709	0.386899	0.390083	0.385405	0.383262	0.388265	0.384862	0.381391	0.38174	0.38568	0.386593	0.380831	0.389998	0.388726	0.389326	0.388047	0.399629	0.397362	0.394845	0.39783	0.394641	0.389695	0.394247	0.39644	0.393997	0.401069	0.395885	0.391673	0.393922	0.399754	0.403982	0.400476	0.400434	0.396264	0.394797	0.4004	0.400888	0.401052	0.402527	0.401325	0.39705	0.396838
1.75644	0.375234	0.382389	0.380666	0.377081	0.38282	0.381631	0.384429	0.38375	0.384246	0.387131	0.382363	0.380373	0.38554	0.381899	0.378593	0.379157	0.383493	0.384081	0.377839	0.38688	0.385627	0.386694	0.385106	0.397026	0.394427	0.392199	0.394888	0.392271	0.386583	0.39156	0.393457	0.390878	0.398322	0.39303	0.388778	0.391002	0.396552	0.401372	0.397898	0.397414	0.39354	0.392065	0.397503	0.397437	0.398789	0.399792	0.397885	0.393993	0.394461
1.75611	0.381762	0.389019	0.387247	0.382582	0.388739	0.387603	0.39047	0.389608	0.39045	0.393659	0.388298	0.386263	0.391742	0.387741	0.384797	0.384898	0.389418	0.390008	0.383871	0.393021	0.391651	0.392612	0.391225	0.402601	0.400443	0.398196	0.400766	0.398302	0.392932	0.397178	0.399314	0.397163	0.404157	0.399199	0.395273	0.396826	0.403269	0.407485	0.404057	0.403475	0.399603	0.39834	0.404006	0.403787	0.404504	0.40575	0.404541	0.400274	0.400505
1.75579	0.381754	0.389076	0.38751	0.382998	0.388815	0.387823	0.390894	0.389878	0.390341	0.393972	0.388332	0.38633	0.392436	0.388032	0.384963	0.384998	0.389591	0.390037	0.384347	0.393037	0.392025	0.392846	0.391313	0.402874	0.400733	0.398107	0.400953	0.398211	0.392852	0.397738	0.399517	0.397058	0.404483	0.399108	0.395378	0.397231	0.403355	0.407593	0.403983	0.404182	0.39942	0.398324	0.404278	0.404169	0.404347	0.406136	0.404753	0.40063	0.400956
1.75547	0.3827	0.389607	0.388603	0.383901	0.389956	0.388527	0.391597	0.391171	0.391739	0.394751	0.389355	0.387702	0.392585	0.38872	0.386035	0.386262	0.390894	0.390959	0.385198	0.394599	0.39281	0.393365	0.39216	0.404114	0.40169	0.399597	0.401928	0.399477	0.393954	0.398963	0.40062	0.397919	0.405601	0.400604	0.396613	0.398507	0.404571	0.409256	0.405394	0.40498	0.401041	0.399254	0.405471	0.405453	0.406165	0.407447	0.405715	0.402283	0.402063
1.75515	0.383736	0.391107	0.389946	0.385045	0.390899	0.389997	0.393061	0.392414	0.392629	0.395702	0.390688	0.388693	0.393709	0.390664	0.386839	0.387018	0.391641	0.392066	0.386613	0.395698	0.394196	0.395105	0.393542	0.404908	0.403223	0.400614	0.40307	0.400575	0.395383	0.400283	0.401895	0.399313	0.406265	0.4015	0.398084	0.399738	0.405448	0.409901	0.40672	0.406378	0.402077	0.400948	0.4066	0.40658	0.407166	0.408561	0.407548	0.403049	0.403442
1.75482	0.384568	0.391148	0.390011	0.385613	0.391211	0.390496	0.392969	0.392186	0.392923	0.396168	0.390815	0.389259	0.39428	0.390585	0.387515	0.387609	0.39218	0.392728	0.386211	0.395524	0.394286	0.394989	0.393433	0.405224	0.403025	0.400898	0.40328	0.400759	0.395645	0.400433	0.40221	0.399463	0.406448	0.401482	0.398128	0.399893	0.405647	0.410421	0.40709	0.406852	0.402672	0.401141	0.407017	0.407059	0.40754	0.409054	0.407663	0.403612	0.403712
1.7545	0.385602	0.393306	0.391654	0.387139	0.392989	0.392021	0.394892	0.39408	0.394446	0.397664	0.392558	0.390537	0.395831	0.392415	0.388887	0.389463	0.393767	0.394063	0.388559	0.397141	0.396236	0.396584	0.395447	0.4069	0.404963	0.402312	0.405495	0.402645	0.397188	0.401879	0.404204	0.401427	0.408861	0.403426	0.400295	0.401717	0.407843	0.412049	0.408422	0.408516	0.404126	0.403052	0.408733	0.408806	0.409897	0.41093	0.409406	0.405703	0.405419
1.75418	0.384515	0.39151	0.390245	0.386147	0.392191	0.390561	0.393495	0.393058	0.393267	0.396664	0.391595	0.389541	0.394836	0.390984	0.387682	0.388402	0.392127	0.392847	0.387275	0.396785	0.394998	0.395984	0.394563	0.405729	0.403588	0.400978	0.404021	0.40137	0.395949	0.401203	0.402834	0.400753	0.40694	0.402599	0.398925	0.400275	0.406721	0.411374	0.407479	0.407898	0.403043	0.401974	0.407757	0.407451	0.408426	0.409691	0.408624	0.404633	0.404648
1.75386	0.388798	0.396111	0.394502	0.390143	0.396394	0.395392	0.398174	0.397185	0.397785	0.400652	0.395611	0.393698	0.399257	0.395322	0.392074	0.392594	0.396265	0.397149	0.391031	0.400331	0.399345	0.400017	0.398219	0.410408	0.40792	0.405802	0.408047	0.405433	0.400604	0.405366	0.407037	0.404698	0.412093	0.406684	0.40296	0.404819	0.410812	0.415852	0.411422	0.411703	0.407309	0.406485	0.411679	0.411907	0.413561	0.414433	0.412648	0.409069	0.408963
1.75353	0.39082	0.397901	0.396174	0.392102	0.39846	0.396689	0.399501	0.399167	0.399336	0.402893	0.397349	0.395557	0.400647	0.396984	0.393947	0.394317	0.398304	0.399141	0.393227	0.402153	0.400916	0.401748	0.399846	0.412337	0.40969	0.40747	0.410271	0.40782	0.40227	0.407134	0.40894	0.405891	0.413816	0.408502	0.404702	0.40679	0.412725	0.417477	0.414065	0.413761	0.409522	0.40832	0.413944	0.414261	0.41484	0.416046	0.414797	0.410952	0.411167
1.75321	0.388626	0.395988	0.394983	0.390292	0.396215	0.395229	0.398148	0.397445	0.397709	0.400684	0.395362	0.393884	0.399165	0.395445	0.391948	0.392529	0.396792	0.397343	0.391839	0.400669	0.39918	0.400046	0.398421	0.410333	0.408261	0.405882	0.408413	0.405854	0.400496	0.405432	0.407261	0.404901	0.41203	0.407113	0.403238	0.405128	0.41147	0.415762	0.412236	0.411903	0.407379	0.406807	0.412326	0.412352	0.412963	0.414758	0.413598	0.409306	0.409186
1.75289	0.390576	0.397491	0.396033	0.391471	0.397679	0.396699	0.39916	0.398834	0.3992	0.402119	0.396913	0.395279	0.400951	0.396871	0.394173	0.393998	0.398221	0.398718	0.392674	0.402093	0.400596	0.401712	0.400189	0.41178	0.409393	0.407478	0.409962	0.40723	0.40225	0.406652	0.40844	0.406012	0.413526	0.408368	0.404695	0.406215	0.412523	0.417219	0.413573	0.413377	0.409382	0.407892	0.4142	0.414304	0.414438	0.416332	0.415199	0.410543	0.410962
1.75257	0.38472	0.392346	0.390629	0.386438	0.392483	0.391064	0.393802	0.393616	0.393711	0.39697	0.391683	0.389727	0.395265	0.39167	0.388104	0.38908	0.392622	0.393361	0.387367	0.396729	0.395316	0.395969	0.394657	0.406345	0.404004	0.401817	0.404461	0.402411	0.396553	0.401655	0.403469	0.401097	0.40829	0.403396	0.399269	0.401709	0.407963	0.41231	0.408809	0.408358	0.404172	0.403063	0.408941	0.408357	0.409902	0.411537	0.409633	0.406092	0.406199
1.75225	0.390498	0.397408	0.395866	0.391885	0.397852	0.396333	0.399184	0.398806	0.398922	0.401824	0.396981	0.395221	0.400767	0.396833	0.393875	0.393718	0.397978	0.398724	0.392525	0.401704	0.400832	0.401524	0.39998	0.411379	0.409457	0.407123	0.409982	0.407234	0.401932	0.406755	0.408904	0.406093	0.413415	0.408547	0.404804	0.406592	0.412502	0.417509	0.413713	0.413997	0.40917	0.408588	0.414155	0.414212	0.414792	0.416524	0.414635	0.411415	0.411477
1.75193	0.38938	0.396326	0.395304	0.390801	0.396572	0.395374	0.398646	0.397381	0.397878	0.401298	0.396193	0.394271	0.399434	0.395701	0.392677	0.392819	0.39711	0.397681	0.391453	0.401015	0.399994	0.40069	0.398796	0.410817	0.408309	0.406508	0.408998	0.406323	0.400833	0.40609	0.407963	0.405331	0.412813	0.40763	0.403664	0.405965	0.411873	0.416243	0.413065	0.412802	0.408437	0.40779	0.413264	0.413961	0.414487	0.415718	0.414457	0.410346	0.410436
1.7516	0.390639	0.397569	0.39644	0.391339	0.398184	0.396585	0.399477	0.399161	0.399009	0.402503	0.397412	0.39573	0.401006	0.397465	0.393866	0.394642	0.398612	0.398952	0.393243	0.402408	0.400778	0.401857	0.400311	0.411805	0.409908	0.407276	0.410299	0.407479	0.402475	0.407312	0.409513	0.406715	0.414044	0.409054	0.40505	0.406941	0.413415	0.417814	0.41437	0.414111	0.410202	0.409056	0.414491	0.415095	0.41555	0.416996	0.41583	0.412211	0.412299
1.75128	0.393913	0.400969	0.39956	0.395458	0.401121	0.400312	0.402562	0.402335	0.40269	0.405759	0.400739	0.398759	0.404259	0.400131	0.397278	0.397696	0.401601	0.402265	0.396315	0.405903	0.404136	0.405284	0.403245	0.415362	0.412806	0.410586	0.413364	0.411112	0.40577	0.4106	0.412275	0.410232	0.417342	0.412422	0.408567	0.410529	0.416662	0.421361	0.417878	0.417855	0.413161	0.41244	0.418205	0.418157	0.419301	0.420496	0.41915	0.415485	0.415623
1.75096	0.395186	0.402665	0.401074	0.396981	0.402366	0.401304	0.403765	0.403821	0.404069	0.40709	0.4015	0.39989	0.405104	0.401821	0.398297	0.399308	0.402895	0.403897	0.397629	0.40733	0.405901	0.406531	0.405031	0.417138	0.414497	0.41207	0.414822	0.412268	0.407265	0.41202	0.414108	0.41147	0.418502	0.413859	0.410294	0.411841	0.418115	0.422663	0.419799	0.419076	0.414972	0.414055	0.419789	0.419925	0.420576	0.42199	0.420661	0.416764	0.417399
1.75064	0.392491	0.399814	0.398412	0.393753	0.399553	0.398911	0.401593	0.400976	0.401352	0.404561	0.399327	0.397191	0.402783	0.399106	0.395865	0.396442	0.400283	0.401525	0.394724	0.404621	0.402883	0.403249	0.402269	0.413903	0.411397	0.409847	0.411877	0.409734	0.404265	0.409112	0.411481	0.408826	0.416211	0.411228	0.407432	0.409366	0.415251	0.42023	0.416713	0.416756	0.412289	0.411772	0.41703	0.417324	0.417399	0.419452	0.418387	0.414684	0.414544
1.75032	0.401327	0.408809	0.407384	0.403068	0.40911	0.40782	0.410355	0.409664	0.410514	0.413375	0.408578	0.406741	0.411714	0.407852	0.405066	0.405356	0.40938	0.409979	0.403482	0.412931	0.411928	0.412557	0.41141	0.422974	0.42093	0.418472	0.421067	0.418535	0.413418	0.418565	0.420282	0.417636	0.424769	0.42012	0.416348	0.418319	0.42467	0.429475	0.425857	0.425541	0.421354	0.420564	0.426249	0.426276	0.427286	0.42867	0.426986	0.423828	0.423629
1.75	0.393133	0.400548	0.399096	0.394413	0.400697	0.399694	0.402474	0.401555	0.402391	0.405477	0.400262	0.398725	0.403635	0.399988	0.396218	0.39731	0.401307	0.401818	0.395381	0.405202	0.4036	0.404687	0.403394	0.415192	0.412684	0.410296	0.412857	0.410594	0.405082	0.410282	0.412623	0.409713	0.416943	0.412283	0.408411	0.410177	0.416819	0.420967	0.417838	0.417805	0.413677	0.412668	0.418227	0.418757	0.419354	0.420802	0.419514	0.415686	0.415437
1.74968	0.397103	0.404451	0.402836	0.398561	0.404606	0.403621	0.406326	0.406159	0.405889	0.409136	0.404027	0.402348	0.407477	0.403998	0.400814	0.401325	0.405441	0.405839	0.399858	0.409096	0.407691	0.408625	0.406806	0.418695	0.41645	0.414611	0.417228	0.414207	0.409175	0.414319	0.416098	0.41381	0.421226	0.416081	0.412376	0.414531	0.420994	0.425487	0.421933	0.421568	0.417242	0.416546	0.422335	0.422651	0.42352	0.424972	0.423791	0.419659	0.419745
1.74936	0.394724	0.401811	0.400911	0.396353	0.402396	0.401227	0.404019	0.403336	0.403729	0.406663	0.401734	0.399477	0.405397	0.401314	0.398398	0.398754	0.402505	0.403595	0.397181	0.406382	0.405362	0.406271	0.40446	0.41651	0.414008	0.411958	0.414675	0.412488	0.406927	0.411751	0.414005	0.41112	0.418281	0.414064	0.409788	0.411931	0.418288	0.42279	0.419451	0.419157	0.415335	0.414156	0.420001	0.420214	0.420819	0.422329	0.421309	0.417592	0.417904
1.74904	0.399699	0.406743	0.406184	0.401584	0.407189	0.406119	0.408667	0.408248	0.408733	0.411764	0.406455	0.405026	0.410197	0.406516	0.403454	0.403677	0.407321	0.408756	0.402151	0.411932	0.410506	0.411071	0.409778	0.421223	0.419656	0.417129	0.420042	0.417709	0.411401	0.416764	0.418929	0.416306	0.423902	0.418868	0.415351	0.417273	0.423494	0.428173	0.424641	0.424392	0.420822	0.419314	0.425292	0.425755	0.426146	0.427859	0.426539	0.422903	0.422808
1.74872	0.396449	0.403466	0.402622	0.3984	0.404357	0.40272	0.405933	0.405065	0.405353	0.40853	0.403547	0.401634	0.406827	0.403467	0.399961	0.400553	0.404196	0.405418	0.398848	0.408505	0.407398	0.407825	0.40592	0.418152	0.416401	0.413955	0.416183	0.414146	0.408635	0.413882	0.415677	0.413366	0.420858	0.41597	0.411819	0.413795	0.420422	0.424813	0.421758	0.421507	0.417589	0.416851	0.422318	0.422166	0.422987	0.424549	0.423479	0.419847	0.420255
1.7484	0.397558	0.404698	0.404094	0.399338	0.405713	0.404215	0.407014	0.405921	0.406824	0.409807	0.404352	0.40284	0.408303	0.404348	0.401363	0.401843	0.40572	0.406093	0.400006	0.409455	0.408472	0.409155	0.407755	0.419801	0.417326	0.415001	0.417628	0.415244	0.410131	0.414999	0.416935	0.414963	0.422468	0.417006	0.412966	0.415349	0.421844	0.42656	0.423218	0.422852	0.418657	0.417562	0.424189	0.423847	0.424291	0.426451	0.4251	0.421237	0.421755
1.74808	0.400065	0.407399	0.40622	0.401338	0.40778	0.406515	0.409327	0.408508	0.409178	0.412168	0.407105	0.405208	0.410632	0.407014	0.403313	0.40377	0.408163	0.408667	0.402266	0.412016	0.410702	0.411199	0.409918	0.421854	0.419736	0.417472	0.419855	0.417587	0.412391	0.417305	0.4196	0.416819	0.424422	0.41924	0.415227	0.417819	0.424109	0.428684	0.425609	0.425247	0.42097	0.420251	0.425759	0.426346	0.427036	0.428499	0.427632	0.423654	0.424072
1.74776	0.402519	0.409807	0.408576	0.404528	0.410133	0.408905	0.411775	0.411315	0.411596	0.414451	0.409595	0.407557	0.413036	0.409221	0.405753	0.406442	0.410432	0.411427	0.405101	0.414463	0.413146	0.413822	0.412267	0.424308	0.422067	0.419401	0.422577	0.419892	0.414859	0.419972	0.421745	0.419367	0.426741	0.42177	0.418309	0.420311	0.426155	0.430941	0.428033	0.428064	0.423716	0.422878	0.428581	0.429176	0.429659	0.431301	0.429916	0.42623	0.42684
1.74744	0.405504	0.412947	0.411688	0.407617	0.413071	0.412055	0.414733	0.414114	0.414717	0.417695	0.412391	0.410915	0.41605	0.412476	0.409269	0.409943	0.41369	0.414661	0.408304	0.417636	0.416279	0.417124	0.415424	0.427663	0.42482	0.423233	0.425592	0.422985	0.418249	0.423242	0.425199	0.422376	0.429601	0.425461	0.421166	0.423628	0.429817	0.434589	0.430733	0.430997	0.426553	0.426385	0.431694	0.432027	0.433129	0.434151	0.433503	0.429516	0.430147
1.74712	0.405832	0.412315	0.411605	0.406915	0.412575	0.411684	0.414337	0.413848	0.414467	0.417294	0.412478	0.410154	0.415907	0.412053	0.408908	0.409403	0.413294	0.414118	0.407489	0.417005	0.415935	0.417031	0.415505	0.427315	0.424988	0.422615	0.425709	0.42287	0.417819	0.42308	0.424757	0.422718	0.430084	0.424879	0.421044	0.423162	0.429708	0.434766	0.431465	0.430956	0.426875	0.42595	0.431887	0.432257	0.432986	0.434677	0.433425	0.429761	0.430181
1.7468	0.406987	0.414204	0.41291	0.408371	0.413991	0.413172	0.416188	0.415314	0.416099	0.418798	0.413223	0.412286	0.417388	0.413676	0.410192	0.410895	0.414621	0.415696	0.409199	0.418625	0.417239	0.417922	0.416969	0.428643	0.426277	0.424085	0.426571	0.424222	0.419098	0.424155	0.426332	0.423404	0.431148	0.426442	0.422526	0.424623	0.431051	0.43536	0.432424	0.432393	0.428499	0.427533	0.433143	0.433861	0.434275	0.435811	0.434984	0.431391	0.431704
1.74648	0.409673	0.416501	0.415504	0.411347	0.417175	0.415613	0.418725	0.418434	0.418695	0.421615	0.416872	0.414466	0.420367	0.416337	0.413301	0.413712	0.417767	0.418801	0.411475	0.421477	0.420684	0.420906	0.41913	0.431261	0.428989	0.42712	0.429489	0.427017	0.42195	0.427291	0.429154	0.42635	0.434212	0.429457	0.425366	0.427645	0.434162	0.438724	0.435676	0.435165	0.431226	0.430151	0.436417	0.43674	0.437345	0.43901	0.437738	0.434538	0.434479
1.74616	0.408282	0.415534	0.414232	0.409849	0.416341	0.414504	0.417293	0.416786	0.417403	0.420452	0.415419	0.413571	0.418914	0.414891	0.411713	0.412261	0.416703	0.417239	0.410859	0.420175	0.418451	0.419841	0.418063	0.430584	0.427957	0.425407	0.42865	0.42596	0.420473	0.42595	0.427917	0.425368	0.432842	0.4282	0.424173	0.426587	0.432493	0.43731	0.434323	0.434106	0.430028	0.429117	0.434961	0.435857	0.435997	0.437651	0.437179	0.432967	0.433876
1.74584	0.40796	0.414614	0.413979	0.409458	0.415001	0.413874	0.416802	0.415971	0.416542	0.41977	0.414648	0.412862	0.418008	0.414357	0.411075	0.411686	0.415524	0.416811	0.41043	0.41981	0.418496	0.419084	0.417731	0.429493	0.427201	0.425463	0.427713	0.425648	0.420188	0.42523	0.427208	0.424604	0.432582	0.427829	0.423852	0.426013	0.432247	0.437196	0.43374	0.433817	0.430031	0.429093	0.434821	0.435245	0.435833	0.437533	0.436541	0.432679	0.433099
1.74552	0.409003	0.4164	0.414855	0.410622	0.416901	0.415728	0.418215	0.41763	0.418439	0.421437	0.415964	0.414364	0.419731	0.4162	0.412761	0.413451	0.417565	0.417868	0.411436	0.421268	0.419871	0.420659	0.419317	0.431463	0.428688	0.426681	0.429455	0.426826	0.421831	0.426784	0.428692	0.426564	0.433987	0.429476	0.425378	0.427374	0.433845	0.438543	0.435617	0.435265	0.431461	0.430438	0.436132	0.437009	0.437334	0.438716	0.438484	0.434709	0.434925
1.7452	0.410637	0.418025	0.41646	0.412495	0.418267	0.416923	0.419367	0.418908	0.419674	0.422845	0.417601	0.41579	0.421353	0.417308	0.414055	0.414831	0.418999	0.419714	0.412993	0.422855	0.421744	0.422361	0.420745	0.432574	0.430461	0.428595	0.431146	0.428286	0.423172	0.428184	0.430286	0.428263	0.435307	0.430882	0.426716	0.429169	0.435718	0.440851	0.437168	0.437332	0.432944	0.432083	0.43798	0.438534	0.439316	0.441191	0.440173	0.435978	0.436717
1.74488	0.411754	0.418028	0.417165	0.413209	0.418694	0.417589	0.42036	0.419866	0.420298	0.42348	0.417964	0.416368	0.421956	0.417874	0.414646	0.415639	0.419505	0.419781	0.413341	0.423401	0.421735	0.422736	0.421143	0.433014	0.431249	0.428748	0.431343	0.428934	0.424008	0.428908	0.431001	0.428362	0.436169	0.431261	0.427485	0.429501	0.436389	0.440915	0.437868	0.437892	0.43367	0.432792	0.438761	0.43884	0.440237	0.441604	0.440781	0.437268	0.437313
1.74456	0.413362	0.420574	0.419484	0.414983	0.421064	0.419538	0.422456	0.422052	0.42238	0.425002	0.420376	0.418618	0.423744	0.420491	0.417167	0.417487	0.421677	0.422232	0.415719	0.425051	0.424488	0.425031	0.423674	0.435434	0.433184	0.430994	0.433732	0.431216	0.426074	0.430747	0.433196	0.430784	0.438607	0.433733	0.430164	0.431742	0.438908	0.443292	0.440392	0.440113	0.436194	0.434943	0.441001	0.441761	0.442381	0.444007	0.443309	0.43942	0.439889
1.74425	0.41624	0.422992	0.421551	0.417288	0.423887	0.42182	0.424981	0.424339	0.424682	0.427712	0.422225	0.420725	0.426333	0.422351	0.419045	0.419844	0.424027	0.42455	0.418226	0.427647	0.426623	0.427211	0.425651	0.437773	0.435332	0.433437	0.435909	0.433574	0.428713	0.433236	0.435923	0.43295	0.440826	0.435952	0.432633	0.434344	0.440838	0.445423	0.442915	0.442697	0.438635	0.437663	0.443821	0.444225	0.445185	0.446737	0.44593	0.442157	0.442428
1.74393	0.414747	0.421957	0.420538	0.416176	0.422717	0.42119	0.424211	0.423431	0.42396	0.426979	0.421471	0.419996	0.42562	0.421434	0.418822	0.419416	0.423409	0.423807	0.417478	0.426984	0.425768	0.426554	0.424928	0.436881	0.434465	0.43257	0.435438	0.432491	0.4276	0.432159	0.434341	0.432066	0.439688	0.435191	0.431234	0.433406	0.439965	0.444584	0.441695	0.441517	0.438087	0.437071	0.443269	0.4437	0.444036	0.445502	0.444809	0.441327	0.441829
[truncated: 401 more rows]
[truncated: 152 more columns]

## Sheet: Fig.2f (carrier density)
Vg (V)	Carrier density (10^12 cm^-2)
-9.73514	-6
-8.04595	-5
-6.35676	-4
-4.66757	-3
-2.97838	-2
-1.28919	-1
0.4	0
2.48919	1
4.17838	2
5.86757	3
7.55676	4
9.24595	5
10.9351	6
0.8	0
