# Supplementary material for: Exciton Superposition across Moiré States in a Semiconducting Moiré Superlattice
Source: Nat Commun. 2023 Aug 19;14:5042. doi: 10.1038/s41467-023-40783-z (PMC10439888; doi:10.1038/s41467-023-40783-z)
Supplement: Supplementary file 3 — Source Data [file 41467_2023_40783_MOESM3_ESM.zip › source data for Fig3.xlsx]

## Sheet: Fig3a
Col A: Photon energy (eV)
Row 2: Electric field (mV/nm)	84.792	84.0854	83.3788	82.6722	81.9656	81.259	80.5524	79.8458	79.1392	78.4326	77.726	77.0194	76.3128	75.6062	74.8996	74.193	73.4864	72.7798	72.0732	71.3666	70.66	69.9534	69.2468	68.5402	67.8336	67.127	66.4204	65.7138	65.0072	64.3006	63.594	62.8874	62.1808	61.4742	60.7676	60.061	59.3544	58.6478	57.9412	57.2346	56.528	55.8214	55.1148	54.4082	53.7016	52.995	52.2884	51.5818	50.8752
1.82534	0.251311	0.251845	0.25848	0.258598	0.254076	0.255657	0.248198	0.261708	0.251439	0.248932	0.256202	0.254517	0.253259	0.257927	0.262623	0.25537	0.254377	0.256127	0.247989	0.248673	0.254518	0.263619	0.263951	0.258977	0.259984	0.255996	0.254916	0.259488	0.253556	0.257692	0.256864	0.255501	0.253594	0.258893	0.261219	0.267925	0.261944	0.258754	0.261638	0.262502	0.258657	0.262927	0.267141	0.260052	0.265806	0.260321	0.264301	0.26145	0.259422
1.82499	0.25328	0.25369	0.260707	0.260596	0.255946	0.257683	0.250549	0.26383	0.253326	0.250921	0.257929	0.256237	0.255747	0.260232	0.264433	0.257338	0.256881	0.25791	0.250031	0.250113	0.256617	0.265068	0.265505	0.260683	0.261898	0.257743	0.256898	0.261481	0.255374	0.259402	0.258369	0.257345	0.254863	0.260472	0.262667	0.269417	0.263445	0.260824	0.262775	0.263789	0.260166	0.264519	0.268318	0.261884	0.268161	0.261501	0.266163	0.263322	0.261357
1.82464	0.256388	0.256823	0.263858	0.263523	0.259504	0.260611	0.25295	0.266776	0.256747	0.254369	0.261075	0.259188	0.25847	0.263905	0.267574	0.260792	0.259854	0.26142	0.253132	0.253516	0.259256	0.268728	0.268912	0.264092	0.265168	0.260812	0.259985	0.264678	0.258679	0.263026	0.261723	0.260346	0.258497	0.26371	0.265962	0.272531	0.267204	0.263707	0.266232	0.267045	0.263114	0.267661	0.272016	0.265331	0.271285	0.265456	0.269701	0.266976	0.2648
1.82429	0.250386	0.250996	0.25827	0.257776	0.25329	0.254616	0.247458	0.26045	0.250391	0.248527	0.255464	0.253283	0.253081	0.257347	0.26148	0.2542	0.253377	0.255144	0.246854	0.247929	0.253621	0.262179	0.262786	0.25787	0.258975	0.254891	0.25407	0.259009	0.252559	0.256459	0.255934	0.254577	0.252258	0.257637	0.259712	0.266904	0.260695	0.257731	0.260624	0.261379	0.256905	0.262099	0.265895	0.259492	0.265718	0.259469	0.263667	0.261644	0.259081
1.82394	0.254364	0.254837	0.261679	0.261098	0.257258	0.258526	0.251372	0.264692	0.25447	0.252234	0.258679	0.257505	0.256739	0.261116	0.26566	0.258198	0.257727	0.259174	0.250993	0.251085	0.257452	0.266226	0.266976	0.261382	0.262989	0.258974	0.257574	0.262626	0.256224	0.260764	0.259683	0.258492	0.25635	0.261603	0.263663	0.270376	0.264563	0.261627	0.263715	0.264918	0.260798	0.265606	0.269495	0.263193	0.269309	0.263427	0.267472	0.265517	0.263313
1.82359	0.250185	0.250407	0.257491	0.257097	0.253196	0.254051	0.247142	0.260267	0.250294	0.247987	0.254778	0.253163	0.252363	0.2573	0.261277	0.253664	0.253272	0.254797	0.246488	0.247016	0.253324	0.262315	0.262617	0.257942	0.259138	0.25492	0.254163	0.258068	0.25263	0.256287	0.255541	0.254221	0.252151	0.257154	0.259616	0.266556	0.260984	0.257998	0.259859	0.261333	0.256934	0.261389	0.265863	0.258954	0.265412	0.25959	0.26399	0.261543	0.260116
1.82325	0.250039	0.250515	0.257943	0.256875	0.253112	0.254515	0.247644	0.260358	0.249818	0.248026	0.25464	0.253321	0.252538	0.257056	0.260957	0.254473	0.252822	0.254838	0.246754	0.247157	0.253142	0.261839	0.262466	0.257286	0.259373	0.254614	0.253548	0.258152	0.252174	0.256401	0.255632	0.253813	0.252055	0.257184	0.259548	0.266672	0.260085	0.257373	0.259795	0.260913	0.256652	0.260902	0.265556	0.258905	0.264824	0.259443	0.263742	0.261442	0.259588
1.8229	0.251288	0.252274	0.258864	0.258183	0.254481	0.256128	0.248403	0.261412	0.251791	0.248799	0.256346	0.254523	0.253771	0.258697	0.26253	0.255374	0.254817	0.256316	0.24824	0.248723	0.254774	0.263481	0.263653	0.258782	0.260623	0.255701	0.25512	0.259871	0.253699	0.257507	0.256458	0.255019	0.25317	0.258589	0.260753	0.267657	0.261976	0.258721	0.261028	0.261646	0.258011	0.262441	0.266633	0.260234	0.266711	0.260462	0.265134	0.263011	0.261029
1.82255	0.249869	0.250561	0.257475	0.257047	0.252836	0.254569	0.246847	0.260145	0.250124	0.247477	0.254809	0.25256	0.252817	0.257046	0.261285	0.253574	0.253281	0.254817	0.246846	0.247248	0.253162	0.261826	0.26269	0.257405	0.258855	0.254512	0.253747	0.258225	0.252368	0.256425	0.255441	0.253621	0.251828	0.257031	0.259674	0.26656	0.260321	0.257095	0.259586	0.260436	0.256565	0.260854	0.265411	0.258545	0.264859	0.259503	0.263672	0.261763	0.259701
1.8222	0.247179	0.247902	0.254502	0.254615	0.250116	0.251582	0.244171	0.257441	0.247562	0.244824	0.251776	0.250119	0.249473	0.254225	0.258433	0.251162	0.250514	0.252119	0.243528	0.244518	0.250459	0.259715	0.260206	0.25501	0.256156	0.251419	0.25085	0.255488	0.249352	0.253521	0.252607	0.251121	0.249091	0.254274	0.256296	0.263228	0.257659	0.254532	0.256733	0.257351	0.253996	0.258078	0.262513	0.25604	0.262515	0.256527	0.261296	0.259253	0.257391
1.82185	0.253252	0.25392	0.260726	0.259881	0.255979	0.256891	0.24986	0.263593	0.253114	0.250843	0.257649	0.256311	0.255669	0.260274	0.264086	0.257351	0.256771	0.257925	0.249692	0.250191	0.256452	0.265189	0.265762	0.26069	0.262124	0.258174	0.256577	0.261586	0.255602	0.259641	0.258328	0.256885	0.255077	0.260591	0.262653	0.269734	0.263622	0.260607	0.263035	0.263655	0.25998	0.264041	0.268802	0.26224	0.268319	0.262265	0.266973	0.265641	0.263565
1.8215	0.244118	0.244448	0.251671	0.251559	0.246948	0.24842	0.241606	0.254755	0.244409	0.241916	0.248706	0.247466	0.246783	0.251725	0.255707	0.248451	0.247827	0.249063	0.24064	0.241175	0.247388	0.256018	0.257205	0.251699	0.253565	0.24881	0.24762	0.252552	0.246195	0.250444	0.249582	0.248459	0.24607	0.251322	0.253934	0.260464	0.254879	0.251921	0.253969	0.255133	0.251106	0.255162	0.259722	0.252934	0.259596	0.253122	0.258113	0.255958	0.25477
1.82116	0.24692	0.247576	0.25432	0.253923	0.249775	0.250859	0.243641	0.257019	0.247485	0.244772	0.251472	0.249924	0.248699	0.253977	0.258479	0.251189	0.250133	0.251842	0.243292	0.24414	0.250489	0.259139	0.258967	0.254195	0.255701	0.251446	0.250294	0.255192	0.24909	0.253286	0.252059	0.250683	0.248463	0.254196	0.256231	0.263129	0.257272	0.254271	0.256597	0.257001	0.253465	0.257669	0.262251	0.255772	0.261395	0.255838	0.260783	0.258435	0.257491
1.82081	0.247367	0.247633	0.254501	0.254224	0.249829	0.251329	0.244146	0.257473	0.247259	0.245035	0.251985	0.250291	0.249246	0.254358	0.258801	0.251282	0.250458	0.251996	0.243723	0.244674	0.250567	0.259546	0.260204	0.254976	0.256113	0.251416	0.250823	0.255518	0.24903	0.253286	0.252522	0.250908	0.248723	0.254144	0.256565	0.263448	0.257709	0.254586	0.256898	0.257768	0.25371	0.258407	0.262387	0.256089	0.262538	0.256157	0.260819	0.259164	0.257811
1.82046	0.243088	0.244367	0.250332	0.250015	0.245871	0.247311	0.239576	0.253111	0.243691	0.241039	0.247697	0.246208	0.245873	0.250342	0.25461	0.247165	0.247135	0.248019	0.239861	0.240542	0.246361	0.255403	0.256361	0.251021	0.252295	0.247798	0.246565	0.251456	0.24531	0.249809	0.24879	0.246945	0.244806	0.250118	0.252463	0.259465	0.253602	0.250583	0.252759	0.25365	0.249925	0.254016	0.258734	0.251778	0.258276	0.252282	0.256875	0.25491	0.253677
1.82011	0.249456	0.249714	0.256025	0.255952	0.252016	0.253355	0.245884	0.258875	0.248996	0.247018	0.253841	0.251926	0.251676	0.256153	0.260134	0.252881	0.252869	0.253873	0.245451	0.246	0.252481	0.26145	0.261875	0.257223	0.258091	0.253661	0.252509	0.257173	0.251521	0.255346	0.254707	0.252993	0.250817	0.25629	0.258666	0.265237	0.259909	0.256365	0.258763	0.259338	0.255772	0.260072	0.264144	0.257651	0.263893	0.257946	0.262903	0.2612	0.259592
1.81976	0.248696	0.248874	0.255761	0.255433	0.251759	0.252617	0.245483	0.258957	0.248339	0.24645	0.253347	0.2514	0.250962	0.255379	0.259887	0.252608	0.251904	0.253307	0.24488	0.245654	0.251902	0.261111	0.261192	0.256088	0.257811	0.253175	0.252391	0.25722	0.25078	0.254768	0.254162	0.252427	0.250742	0.255699	0.258159	0.265055	0.258908	0.255847	0.257674	0.259077	0.255121	0.260079	0.264183	0.257411	0.263694	0.25765	0.262551	0.260501	0.259252
1.81942	0.248805	0.249407	0.256402	0.256014	0.25187	0.2532	0.245849	0.259339	0.249138	0.246629	0.253837	0.251611	0.251378	0.256084	0.260417	0.253225	0.252493	0.253763	0.245657	0.245924	0.252061	0.261523	0.261712	0.256571	0.258079	0.253594	0.252473	0.257258	0.251151	0.255574	0.254551	0.252749	0.250591	0.256254	0.258466	0.265087	0.259422	0.256259	0.258708	0.259277	0.255381	0.259371	0.26438	0.257484	0.263423	0.257634	0.262377	0.260992	0.259495
1.81907	0.249947	0.249955	0.257029	0.256803	0.25254	0.254066	0.246779	0.259713	0.24987	0.247412	0.254308	0.252386	0.251461	0.256566	0.260822	0.253706	0.25308	0.254824	0.246043	0.246875	0.252252	0.26182	0.26219	0.257006	0.258247	0.254204	0.253291	0.258255	0.251495	0.256086	0.255057	0.253259	0.251545	0.256736	0.258861	0.265817	0.259976	0.256332	0.259435	0.260309	0.256014	0.260212	0.264742	0.257853	0.263724	0.258729	0.263049	0.261576	0.260251
1.81872	0.245178	0.245433	0.252388	0.252269	0.248216	0.24903	0.242271	0.255014	0.245403	0.242889	0.24981	0.247952	0.247581	0.252165	0.256162	0.248907	0.248425	0.250201	0.241807	0.241783	0.248532	0.2572	0.258261	0.252478	0.253974	0.249591	0.248677	0.253343	0.246715	0.251559	0.250265	0.249239	0.247039	0.251969	0.254669	0.26142	0.255674	0.252215	0.254638	0.255499	0.251379	0.25595	0.260094	0.253471	0.259724	0.25371	0.258606	0.257245	0.255294
1.81838	0.250828	0.251328	0.257997	0.257648	0.253433	0.254856	0.247831	0.261172	0.250589	0.248235	0.255623	0.25356	0.253229	0.257635	0.26192	0.254718	0.253957	0.255634	0.246945	0.247576	0.253875	0.263225	0.263415	0.258419	0.259476	0.255333	0.254458	0.258997	0.252771	0.256956	0.256257	0.254546	0.252131	0.258002	0.260661	0.26672	0.261141	0.257766	0.260342	0.261125	0.257513	0.26161	0.26566	0.258907	0.265293	0.259393	0.264155	0.261928	0.261029
1.81803	0.247264	0.247823	0.254575	0.253884	0.250028	0.251716	0.244527	0.25766	0.247535	0.244666	0.252398	0.249942	0.249735	0.2542	0.258415	0.251413	0.250556	0.252284	0.243907	0.244379	0.250244	0.259525	0.259864	0.255079	0.255832	0.252249	0.250845	0.255781	0.249765	0.254	0.25261	0.251381	0.248944	0.25441	0.256883	0.263702	0.257561	0.254406	0.256982	0.257773	0.25371	0.25808	0.263018	0.255873	0.262278	0.256343	0.26094	0.25896	0.258167
1.81768	0.249286	0.249993	0.256313	0.256341	0.25194	0.253416	0.246111	0.259255	0.249758	0.247107	0.253689	0.252564	0.251536	0.256674	0.260745	0.253556	0.252545	0.254683	0.245637	0.246868	0.252497	0.262037	0.262085	0.257029	0.258376	0.253833	0.253299	0.257914	0.251476	0.255973	0.254983	0.253609	0.251031	0.256084	0.258566	0.265723	0.259926	0.256351	0.258989	0.259634	0.255669	0.260137	0.264382	0.257722	0.26359	0.258272	0.26261	0.260723	0.25947
1.81734	0.249347	0.249854	0.256496	0.256551	0.251947	0.253791	0.246342	0.259531	0.249897	0.247298	0.254265	0.252119	0.251596	0.256747	0.260498	0.253587	0.252749	0.254739	0.246157	0.246561	0.252784	0.261904	0.262144	0.25702	0.258702	0.253205	0.253453	0.25794	0.251599	0.255963	0.254868	0.252963	0.251192	0.256624	0.258968	0.265561	0.259848	0.256735	0.259409	0.260062	0.255766	0.260338	0.264651	0.257899	0.263952	0.258166	0.262894	0.260804	0.259726
1.81699	0.250071	0.251166	0.25733	0.257126	0.252862	0.254506	0.24706	0.260361	0.25046	0.2479	0.255068	0.252998	0.252555	0.256901	0.261215	0.254094	0.253469	0.255171	0.246644	0.246972	0.253896	0.26241	0.263182	0.257929	0.2591	0.254652	0.253828	0.258762	0.252108	0.256792	0.255758	0.25417	0.25244	0.257528	0.260057	0.266399	0.260803	0.257164	0.259768	0.260537	0.256047	0.261019	0.265136	0.258543	0.264861	0.258981	0.263633	0.261707	0.260258
1.81664	0.246895	0.246971	0.253623	0.253252	0.24952	0.250412	0.243161	0.256509	0.246449	0.244004	0.251346	0.249466	0.249091	0.253703	0.257862	0.2505	0.249671	0.251482	0.242936	0.243644	0.249905	0.259186	0.259223	0.254436	0.255577	0.250933	0.250498	0.254981	0.248696	0.253097	0.252255	0.250892	0.24828	0.253769	0.256181	0.262752	0.257381	0.253882	0.255911	0.256728	0.252697	0.257351	0.261611	0.255066	0.261207	0.255431	0.26002	0.257557	0.256453
1.8163	0.24909	0.249607	0.256648	0.256135	0.252199	0.25311	0.245689	0.259282	0.249222	0.246942	0.25411	0.252338	0.251281	0.256702	0.260347	0.252722	0.25257	0.254136	0.245809	0.246088	0.252569	0.261372	0.262042	0.25667	0.258145	0.254036	0.253083	0.257824	0.251257	0.255918	0.254967	0.253084	0.250979	0.256735	0.258581	0.26531	0.259735	0.256437	0.25882	0.259569	0.255628	0.25968	0.264049	0.257936	0.263858	0.257797	0.262627	0.260882	0.259729
1.81595	0.248488	0.249519	0.256014	0.255659	0.251201	0.252885	0.245623	0.258624	0.248682	0.245982	0.253149	0.251362	0.250903	0.255803	0.259735	0.252511	0.252091	0.25335	0.244718	0.245767	0.252064	0.260969	0.261512	0.256168	0.257311	0.25315	0.252266	0.257556	0.250754	0.255213	0.254024	0.252812	0.25011	0.255961	0.257617	0.265003	0.259308	0.256165	0.258284	0.259121	0.255014	0.259374	0.263282	0.257156	0.262987	0.257041	0.261873	0.259975	0.258568
1.8156	0.251495	0.251831	0.258618	0.258532	0.254193	0.255445	0.248457	0.261756	0.25165	0.24928	0.256405	0.254439	0.253666	0.258405	0.262751	0.255505	0.254601	0.256488	0.247902	0.248766	0.254798	0.263563	0.264088	0.259287	0.260367	0.256214	0.255383	0.260435	0.25367	0.257804	0.257442	0.255423	0.253696	0.25889	0.261136	0.267691	0.26199	0.258852	0.261101	0.261878	0.257924	0.262823	0.266283	0.260094	0.266365	0.259779	0.265155	0.262997	0.26174
1.81526	0.256626	0.256418	0.263153	0.263278	0.258595	0.260327	0.253168	0.265806	0.256075	0.254135	0.260492	0.258842	0.258793	0.262912	0.267252	0.260176	0.259618	0.261017	0.252647	0.253237	0.259192	0.268584	0.269367	0.264193	0.265202	0.260513	0.260303	0.264781	0.258325	0.263235	0.262089	0.260564	0.257931	0.2635	0.265497	0.272273	0.266457	0.263375	0.266172	0.266732	0.262789	0.267352	0.271115	0.264702	0.270424	0.264442	0.269501	0.267584	0.266227
1.81491	0.252868	0.253116	0.259685	0.259206	0.255192	0.25651	0.24945	0.262995	0.252447	0.250414	0.256857	0.255441	0.255194	0.259698	0.263592	0.256215	0.255798	0.256856	0.248699	0.249567	0.255559	0.264182	0.265133	0.260452	0.261454	0.257003	0.25624	0.261251	0.254479	0.258657	0.258278	0.256484	0.254377	0.259878	0.262448	0.268582	0.26265	0.259839	0.261957	0.262888	0.258863	0.263016	0.267755	0.261268	0.26667	0.261145	0.265774	0.26395	0.262596
1.81457	0.250502	0.251021	0.257773	0.257125	0.253262	0.254618	0.247507	0.260574	0.250502	0.247944	0.255303	0.253248	0.252664	0.257355	0.262077	0.254098	0.253577	0.255133	0.246831	0.247389	0.253784	0.262867	0.263592	0.258407	0.25927	0.255014	0.254186	0.259319	0.252685	0.257171	0.255983	0.25488	0.252109	0.257854	0.260369	0.267092	0.261275	0.25784	0.260315	0.260881	0.256964	0.261414	0.266203	0.259092	0.264928	0.259239	0.264096	0.262031	0.261009
1.81422	0.253673	0.253955	0.260551	0.260786	0.256343	0.257843	0.250473	0.263281	0.253222	0.25131	0.257941	0.256398	0.255797	0.260805	0.264229	0.257393	0.256474	0.258275	0.24972	0.250486	0.256632	0.265523	0.266251	0.261057	0.262003	0.258177	0.257	0.261806	0.255514	0.259939	0.259007	0.257313	0.255336	0.260405	0.262615	0.269594	0.264103	0.260277	0.262799	0.264074	0.260137	0.264218	0.268131	0.261914	0.267461	0.261676	0.266827	0.264338	0.263079
1.81388	0.254964	0.255377	0.261592	0.261246	0.257796	0.258806	0.251717	0.264612	0.254914	0.252328	0.25939	0.257706	0.256968	0.262085	0.265806	0.258825	0.258195	0.259541	0.25115	0.251445	0.258007	0.266836	0.267553	0.26276	0.263371	0.259377	0.257953	0.263222	0.256936	0.261718	0.260622	0.258784	0.256577	0.262302	0.263885	0.271219	0.265175	0.262037	0.26428	0.265062	0.260907	0.265727	0.270084	0.262995	0.269316	0.263236	0.268283	0.266099	0.264753
1.81353	0.251557	0.252016	0.2588	0.258385	0.254487	0.255483	0.247892	0.261479	0.251587	0.248842	0.256396	0.254124	0.253496	0.258066	0.262635	0.255257	0.254824	0.25572	0.247835	0.248136	0.254862	0.263441	0.264262	0.259338	0.260596	0.256078	0.255099	0.260158	0.253478	0.257851	0.257237	0.255437	0.25342	0.258707	0.260917	0.268038	0.261512	0.258702	0.260756	0.261696	0.257939	0.262343	0.266452	0.259571	0.266267	0.260156	0.264823	0.262552	0.261255
1.81319	0.252119	0.252367	0.259098	0.25919	0.254559	0.255735	0.248997	0.262321	0.251712	0.249988	0.256947	0.25517	0.254271	0.259156	0.263194	0.256366	0.255248	0.257103	0.248443	0.248979	0.254866	0.264202	0.264614	0.259802	0.261106	0.2568	0.255262	0.26081	0.254069	0.258553	0.258225	0.256141	0.254017	0.259554	0.261894	0.26897	0.262389	0.259264	0.261632	0.263001	0.258293	0.262798	0.267517	0.260793	0.266997	0.260677	0.265267	0.263207	0.261993
1.81284	0.254411	0.254536	0.261301	0.260872	0.257006	0.25791	0.250968	0.264218	0.253881	0.25169	0.258714	0.256818	0.256436	0.261214	0.264877	0.257749	0.257519	0.258237	0.250121	0.250946	0.257435	0.266323	0.266804	0.261675	0.262635	0.258717	0.25743	0.263	0.255869	0.26025	0.259939	0.258157	0.25582	0.261242	0.263917	0.270661	0.264531	0.261864	0.263729	0.264826	0.260417	0.264814	0.269172	0.262944	0.268909	0.262732	0.267643	0.265186	0.264369
1.8125	0.252342	0.252898	0.259708	0.258843	0.255263	0.256356	0.249311	0.262447	0.252187	0.249867	0.256843	0.255005	0.254281	0.259177	0.263066	0.255668	0.255592	0.256584	0.248287	0.24898	0.255282	0.264189	0.264829	0.259901	0.260654	0.256049	0.255657	0.260605	0.254429	0.258407	0.257543	0.255972	0.25428	0.259327	0.261315	0.268331	0.262664	0.259166	0.261462	0.262605	0.258498	0.262862	0.267134	0.260292	0.266261	0.260971	0.265018	0.263136	0.261671
1.81215	0.254278	0.254879	0.261891	0.261477	0.257419	0.257776	0.251002	0.264473	0.253986	0.252261	0.258864	0.25713	0.25643	0.26127	0.265054	0.257518	0.256878	0.258866	0.250446	0.250942	0.257142	0.266322	0.267087	0.261466	0.2626	0.258892	0.257502	0.26266	0.256069	0.260517	0.259716	0.258061	0.255881	0.261466	0.263675	0.270241	0.264127	0.261687	0.263615	0.264239	0.260833	0.264767	0.269591	0.262698	0.268625	0.26242	0.266714	0.265062	0.26363
1.81181	0.250805	0.251281	0.258044	0.258111	0.253636	0.25529	0.247239	0.26135	0.251012	0.247975	0.255396	0.253915	0.253185	0.257689	0.261712	0.254695	0.253705	0.255195	0.247158	0.24731	0.253255	0.262354	0.263274	0.258212	0.259099	0.254724	0.253511	0.259391	0.252532	0.256953	0.255926	0.254514	0.252407	0.258097	0.260495	0.266942	0.260747	0.258219	0.259823	0.261246	0.256687	0.26126	0.265522	0.25877	0.265149	0.258867	0.26348	0.261346	0.260523
1.81146	0.249162	0.249529	0.256241	0.256088	0.251914	0.253305	0.246034	0.259206	0.24903	0.246242	0.253427	0.251831	0.251017	0.255756	0.260205	0.252836	0.252178	0.253322	0.245286	0.245671	0.25157	0.260853	0.261202	0.256182	0.257588	0.253339	0.252232	0.257291	0.250593	0.255107	0.254759	0.252461	0.250336	0.255862	0.258297	0.264851	0.259072	0.255696	0.257973	0.258899	0.254787	0.259618	0.263504	0.256699	0.263089	0.257355	0.26157	0.259229	0.258369
1.81112	0.248603	0.248854	0.255372	0.255574	0.250939	0.252059	0.245099	0.258598	0.248275	0.246056	0.252628	0.25081	0.250368	0.255206	0.259271	0.251916	0.251166	0.25293	0.244028	0.24491	0.251364	0.26027	0.260458	0.255662	0.256518	0.252346	0.25107	0.256299	0.250151	0.254849	0.253542	0.252141	0.249721	0.255079	0.257715	0.264823	0.258674	0.255222	0.257859	0.258669	0.254595	0.259083	0.262969	0.256401	0.262474	0.256204	0.261371	0.25908	0.257814
1.81078	0.247398	0.247669	0.253809	0.254099	0.249913	0.251399	0.244206	0.257774	0.247126	0.244572	0.251591	0.249373	0.249206	0.25383	0.257861	0.250776	0.249744	0.251679	0.242905	0.243514	0.249553	0.258761	0.259435	0.254417	0.255423	0.250859	0.250115	0.25474	0.248393	0.252946	0.252228	0.250771	0.248204	0.253619	0.255851	0.262888	0.256535	0.253732	0.256134	0.257176	0.252516	0.257511	0.261616	0.254826	0.260887	0.254676	0.259616	0.257218	0.255825
1.81043	0.252414	0.252843	0.259398	0.258974	0.255197	0.256101	0.249287	0.26228	0.252153	0.249376	0.256627	0.255083	0.254063	0.258982	0.262858	0.255878	0.254831	0.256432	0.248623	0.248728	0.255092	0.263666	0.264049	0.259337	0.260768	0.256014	0.254529	0.2601	0.254029	0.257919	0.25706	0.255564	0.253343	0.258955	0.260926	0.26826	0.262185	0.258704	0.261144	0.262006	0.257812	0.262475	0.266531	0.260104	0.266032	0.259736	0.264802	0.262293	0.26123
1.81009	0.249535	0.24952	0.256009	0.256262	0.251966	0.252922	0.245865	0.259449	0.249086	0.246654	0.253262	0.251726	0.251048	0.255888	0.259901	0.252397	0.251401	0.253588	0.244952	0.245299	0.25121	0.261022	0.261299	0.256124	0.257376	0.25271	0.251331	0.257343	0.250473	0.254717	0.253501	0.252451	0.249886	0.255494	0.25778	0.264567	0.258708	0.255663	0.257688	0.258521	0.254871	0.259218	0.263424	0.256542	0.262786	0.256373	0.261185	0.259057	0.25808
1.80975	0.251876	0.252348	0.259292	0.258921	0.25458	0.255824	0.24851	0.261752	0.251326	0.249271	0.256235	0.254436	0.253724	0.258452	0.262942	0.255404	0.254579	0.256543	0.247688	0.248402	0.254142	0.263196	0.263652	0.258475	0.259375	0.255749	0.254486	0.259445	0.252963	0.257511	0.256545	0.255207	0.252864	0.258319	0.260424	0.266976	0.261306	0.258199	0.260562	0.261027	0.257157	0.261538	0.265768	0.258619	0.265441	0.259412	0.264083	0.261839	0.260343
1.8094	0.249534	0.249475	0.256269	0.255961	0.251445	0.252986	0.245812	0.259023	0.248732	0.246689	0.253419	0.251642	0.250492	0.255659	0.259567	0.252395	0.251768	0.253307	0.244913	0.245165	0.251597	0.26047	0.260839	0.256039	0.25698	0.25227	0.25175	0.256906	0.249811	0.254293	0.253394	0.252143	0.249003	0.254973	0.25753	0.264202	0.258408	0.255116	0.257266	0.258646	0.254224	0.259153	0.263425	0.25647	0.262581	0.25645	0.261302	0.258661	0.257902
1.80906	0.246955	0.247212	0.253143	0.253711	0.24888	0.250073	0.242943	0.256248	0.246255	0.243566	0.250814	0.248925	0.247865	0.252692	0.257394	0.249597	0.249448	0.250609	0.241854	0.242417	0.248926	0.257776	0.258272	0.252919	0.253883	0.24978	0.248822	0.253891	0.246988	0.25134	0.250389	0.249389	0.246968	0.252201	0.254353	0.261371	0.255462	0.252085	0.25421	0.255286	0.251141	0.255472	0.260169	0.253002	0.259476	0.253025	0.257827	0.255535	0.254708
1.80872	0.253276	0.253272	0.260157	0.259792	0.25563	0.25687	0.249664	0.263077	0.252772	0.250466	0.257372	0.255318	0.254612	0.259431	0.26363	0.255867	0.255247	0.256879	0.248077	0.249032	0.255181	0.264251	0.26481	0.259448	0.260599	0.256143	0.255491	0.260066	0.253612	0.257951	0.257097	0.256177	0.253127	0.258512	0.260883	0.267861	0.261967	0.25869	0.260713	0.261844	0.257855	0.262229	0.266566	0.259527	0.265913	0.259781	0.26421	0.262284	0.261397
1.80837	0.246724	0.246441	0.253241	0.252601	0.248665	0.249737	0.242395	0.256071	0.245658	0.243542	0.25018	0.248327	0.247421	0.252582	0.256647	0.249481	0.248029	0.249448	0.241534	0.241228	0.248184	0.256697	0.257737	0.252734	0.253463	0.249232	0.247809	0.253393	0.246059	0.250708	0.250271	0.248204	0.24608	0.251397	0.253921	0.260619	0.254498	0.251097	0.253831	0.25474	0.250179	0.254916	0.259191	0.252609	0.258341	0.252218	0.257237	0.255109	0.253781
1.80803	0.252185	0.252888	0.258906	0.258499	0.254927	0.255785	0.248644	0.262067	0.251621	0.249339	0.256395	0.254739	0.253749	0.258323	0.262485	0.255114	0.254337	0.255798	0.247368	0.247735	0.254188	0.263389	0.26393	0.258358	0.2593	0.255105	0.253826	0.259287	0.252032	0.25657	0.256058	0.254455	0.251454	0.257494	0.259448	0.265863	0.260627	0.257298	0.259338	0.260533	0.256082	0.260537	0.264844	0.258293	0.264472	0.258569	0.263214	0.261076	0.259468
1.80769	0.248783	0.249546	0.255934	0.255999	0.251304	0.252781	0.245716	0.258869	0.248288	0.246313	0.253449	0.251057	0.250554	0.255384	0.259345	0.25222	0.251322	0.252709	0.244229	0.244254	0.250551	0.259972	0.26057	0.255297	0.256448	0.251905	0.250686	0.255633	0.249344	0.2535	0.25228	0.251145	0.248535	0.254336	0.255849	0.263176	0.257293	0.253619	0.256221	0.257585	0.253096	0.257288	0.262045	0.255289	0.261339	0.25493	0.26004	0.257622	0.256476
1.80734	0.248758	0.248952	0.255522	0.255244	0.250824	0.252294	0.245008	0.258239	0.248085	0.245653	0.25248	0.250754	0.249676	0.254784	0.258468	0.251275	0.250559	0.252198	0.243535	0.243826	0.25031	0.259243	0.260026	0.254483	0.255594	0.251224	0.249789	0.255125	0.248518	0.25261	0.251886	0.250282	0.248045	0.253221	0.255183	0.262114	0.256148	0.253157	0.255281	0.256194	0.251826	0.256627	0.260874	0.254023	0.26002	0.25424	0.258671	0.256752	0.255224
1.807	0.255256	0.255831	0.262106	0.262091	0.257685	0.25888	0.251782	0.264377	0.254841	0.252436	0.259516	0.257591	0.256834	0.261214	0.265469	0.257792	0.257321	0.258437	0.250195	0.250344	0.256629	0.266207	0.26636	0.261256	0.262214	0.25784	0.256564	0.262053	0.25505	0.259362	0.258038	0.257009	0.253914	0.259795	0.262202	0.268864	0.262665	0.259239	0.262115	0.262753	0.258633	0.263223	0.267369	0.260788	0.266802	0.260648	0.2652	0.263255	0.261897
1.80666	0.252889	0.253096	0.259679	0.259379	0.255314	0.256199	0.249206	0.262656	0.251879	0.249535	0.256427	0.255021	0.253948	0.258859	0.262678	0.255503	0.254643	0.256122	0.247906	0.248239	0.254193	0.26343	0.26336	0.258303	0.259226	0.255177	0.25378	0.258904	0.252591	0.256345	0.255289	0.254037	0.251608	0.256943	0.259025	0.265928	0.259869	0.256426	0.258808	0.25974	0.255527	0.260237	0.264371	0.257704	0.263595	0.257769	0.262223	0.259951	0.259138
1.80632	0.258293	0.25883	0.26487	0.264538	0.260936	0.261913	0.254707	0.267384	0.258021	0.255093	0.262148	0.259801	0.259578	0.26413	0.268024	0.26103	0.260342	0.261728	0.253081	0.253309	0.259821	0.268255	0.269217	0.264337	0.264765	0.260601	0.259512	0.264558	0.257548	0.261838	0.260824	0.259414	0.256994	0.262149	0.264457	0.270686	0.265479	0.261866	0.264312	0.2652	0.261141	0.265719	0.270071	0.263127	0.269147	0.263607	0.267825	0.265289	0.264193
1.80597	0.255559	0.255532	0.262134	0.262014	0.257717	0.258761	0.251513	0.265033	0.25428	0.251813	0.258956	0.256876	0.25653	0.261029	0.265011	0.257157	0.256977	0.258533	0.249974	0.250726	0.25634	0.265404	0.266137	0.260822	0.261351	0.257254	0.255963	0.261297	0.254314	0.258559	0.257412	0.256029	0.253393	0.258761	0.260806	0.267844	0.26154	0.258595	0.260975	0.261835	0.257769	0.262371	0.266323	0.259853	0.266093	0.259543	0.264219	0.262103	0.260784
1.80563	0.254662	0.255196	0.261523	0.261323	0.257411	0.257929	0.251362	0.264591	0.254055	0.251946	0.258708	0.256913	0.256037	0.260504	0.264476	0.25715	0.256775	0.258112	0.249002	0.249703	0.256001	0.264904	0.265154	0.259841	0.261346	0.256567	0.255223	0.261025	0.253468	0.258503	0.256901	0.255627	0.252633	0.258173	0.260125	0.267123	0.260901	0.257776	0.260085	0.260613	0.256506	0.261413	0.265808	0.258604	0.265457	0.258895	0.264204	0.261442	0.259977
1.80529	0.257424	0.257585	0.263972	0.263958	0.259928	0.260775	0.2539	0.266848	0.256554	0.25426	0.261499	0.259103	0.258469	0.263101	0.267248	0.259933	0.259068	0.2607	0.251893	0.251951	0.258455	0.267124	0.268031	0.262721	0.263982	0.259046	0.258078	0.263492	0.25684	0.261041	0.259341	0.258492	0.255446	0.260906	0.263318	0.269425	0.263811	0.260738	0.262862	0.263465	0.259169	0.263841	0.268277	0.261325	0.267469	0.261527	0.266213	0.263814	0.26293
1.80495	0.257339	0.257683	0.26447	0.264014	0.259807	0.261018	0.254055	0.26712	0.256912	0.254208	0.261798	0.259463	0.258435	0.263339	0.267261	0.259712	0.259195	0.260609	0.251851	0.252423	0.258737	0.26794	0.268179	0.262925	0.263772	0.259465	0.257933	0.263239	0.256558	0.260629	0.260107	0.258448	0.255123	0.261069	0.263316	0.269295	0.263607	0.260305	0.262872	0.263215	0.259479	0.263556	0.268398	0.261395	0.267757	0.261373	0.266388	0.263724	0.262635
1.80461	0.25785	0.257969	0.264418	0.264234	0.260197	0.26108	0.254346	0.266988	0.257493	0.254396	0.261512	0.259614	0.259061	0.263336	0.267508	0.26019	0.258976	0.260476	0.252846	0.252712	0.258862	0.267446	0.268099	0.263266	0.264088	0.25968	0.258475	0.263914	0.25675	0.261101	0.260107	0.258121	0.25549	0.261268	0.263547	0.269995	0.263882	0.260701	0.262778	0.263605	0.259281	0.264312	0.268533	0.261697	0.267982	0.261635	0.266251	0.264079	0.262839
1.80427	0.259468	0.259859	0.266197	0.266331	0.262041	0.262757	0.255984	0.269061	0.259184	0.256293	0.263483	0.261601	0.261149	0.265341	0.269145	0.262361	0.26119	0.262522	0.254283	0.254482	0.260902	0.269836	0.270527	0.264766	0.266123	0.261443	0.260235	0.265595	0.258411	0.262859	0.262242	0.260192	0.258146	0.263307	0.265249	0.271394	0.266017	0.262541	0.264288	0.265581	0.26147	0.26591	0.270195	0.263389	0.269697	0.263202	0.268237	0.266022	0.265187
1.80392	0.255905	0.256127	0.26244	0.262804	0.258253	0.259213	0.252018	0.265347	0.25493	0.252835	0.259708	0.257465	0.25688	0.26171	0.265411	0.258426	0.257281	0.259005	0.250172	0.250845	0.257065	0.265802	0.266799	0.26109	0.262309	0.257224	0.256382	0.261621	0.255017	0.258852	0.257784	0.256435	0.253483	0.258861	0.261526	0.267568	0.261789	0.258264	0.260745	0.260939	0.257201	0.261856	0.266478	0.259421	0.266078	0.259481	0.264711	0.26179	0.260941
1.80358	0.259869	0.259996	0.266601	0.266136	0.262256	0.26321	0.256095	0.269309	0.259094	0.256511	0.26381	0.261793	0.261169	0.265558	0.269255	0.262101	0.261337	0.262595	0.254414	0.254764	0.261094	0.270056	0.27068	0.265028	0.266273	0.261624	0.260623	0.265524	0.258395	0.262837	0.261884	0.260378	0.257808	0.263294	0.265626	0.271691	0.265791	0.262813	0.264864	0.265551	0.261544	0.266355	0.270327	0.263207	0.269542	0.263673	0.268361	0.265872	0.264815
1.80324	0.258607	0.258926	0.264877	0.264884	0.260675	0.261911	0.25516	0.2678	0.25766	0.255182	0.26246	0.260239	0.259753	0.264303	0.268085	0.260694	0.2603	0.261455	0.253065	0.253384	0.259524	0.268745	0.268904	0.2635	0.264465	0.260153	0.258936	0.264708	0.257179	0.26195	0.260527	0.259361	0.256226	0.261961	0.263755	0.270017	0.264501	0.261399	0.263732	0.264299	0.259903	0.264723	0.268917	0.262101	0.26838	0.261739	0.267433	0.264726	0.263328
1.8029	0.259481	0.260407	0.266625	0.266085	0.261892	0.263128	0.256625	0.269482	0.259145	0.257038	0.263966	0.262087	0.261061	0.266056	0.269608	0.262608	0.261535	0.263313	0.254991	0.255006	0.260711	0.270352	0.270968	0.26557	0.266293	0.261889	0.260741	0.265984	0.258759	0.263319	0.261954	0.260726	0.25756	0.26369	0.26558	0.271881	0.266354	0.263092	0.264834	0.266124	0.261922	0.266248	0.270586	0.263703	0.270238	0.263657	0.268944	0.266683	0.26505
1.80256	0.257769	0.258493	0.265058	0.26507	0.260693	0.261543	0.254667	0.268176	0.257519	0.255302	0.262225	0.260192	0.25964	0.264338	0.268284	0.260775	0.260314	0.261049	0.253161	0.253609	0.259252	0.268543	0.269349	0.264127	0.264458	0.260385	0.259253	0.264443	0.257346	0.261796	0.260877	0.258962	0.256484	0.2622	0.263594	0.270689	0.264649	0.261512	0.263685	0.264737	0.260245	0.265036	0.269466	0.262494	0.268557	0.262342	0.267146	0.264593	0.263339
1.80222	0.258556	0.259055	0.2656	0.265322	0.26138	0.262026	0.255395	0.268662	0.257983	0.255762	0.262855	0.260882	0.259844	0.264734	0.268928	0.261346	0.260424	0.262354	0.253769	0.253756	0.260381	0.26901	0.269679	0.264409	0.26521	0.260681	0.259896	0.264954	0.258525	0.262373	0.260916	0.259754	0.257421	0.262635	0.264637	0.270952	0.26543	0.261442	0.264349	0.26531	0.26132	0.266037	0.26985	0.262784	0.269134	0.263045	0.268004	0.265407	0.264452
1.80188	0.261177	0.261487	0.267916	0.267602	0.263276	0.264978	0.25771	0.270906	0.260467	0.258305	0.265705	0.263631	0.262755	0.267048	0.271207	0.264215	0.263436	0.264686	0.256463	0.256484	0.26301	0.271733	0.272097	0.267395	0.267786	0.263227	0.262354	0.267769	0.260727	0.265136	0.264186	0.262738	0.259783	0.265797	0.267817	0.274154	0.268188	0.265499	0.267391	0.267955	0.263633	0.269154	0.272994	0.265867	0.272066	0.266169	0.271078	0.268174	0.26731
1.80154	0.261404	0.261892	0.267597	0.267468	0.26333	0.264535	0.257742	0.270922	0.260967	0.258235	0.265361	0.263391	0.262998	0.26728	0.271468	0.264124	0.263607	0.26485	0.256172	0.256922	0.263497	0.272072	0.27252	0.26767	0.268214	0.263637	0.262546	0.268416	0.261073	0.265247	0.264447	0.262767	0.260129	0.26589	0.267671	0.274378	0.268834	0.265211	0.267224	0.268411	0.264508	0.268964	0.273347	0.266716	0.272611	0.266651	0.271154	0.268513	0.267544
1.8012	0.263329	0.26391	0.270123	0.270015	0.26546	0.266859	0.25981	0.273207	0.263116	0.26069	0.267687	0.266253	0.265251	0.26986	0.273838	0.26717	0.265612	0.267535	0.258924	0.259087	0.265177	0.27452	0.275243	0.269955	0.270803	0.266171	0.265241	0.270601	0.263879	0.268015	0.26709	0.265628	0.262852	0.268495	0.27038	0.276967	0.271551	0.267975	0.27009	0.271523	0.267624	0.272337	0.275526	0.269099	0.275599	0.269282	0.274292	0.271587	0.270743
1.80086	0.261471	0.26199	0.267981	0.267925	0.263714	0.265188	0.258338	0.271295	0.260807	0.258629	0.265279	0.263971	0.263077	0.26826	0.27198	0.264228	0.263629	0.265318	0.256885	0.256911	0.263585	0.272532	0.273423	0.267973	0.268863	0.2646	0.263354	0.268681	0.261986	0.26593	0.265347	0.264389	0.261391	0.266783	0.268852	0.275863	0.269725	0.266372	0.268626	0.270033	0.265588	0.270014	0.274579	0.26728	0.273925	0.267259	0.272078	0.269631	0.269099
1.80052	0.266865	0.266872	0.273169	0.272991	0.269223	0.270197	0.262982	0.276866	0.266154	0.264098	0.271219	0.26887	0.268217	0.273071	0.277299	0.26978	0.269388	0.270573	0.262872	0.262779	0.269041	0.277891	0.278722	0.273644	0.274284	0.269603	0.26904	0.273985	0.267538	0.271651	0.270624	0.269562	0.266776	0.272605	0.274559	0.281175	0.275359	0.271879	0.274427	0.275301	0.270974	0.275591	0.279905	0.273105	0.279813	0.273204	0.278012	0.27586	0.274919
1.80018	0.266005	0.266409	0.272665	0.272932	0.268892	0.270069	0.262786	0.276653	0.266192	0.263831	0.271019	0.268764	0.268518	0.27337	0.276939	0.269604	0.269404	0.270756	0.262442	0.262517	0.269375	0.277933	0.278784	0.273678	0.27484	0.270013	0.268998	0.274634	0.267557	0.271635	0.270898	0.270074	0.267177	0.27312	0.274901	0.281982	0.275609	0.27288	0.274928	0.275455	0.271536	0.276708	0.280657	0.273493	0.280111	0.273638	0.278476	0.27603	0.274851
1.79984	0.267224	0.267701	0.274034	0.274042	0.269864	0.271208	0.264179	0.277327	0.266917	0.265111	0.271943	0.270147	0.269459	0.274226	0.278402	0.271214	0.270256	0.271316	0.263719	0.264293	0.27092	0.279173	0.280092	0.275135	0.276536	0.27129	0.270597	0.275896	0.269335	0.273603	0.272854	0.271603	0.268959	0.274429	0.276918	0.282831	0.277569	0.274354	0.276689	0.277349	0.273242	0.277867	0.282213	0.275229	0.281874	0.275385	0.280242	0.2784	0.277408
1.7995	0.266655	0.267165	0.273081	0.273658	0.269552	0.270745	0.263786	0.277445	0.267048	0.265013	0.271771	0.269881	0.269398	0.274042	0.278556	0.270982	0.270507	0.272005	0.264056	0.263904	0.270728	0.279161	0.280405	0.275227	0.275813	0.272048	0.271007	0.276535	0.269549	0.273757	0.273148	0.271586	0.269286	0.275467	0.276806	0.284025	0.278264	0.274522	0.277347	0.278003	0.274065	0.278753	0.282445	0.275751	0.282172	0.275831	0.280969	0.278816	0.277283
1.79916	0.268304	0.26852	0.274802	0.275095	0.271283	0.272135	0.265552	0.278498	0.268165	0.265969	0.273303	0.27159	0.271145	0.275659	0.27999	0.272477	0.27202	0.273578	0.265197	0.265737	0.272175	0.281104	0.281827	0.276753	0.277781	0.27327	0.272459	0.278177	0.270776	0.275953	0.275139	0.273785	0.27104	0.277173	0.279182	0.285889	0.280056	0.27676	0.279338	0.280268	0.275693	0.280255	0.285151	0.27821	0.284949	0.278062	0.282554	0.280322	0.279818
1.79882	0.268659	0.268818	0.275264	0.27547	0.270994	0.271776	0.26596	0.27893	0.268582	0.266269	0.273779	0.271713	0.271058	0.276118	0.280264	0.272985	0.272452	0.274135	0.265433	0.266264	0.272605	0.281312	0.282449	0.277262	0.278034	0.274356	0.273603	0.27875	0.271639	0.276512	0.275568	0.274543	0.271815	0.27752	0.279425	0.286511	0.281052	0.277201	0.280218	0.2807	0.277108	0.281504	0.286046	0.27885	0.284896	0.279286	0.283459	0.281562	0.280132
1.79848	0.267652	0.267722	0.274252	0.274393	0.2704	0.271595	0.265163	0.277923	0.267777	0.265538	0.273143	0.270876	0.270727	0.275501	0.279934	0.272324	0.27206	0.273578	0.264887	0.265586	0.272009	0.281118	0.281801	0.276618	0.277775	0.273807	0.273348	0.278542	0.271433	0.276069	0.275748	0.274712	0.271614	0.277696	0.279865	0.286521	0.280778	0.277736	0.280224	0.280613	0.276341	0.281235	0.285517	0.279259	0.285179	0.278674	0.28399	0.281185	0.280601
1.79814	0.268513	0.269253	0.275436	0.275635	0.271976	0.27303	0.266432	0.279602	0.269617	0.267489	0.274981	0.272839	0.272256	0.277053	0.281387	0.273675	0.273637	0.275368	0.266953	0.267841	0.273881	0.283043	0.283707	0.279146	0.280057	0.275414	0.275026	0.280882	0.273807	0.278333	0.278217	0.276665	0.274374	0.28009	0.282221	0.288758	0.283153	0.280431	0.28268	0.283557	0.279395	0.284394	0.288026	0.282012	0.28843	0.281436	0.286307	0.283491	0.282956
1.7978	0.266502	0.267	0.273478	0.272866	0.268828	0.27103	0.264148	0.277453	0.267396	0.265413	0.272482	0.270956	0.269985	0.275101	0.278849	0.272237	0.271774	0.273177	0.265333	0.265591	0.272316	0.281067	0.281756	0.277307	0.278481	0.274318	0.273411	0.278742	0.271914	0.276621	0.276206	0.274841	0.273097	0.279222	0.280871	0.287451	0.281817	0.278472	0.280824	0.28206	0.277646	0.282395	0.287131	0.280041	0.28623	0.279641	0.284848	0.281696	0.28089
1.79746	0.271716	0.271933	0.278236	0.2789	0.274792	0.275555	0.269072	0.28311	0.272424	0.27036	0.278229	0.276059	0.275506	0.28082	0.28469	0.277592	0.277333	0.279126	0.27083	0.27123	0.278076	0.286956	0.28796	0.283615	0.283977	0.280037	0.279738	0.284861	0.277923	0.282409	0.282375	0.281596	0.278672	0.285074	0.286994	0.293459	0.288065	0.284569	0.287713	0.288281	0.283998	0.288752	0.292422	0.28597	0.292245	0.285897	0.290936	0.288538	0.287136
1.79712	0.270279	0.271128	0.277296	0.278024	0.273972	0.274907	0.268585	0.282488	0.2717	0.269771	0.276686	0.275069	0.274953	0.280032	0.283671	0.276877	0.276581	0.278463	0.270034	0.270694	0.277372	0.286709	0.2872	0.282609	0.283876	0.279476	0.27906	0.284418	0.27751	0.282495	0.282485	0.280758	0.278829	0.284606	0.287063	0.293357	0.287852	0.284419	0.287121	0.288406	0.283724	0.288548	0.292757	0.28608	0.292373	0.285712	0.2906	0.287646	0.287255
1.79679	0.271699	0.272667	0.278956	0.279081	0.275767	0.276302	0.269884	0.283318	0.273105	0.271722	0.278873	0.276401	0.276879	0.28133	0.285969	0.278629	0.278484	0.280719	0.272025	0.272778	0.279565	0.288347	0.288992	0.284897	0.285588	0.281949	0.281277	0.286552	0.279705	0.284488	0.284321	0.283457	0.280895	0.287367	0.28938	0.295753	0.290221	0.287115	0.289408	0.29058	0.286541	0.290794	0.294956	0.288062	0.294438	0.2879	0.293153	0.290396	0.289256
1.79645	0.269375	0.270409	0.2763	0.276818	0.273124	0.274142	0.267878	0.28089	0.271303	0.269305	0.276604	0.274704	0.274969	0.280047	0.283806	0.277241	0.276602	0.278355	0.270421	0.270815	0.277952	0.286475	0.287513	0.282877	0.283815	0.280452	0.279508	0.285457	0.278289	0.282903	0.283211	0.282254	0.279888	0.286031	0.287729	0.294765	0.289092	0.286095	0.288713	0.289703	0.284994	0.289862	0.29398	0.287422	0.293187	0.286868	0.291824	0.288992	0.288138
1.79611	0.269755	0.270129	0.276964	0.277498	0.27368	0.274707	0.26834	0.281961	0.271923	0.27023	0.277534	0.27595	0.275311	0.280989	0.284968	0.277663	0.277554	0.279698	0.271226	0.27201	0.278688	0.287233	0.288378	0.284097	0.284968	0.281241	0.280809	0.28652	0.278985	0.283974	0.284853	0.283505	0.281331	0.287239	0.289279	0.295834	0.290516	0.287183	0.289859	0.291032	0.28644	0.290694	0.295163	0.288881	0.294646	0.288119	0.293037	0.290675	0.289321
1.79577	0.266789	0.26712	0.273968	0.274407	0.270722	0.271815	0.265743	0.279069	0.269114	0.26743	0.274693	0.273226	0.272797	0.277955	0.282137	0.274963	0.274877	0.276786	0.268539	0.269058	0.276485	0.285386	0.286403	0.281932	0.282826	0.279101	0.278582	0.283993	0.276819	0.282431	0.28226	0.281181	0.278874	0.285687	0.287629	0.294179	0.288647	0.285338	0.287645	0.289297	0.284636	0.28903	0.293076	0.28641	0.29281	0.286155	0.290864	0.288218	0.287391
1.79543	0.264729	0.265496	0.27188	0.272456	0.268525	0.270102	0.263677	0.277245	0.267304	0.265296	0.272916	0.271434	0.270816	0.276692	0.280036	0.273475	0.273381	0.27522	0.267055	0.267616	0.275166	0.28393	0.284788	0.280356	0.280902	0.277916	0.277136	0.282681	0.275625	0.280688	0.281668	0.280209	0.278589	0.28412	0.286498	0.293086	0.287201	0.283921	0.287158	0.287847	0.283082	0.288037	0.292046	0.285617	0.291278	0.285003	0.289848	0.287194	0.285626
1.7951	0.268587	0.269373	0.276099	0.276375	0.272918	0.274432	0.267854	0.281278	0.271567	0.269507	0.277216	0.275453	0.275561	0.280453	0.284688	0.277879	0.278081	0.279856	0.271184	0.272565	0.27935	0.288424	0.289445	0.285167	0.286067	0.282596	0.281997	0.287707	0.280265	0.285385	0.286406	0.285468	0.282985	0.289005	0.290814	0.298041	0.292649	0.289108	0.291831	0.292469	0.287951	0.292927	0.297106	0.290236	0.296811	0.289747	0.29454	0.292278	0.290461
1.79476	0.265718	0.266177	0.27278	0.27323	0.269546	0.270995	0.264333	0.27833	0.268764	0.266513	0.273755	0.272408	0.271818	0.277838	0.281858	0.274824	0.274688	0.276354	0.268409	0.268819	0.276463	0.285152	0.286431	0.282415	0.283021	0.279634	0.279033	0.284697	0.277745	0.282803	0.283367	0.282712	0.280573	0.28638	0.288561	0.295828	0.289772	0.286669	0.289592	0.290401	0.286316	0.290303	0.294594	0.287986	0.294086	0.287645	0.292061	0.28968	0.288541
1.79442	0.264098	0.265198	0.271905	0.272481	0.268447	0.269659	0.263988	0.277578	0.267584	0.265396	0.273408	0.271751	0.271978	0.277189	0.280897	0.274579	0.274213	0.276083	0.268178	0.268718	0.27617	0.285078	0.286034	0.281599	0.282581	0.279311	0.279075	0.284422	0.277067	0.28287	0.283162	0.282092	0.280359	0.28635	0.28859	0.295161	0.289811	0.286422	0.289181	0.290426	0.285775	0.290397	0.294827	0.288028	0.293994	0.287094	0.292454	0.289556	0.28813
1.79408	0.264895	0.265658	0.272317	0.272737	0.269166	0.270485	0.263925	0.277932	0.267832	0.266607	0.273718	0.272304	0.271961	0.277421	0.281997	0.275021	0.274977	0.276749	0.268548	0.269487	0.276991	0.285318	0.286762	0.282759	0.28341	0.280432	0.27994	0.285193	0.278564	0.283563	0.2843	0.283441	0.281303	0.287992	0.289595	0.296223	0.290597	0.287557	0.290556	0.29104	0.286678	0.291445	0.295453	0.288794	0.29506	0.288062	0.293329	0.290612	0.289276
1.79374	0.263119	0.263441	0.270212	0.270625	0.26723	0.268485	0.262043	0.275883	0.265766	0.264421	0.271974	0.27019	0.270343	0.275468	0.279828	0.273321	0.272659	0.274742	0.266662	0.267881	0.274569	0.283977	0.284767	0.281021	0.281173	0.278448	0.278198	0.283089	0.276491	0.281839	0.282768	0.281585	0.279497	0.286141	0.288195	0.295169	0.289655	0.286086	0.289099	0.289923	0.285643	0.29042	0.293797	0.287263	0.293595	0.287239	0.291292	0.288942	0.287631
1.79341	0.264677	0.265512	0.272276	0.272679	0.268942	0.270117	0.263694	0.277482	0.267782	0.266005	0.273478	0.272224	0.271832	0.277436	0.281308	0.274747	0.274737	0.277202	0.268951	0.269373	0.276847	0.285928	0.287158	0.282959	0.283205	0.280257	0.280289	0.285929	0.278989	0.284141	0.284537	0.283774	0.28191	0.288436	0.289964	0.297292	0.291837	0.288536	0.291005	0.291968	0.287505	0.291979	0.296651	0.289782	0.295711	0.289715	0.294207	0.291555	0.290568
1.79307	0.255044	0.255743	0.262755	0.262842	0.25946	0.260798	0.254486	0.268178	0.257802	0.256797	0.264217	0.26254	0.262171	0.268055	0.272324	0.26564	0.265595	0.267283	0.25855	0.260202	0.267336	0.276451	0.27735	0.273509	0.274002	0.271104	0.270411	0.276303	0.269032	0.274674	0.275057	0.274959	0.272213	0.278952	0.280843	0.287754	0.282452	0.279117	0.282087	0.283207	0.278518	0.28317	0.287182	0.281054	0.287316	0.280609	0.285503	0.282576	0.281689
1.79273	0.256319	0.25647	0.263348	0.263836	0.260078	0.261774	0.255202	0.269225	0.258418	0.25737	0.265189	0.263106	0.263807	0.268635	0.272636	0.266131	0.266325	0.268295	0.260118	0.260635	0.268393	0.2774	0.278438	0.274538	0.274954	0.271699	0.271406	0.277356	0.270116	0.275226	0.276654	0.275535	0.274001	0.279956	0.281883	0.289237	0.283761	0.280106	0.283228	0.284034	0.279851	0.284426	0.288793	0.282324	0.28816	0.281645	0.286928	0.283739	0.282694
1.7924	0.254892	0.255659	0.262908	0.262127	0.259121	0.260662	0.253792	0.26778	0.257308	0.255903	0.263391	0.261675	0.261722	0.267053	0.271853	0.264286	0.26438	0.266648	0.258408	0.25915	0.266515	0.275747	0.276523	0.273111	0.27331	0.270123	0.269667	0.274973	0.268277	0.273611	0.274842	0.273738	0.271759	0.278384	0.280382	0.287703	0.281681	0.278714	0.281394	0.282595	0.278082	0.283361	0.287043	0.28062	0.286826	0.280439	0.285371	0.28248	0.281632
1.79206	0.254994	0.254999	0.261763	0.261988	0.258282	0.259801	0.252963	0.267257	0.256548	0.255412	0.262641	0.260692	0.261078	0.266635	0.270638	0.263845	0.263801	0.265587	0.257816	0.258324	0.265841	0.27458	0.275982	0.27151	0.271879	0.268982	0.268605	0.274437	0.267207	0.272721	0.273788	0.272945	0.270897	0.276993	0.279227	0.286032	0.280771	0.277725	0.280371	0.281984	0.277267	0.282312	0.286348	0.279969	0.286225	0.279394	0.284492	0.282176	0.280693
1.79172	0.257163	0.257196	0.26353	0.264168	0.260359	0.261653	0.255112	0.268944	0.259058	0.257043	0.264335	0.262432	0.262716	0.268362	0.272709	0.265669	0.265405	0.26702	0.258897	0.259751	0.267337	0.276182	0.277305	0.273283	0.273922	0.270725	0.270344	0.275818	0.268561	0.274377	0.275347	0.274462	0.272102	0.278846	0.281122	0.287525	0.282484	0.279152	0.282384	0.283428	0.278894	0.284142	0.288469	0.282069	0.288361	0.281096	0.286385	0.28406	0.283068
1.79139	0.256381	0.256997	0.263016	0.263378	0.260065	0.261069	0.254553	0.267937	0.25781	0.256418	0.26343	0.261819	0.261541	0.267024	0.271208	0.264522	0.264367	0.266017	0.258139	0.259174	0.266217	0.275432	0.276107	0.272464	0.272553	0.269346	0.268948	0.274765	0.267059	0.272466	0.273408	0.27254	0.270424	0.276651	0.278667	0.285979	0.28059	0.277625	0.280602	0.281626	0.277301	0.282061	0.286647	0.280311	0.286584	0.27997	0.28505	0.282327	0.281649
1.79105	0.254778	0.255223	0.261876	0.261787	0.258065	0.258867	0.252431	0.266681	0.255593	0.254111	0.261688	0.259904	0.259584	0.264736	0.269373	0.261906	0.261625	0.263639	0.255722	0.256235	0.263582	0.272666	0.27357	0.269747	0.269984	0.266842	0.266725	0.272343	0.264705	0.270342	0.270555	0.26994	0.267539	0.273828	0.276264	0.283407	0.277748	0.274778	0.277949	0.279286	0.274217	0.27972	0.283774	0.277587	0.284243	0.277801	0.282766	0.279779	0.278924
1.79071	0.251306	0.251428	0.257945	0.257942	0.253935	0.255324	0.248797	0.262639	0.252019	0.249769	0.257337	0.255472	0.255341	0.260349	0.264852	0.25759	0.257385	0.259189	0.250907	0.251601	0.258931	0.26846	0.269132	0.264822	0.265015	0.261825	0.261253	0.267092	0.259856	0.26563	0.265954	0.264754	0.262422	0.269323	0.270929	0.277883	0.272208	0.269274	0.272461	0.273651	0.269483	0.274692	0.27888	0.271986	0.27867	0.271713	0.277555	0.274502	0.274165
1.79038	0.25236	0.252219	0.258394	0.258416	0.254487	0.25598	0.249202	0.262851	0.252444	0.249925	0.257893	0.25585	0.255551	0.260709	0.264825	0.257831	0.257402	0.259636	0.250728	0.251089	0.258712	0.267754	0.268708	0.264306	0.264744	0.261194	0.260523	0.266531	0.259113	0.264617	0.26466	0.264193	0.261512	0.268034	0.2702	0.277125	0.271774	0.268004	0.271444	0.27244	0.268258	0.273401	0.277805	0.271372	0.277774	0.271462	0.276815	0.273714	0.273169
1.79004	0.251628	0.251703	0.257952	0.257849	0.253585	0.254999	0.248305	0.26174	0.251243	0.249541	0.256702	0.254894	0.254567	0.259542	0.263786	0.256901	0.255927	0.257478	0.249286	0.249688	0.25769	0.26617	0.267043	0.262645	0.263594	0.259273	0.258607	0.264602	0.256952	0.262558	0.26267	0.26204	0.259151	0.265933	0.267821	0.274945	0.269546	0.266436	0.269178	0.270294	0.266206	0.271145	0.275599	0.269006	0.275525	0.269101	0.274419	0.272186	0.271017
1.78971	0.252091	0.25217	0.258683	0.25857	0.254294	0.25562	0.248519	0.262497	0.25194	0.249782	0.257344	0.255182	0.254579	0.259488	0.263347	0.256157	0.255795	0.257253	0.249076	0.249771	0.256684	0.265804	0.266972	0.262078	0.262374	0.258862	0.257529	0.263154	0.25646	0.261554	0.261637	0.260523	0.257875	0.264547	0.266328	0.273281	0.268176	0.264565	0.266973	0.269069	0.264699	0.269584	0.273883	0.267482	0.273984	0.26764	0.273241	0.270296	0.269219
1.78937	0.25101	0.250916	0.257387	0.257118	0.25289	0.254046	0.247333	0.261255	0.250184	0.24758	0.255678	0.25293	0.252832	0.257578	0.261929	0.254704	0.253306	0.255337	0.247012	0.247659	0.254639	0.263664	0.264648	0.259638	0.260301	0.256376	0.25539	0.261578	0.25391	0.259068	0.258909	0.257932	0.255222	0.261573	0.263498	0.270769	0.265038	0.26123	0.264315	0.265761	0.261327	0.266822	0.270708	0.264104	0.270798	0.26411	0.269445	0.266833	0.266229
1.78903	0.249938	0.249854	0.256146	0.255762	0.25166	0.253166	0.245542	0.259493	0.248087	0.245977	0.253281	0.251354	0.251626	0.256213	0.259662	0.25221	0.251674	0.253337	0.244313	0.245307	0.252106	0.261071	0.262093	0.257152	0.257771	0.25341	0.252373	0.258495	0.25096	0.255834	0.255351	0.254915	0.251719	0.257757	0.260125	0.266785	0.261392	0.258135	0.260518	0.261832	0.258016	0.262369	0.26697	0.260207	0.26696	0.261355	0.266231	0.26297	0.262305
1.7887	0.250754	0.250442	0.256842	0.256877	0.25242	0.253201	0.246157	0.260172	0.248966	0.246587	0.254383	0.252128	0.2515	0.256256	0.26006	0.252637	0.251659	0.253758	0.245307	0.245223	0.252229	0.260877	0.262392	0.256849	0.257295	0.252994	0.252138	0.258056	0.251233	0.25567	0.25523	0.254279	0.25089	0.257049	0.25933	0.266464	0.260212	0.256803	0.259711	0.261098	0.256701	0.261788	0.265692	0.25962	0.26635	0.25944	0.265052	0.26218	0.261869
1.78836	0.252138	0.252108	0.258476	0.258416	0.253778	0.254396	0.248051	0.261534	0.250541	0.248092	0.255287	0.2531	0.252247	0.257569	0.261426	0.253453	0.252748	0.25407	0.245681	0.245798	0.252835	0.262125	0.262695	0.257769	0.257878	0.253502	0.252894	0.258848	0.250968	0.255684	0.255468	0.254028	0.250791	0.256711	0.259173	0.265663	0.260134	0.256692	0.259155	0.260444	0.256128	0.261208	0.265273	0.258594	0.265681	0.25891	0.263986	0.261587	0.260843
1.78803	0.253541	0.253597	0.25994	0.259388	0.25535	0.256078	0.249425	0.262502	0.251369	0.249558	0.256573	0.25412	0.253622	0.257838	0.26268	0.255027	0.253961	0.255185	0.246509	0.246772	0.253931	0.262421	0.263426	0.258315	0.258579	0.253882	0.252939	0.259425	0.251351	0.256114	0.254804	0.254272	0.250628	0.256592	0.259092	0.265834	0.260119	0.2566	0.259253	0.260457	0.255894	0.260916	0.26526	0.258441	0.265155	0.258928	0.263549	0.260734	0.260285
1.78769	0.247075	0.246397	0.252682	0.25229	0.248368	0.248857	0.241918	0.255311	0.244128	0.242028	0.24946	0.247155	0.245982	0.25099	0.254676	0.247081	0.245941	0.247527	0.23874	0.238723	0.245936	0.254394	0.255599	0.249967	0.250518	0.246387	0.244861	0.250979	0.242884	0.247839	0.246683	0.245435	0.242431	0.248173	0.25055	0.256776	0.251204	0.247646	0.249927	0.251181	0.246934	0.251846	0.256324	0.249287	0.256103	0.249456	0.254734	0.251862	0.250976
1.78736	0.252902	0.252515	0.25903	0.257985	0.253847	0.25481	0.247949	0.261246	0.250429	0.247599	0.255234	0.252779	0.252023	0.256263	0.260331	0.252885	0.251836	0.253139	0.244207	0.244579	0.251357	0.260102	0.260576	0.255263	0.256038	0.251199	0.249852	0.256028	0.248069	0.252488	0.251893	0.250217	0.246976	0.25363	0.254901	0.261384	0.255687	0.252633	0.254359	0.256071	0.25126	0.256104	0.260417	0.253964	0.259862	0.253577	0.259056	0.255872	0.255178
1.78702	0.247754	0.247319	0.253988	0.253184	0.248619	0.249649	0.24261	0.256123	0.244854	0.243044	0.249915	0.24768	0.246676	0.251459	0.25537	0.247647	0.246539	0.247547	0.238391	0.239091	0.24586	0.254648	0.255524	0.250059	0.250299	0.245056	0.244535	0.25051	0.242523	0.246945	0.245972	0.244566	0.241334	0.247567	0.249062	0.255895	0.249995	0.246037	0.248683	0.249634	0.24517	0.249869	0.254559	0.247829	0.254076	0.247099	0.252026	0.249557	0.248967
1.78669	0.250078	0.249713	0.255893	0.255332	0.250849	0.25179	0.244975	0.258346	0.247214	0.244588	0.251922	0.249378	0.24859	0.253014	0.257034	0.248935	0.248297	0.249195	0.24043	0.240801	0.247306	0.255895	0.256847	0.251074	0.252018	0.246713	0.245623	0.251355	0.243471	0.248387	0.246921	0.245396	0.241735	0.247961	0.250098	0.256354	0.250624	0.246763	0.248914	0.250165	0.24571	0.25042	0.254805	0.247778	0.254415	0.247854	0.253099	0.250366	0.249111
1.78635	0.25069	0.250235	0.256262	0.255892	0.251778	0.252456	0.24544	0.258982	0.247516	0.245298	0.252702	0.249889	0.248855	0.253614	0.257505	0.24992	0.248702	0.249473	0.241049	0.241273	0.247629	0.256406	0.257169	0.251405	0.251988	0.246736	0.245848	0.25173	0.243807	0.248271	0.246941	0.245756	0.241993	0.247858	0.250018	0.25601	0.250365	0.246452	0.248769	0.250275	0.245647	0.25067	0.254433	0.247462	0.254245	0.247504	0.252269	0.249263	0.248693
1.78602	0.25034	0.25037	0.256095	0.255879	0.251972	0.251962	0.245198	0.258475	0.2469	0.245258	0.251542	0.249074	0.248795	0.253009	0.257033	0.249056	0.247707	0.248778	0.240113	0.240422	0.246845	0.25568	0.256136	0.250105	0.251021	0.246089	0.244487	0.250421	0.242543	0.246642	0.245249	0.244427	0.240732	0.246725	0.248149	0.254412	0.248702	0.244872	0.246828	0.248408	0.243451	0.248549	0.252802	0.24578	0.252347	0.245483	0.250467	0.247327	0.246661
1.78569	0.251126	0.250881	0.257107	0.256509	0.251893	0.252665	0.246036	0.259302	0.248003	0.245355	0.252539	0.250043	0.249763	0.254074	0.257428	0.249302	0.248822	0.249627	0.240459	0.240557	0.247532	0.256229	0.256845	0.251027	0.251195	0.246135	0.244602	0.251141	0.243029	0.247307	0.245816	0.244623	0.240504	0.247011	0.248667	0.255201	0.248734	0.244975	0.246897	0.248643	0.243859	0.248804	0.252745	0.24598	0.252291	0.245627	0.250268	0.247853	0.246606
1.78535	0.24862	0.24815	0.254119	0.253482	0.249083	0.249453	0.242909	0.256248	0.245098	0.242576	0.249379	0.24701	0.246096	0.25054	0.254695	0.246703	0.245135	0.2466	0.237846	0.237635	0.244348	0.253014	0.253715	0.247821	0.248213	0.243136	0.241657	0.247796	0.239822	0.243576	0.242731	0.240651	0.237513	0.243362	0.244656	0.251386	0.245489	0.241265	0.243598	0.244842	0.240491	0.245511	0.249272	0.242324	0.248675	0.24202	0.246908	0.24368	0.242546
1.78502	0.252391	0.25191	0.25762	0.257043	0.252744	0.253523	0.246081	0.260032	0.248546	0.246255	0.252977	0.250671	0.249585	0.254467	0.258285	0.250341	0.248802	0.250313	0.241318	0.240884	0.247357	0.256346	0.256771	0.251017	0.251361	0.24634	0.244855	0.25074	0.243444	0.247028	0.245883	0.244114	0.241264	0.246372	0.248087	0.25452	0.248393	0.244755	0.246332	0.247809	0.243148	0.248003	0.252385	0.245117	0.251839	0.244703	0.249994	0.246759	0.245782
1.78468	0.252021	0.25126	0.257272	0.256601	0.252492	0.252942	0.245911	0.259483	0.24809	0.245863	0.25251	0.25082	0.249209	0.253542	0.257355	0.249284	0.24863	0.249625	0.240416	0.240917	0.246923	0.256203	0.256291	0.250297	0.250396	0.24559	0.243904	0.250092	0.241908	0.246353	0.244879	0.243316	0.239304	0.245303	0.247362	0.253569	0.248031	0.243717	0.245612	0.246792	0.242019	0.246935	0.250979	0.243674	0.250741	0.243563	0.248538	0.245525	0.244583
1.78435	0.253535	0.252626	0.258421	0.258314	0.254033	0.254508	0.247612	0.261228	0.249423	0.247092	0.253709	0.251245	0.251235	0.255222	0.258994	0.250591	0.249574	0.251108	0.241929	0.242199	0.248462	0.257187	0.257715	0.251854	0.252272	0.246864	0.245319	0.251424	0.243549	0.247418	0.246425	0.245025	0.240484	0.246445	0.248417	0.254459	0.248784	0.244987	0.246813	0.247643	0.243258	0.248137	0.252362	0.244823	0.251928	0.244953	0.249641	0.246408	0.245513
1.78402	0.251405	0.250908	0.25698	0.256497	0.251751	0.252892	0.246159	0.259083	0.248197	0.245597	0.252068	0.249943	0.248936	0.253388	0.256869	0.249084	0.247515	0.249025	0.240546	0.240258	0.246224	0.255551	0.2555	0.250011	0.250208	0.245022	0.243304	0.249606	0.241576	0.245435	0.24403	0.242603	0.23839	0.244749	0.246667	0.252304	0.246651	0.242885	0.24497	0.245766	0.241295	0.246037	0.250148	0.242703	0.249417	0.242351	0.247619	0.244398	0.243331
1.78368	0.254725	0.254322	0.260587	0.260161	0.255453	0.256328	0.249515	0.262795	0.251129	0.249204	0.255435	0.253748	0.252354	0.256794	0.260682	0.253189	0.251477	0.252719	0.243494	0.243825	0.249941	0.258823	0.258952	0.253486	0.25392	0.248434	0.247203	0.252675	0.245192	0.249158	0.247307	0.245934	0.241979	0.247875	0.250328	0.256028	0.250202	0.246166	0.248042	0.248871	0.244267	0.249407	0.253317	0.246646	0.253392	0.246053	0.250807	0.2479	0.24688
1.78335	0.252967	0.252846	0.258198	0.25832	0.253844	0.254351	0.247843	0.26135	0.249298	0.247459	0.253673	0.251901	0.250707	0.255453	0.258948	0.250889	0.249498	0.250692	0.241834	0.241985	0.248707	0.257018	0.257358	0.251302	0.252021	0.246773	0.245234	0.251241	0.243144	0.24725	0.245693	0.244166	0.240672	0.24634	0.248021	0.253993	0.248364	0.244568	0.246608	0.247782	0.242761	0.247977	0.25208	0.244438	0.251127	0.244418	0.249019	0.246278	0.245159
1.78302	0.254208	0.253911	0.260173	0.259608	0.255064	0.25578	0.248988	0.262432	0.250504	0.248389	0.255306	0.253011	0.252131	0.256389	0.259848	0.252543	0.250887	0.251727	0.243203	0.243537	0.249385	0.258307	0.258591	0.252808	0.252818	0.24775	0.24664	0.252572	0.244401	0.248464	0.247105	0.245637	0.241306	0.247027	0.249255	0.255357	0.24954	0.245279	0.24728	0.248226	0.243775	0.24833	0.252887	0.245466	0.252252	0.245163	0.250276	0.246861	0.246167
1.78268	0.251963	0.251641	0.257416	0.257224	0.252718	0.2536	0.246463	0.259885	0.24868	0.246083	0.253156	0.250683	0.249567	0.254074	0.258604	0.250306	0.248433	0.249507	0.24085	0.240969	0.247074	0.256143	0.256351	0.250367	0.251048	0.246	0.243962	0.250192	0.242286	0.24604	0.244674	0.242822	0.239424	0.24495	0.24704	0.253468	0.247546	0.243317	0.245477	0.246343	0.241846	0.246413	0.250496	0.243764	0.250076	0.243072	0.247934	0.244747	0.244132
1.78235	0.254447	0.25412	0.26015	0.25979	0.255378	0.256252	0.249422	0.262531	0.25114	0.248555	0.255713	0.253133	0.252252	0.257	0.260341	0.252025	0.251659	0.252288	0.24366	0.243541	0.250162	0.258707	0.258886	0.252891	0.253509	0.248231	0.247118	0.252927	0.244714	0.248824	0.247205	0.24553	0.242101	0.248336	0.249799	0.256171	0.250003	0.245771	0.248001	0.24928	0.244281	0.24915	0.253099	0.246366	0.252981	0.245655	0.250723	0.24777	0.246134
1.78202	0.252376	0.252597	0.257832	0.25786	0.253345	0.254159	0.247363	0.260383	0.248843	0.246862	0.253879	0.251502	0.250686	0.255022	0.258791	0.250502	0.249689	0.250643	0.241812	0.241469	0.247949	0.256481	0.257761	0.251432	0.25202	0.246742	0.244858	0.251581	0.242872	0.247324	0.24561	0.24388	0.240148	0.245917	0.248212	0.254347	0.247865	0.244595	0.246028	0.247434	0.242806	0.247865	0.251321	0.244269	0.250957	0.243973	0.249091	0.246111	0.244536
1.78168	0.251997	0.251739	0.257851	0.257774	0.252708	0.253708	0.246512	0.260352	0.248659	0.246764	0.253528	0.251251	0.249965	0.254505	0.258711	0.250257	0.248631	0.249814	0.241571	0.241097	0.247523	0.256635	0.256949	0.251008	0.251439	0.246609	0.244647	0.25073	0.242358	0.246648	0.245128	0.243964	0.240009	0.245806	0.247807	0.253926	0.247811	0.243884	0.246279	0.246682	0.242102	0.247105	0.250865	0.243845	0.250462	0.243665	0.248992	0.24507	0.244608
1.78135	0.258508	0.257984	0.264162	0.263464	0.259463	0.260169	0.253095	0.26676	0.255583	0.252969	0.259711	0.257496	0.256254	0.260902	0.26494	0.256748	0.255477	0.256813	0.247704	0.247774	0.254481	0.26282	0.263531	0.257577	0.258149	0.252611	0.251247	0.257509	0.249636	0.253734	0.252193	0.250391	0.246525	0.252426	0.254364	0.260787	0.254391	0.250752	0.252636	0.253629	0.249089	0.253952	0.258064	0.250663	0.257342	0.250007	0.255551	0.252121	0.251133
1.78102	0.25731	0.256691	0.263196	0.262764	0.258415	0.259048	0.251909	0.265338	0.253946	0.252012	0.258906	0.256111	0.255627	0.259845	0.263879	0.256138	0.25486	0.255393	0.246796	0.246672	0.253035	0.26179	0.262747	0.255983	0.25707	0.251497	0.250199	0.256455	0.248458	0.252517	0.251152	0.249477	0.245442	0.25126	0.253649	0.2597	0.253679	0.250151	0.25183	0.252679	0.248033	0.252977	0.257293	0.249896	0.256396	0.248978	0.254496	0.251375	0.25007
1.78069	0.254693	0.254088	0.260315	0.260157	0.255715	0.256656	0.249366	0.262464	0.251732	0.249124	0.2559	0.253624	0.252587	0.257247	0.261255	0.253191	0.252075	0.252976	0.24427	0.244377	0.250715	0.259451	0.259909	0.254352	0.254514	0.249226	0.248282	0.254233	0.24604	0.250184	0.249006	0.247775	0.243162	0.249618	0.251393	0.257319	0.251709	0.247985	0.249961	0.250335	0.246492	0.250885	0.255399	0.24759	0.254396	0.247302	0.252696	0.249285	0.248179
1.78035	0.249523	0.249495	0.255634	0.254832	0.25055	0.251134	0.244374	0.258234	0.246727	0.244432	0.251389	0.249404	0.248006	0.253054	0.25667	0.248295	0.247661	0.248307	0.239696	0.239324	0.246142	0.255107	0.25557	0.2497	0.249691	0.244783	0.243323	0.249472	0.241449	0.245673	0.244381	0.243178	0.23899	0.24467	0.246843	0.25314	0.247199	0.243329	0.24532	0.246277	0.241463	0.246428	0.250956	0.243489	0.250218	0.243059	0.248162	0.244931	0.244177
1.78002	0.255091	0.255096	0.260989	0.260901	0.25649	0.257167	0.250192	0.263722	0.252382	0.249951	0.256581	0.254923	0.253707	0.258326	0.261617	0.254177	0.25287	0.254347	0.245302	0.245467	0.251372	0.260765	0.26139	0.255735	0.255861	0.251024	0.249628	0.255796	0.247163	0.251786	0.250235	0.248623	0.245413	0.250808	0.252343	0.259043	0.253234	0.249199	0.251715	0.252367	0.247733	0.252499	0.256666	0.249424	0.256088	0.248655	0.253662	0.250442	0.249647
1.77969	0.258053	0.257579	0.263716	0.263609	0.258587	0.259326	0.253002	0.266527	0.255122	0.252799	0.2594	0.257285	0.256897	0.26044	0.264792	0.256983	0.255623	0.257069	0.247988	0.248281	0.254873	0.263716	0.263815	0.258403	0.258632	0.253855	0.252227	0.258399	0.250176	0.254358	0.253688	0.2516	0.247734	0.254207	0.255953	0.261985	0.256126	0.251995	0.254651	0.255683	0.251218	0.255595	0.260471	0.252278	0.259383	0.251817	0.25696	0.253967	0.252674
1.77936	0.2602	0.25981	0.265667	0.26537	0.260952	0.261611	0.255156	0.26817	0.257395	0.254923	0.26202	0.259563	0.258764	0.26346	0.267154	0.259327	0.257889	0.259464	0.250694	0.250415	0.256893	0.266069	0.266295	0.260434	0.261107	0.255936	0.254762	0.260812	0.252651	0.256884	0.255723	0.254343	0.250677	0.25646	0.258128	0.26468	0.258762	0.255127	0.25706	0.258073	0.253178	0.25828	0.262178	0.255014	0.260943	0.254492	0.259274	0.256418	0.255217
1.77903	0.259898	0.259615	0.265724	0.265517	0.260953	0.261265	0.25517	0.268306	0.257381	0.254963	0.261666	0.259496	0.258478	0.263696	0.267312	0.259347	0.258084	0.259169	0.250665	0.250665	0.257016	0.266143	0.266644	0.261097	0.261074	0.256314	0.255316	0.261119	0.253036	0.257584	0.256067	0.254655	0.251266	0.257034	0.259421	0.265249	0.259294	0.255412	0.258065	0.258809	0.254466	0.258267	0.262948	0.255926	0.262313	0.25558	0.260273	0.257281	0.256085
1.77869	0.256513	0.255474	0.261303	0.261817	0.257421	0.258114	0.250898	0.264618	0.253379	0.251511	0.257459	0.256108	0.255099	0.259814	0.263516	0.255312	0.254856	0.255556	0.247235	0.246749	0.253875	0.26281	0.263146	0.25691	0.258237	0.253328	0.251656	0.257909	0.249676	0.253904	0.252921	0.251419	0.247694	0.25407	0.255948	0.261794	0.255977	0.252476	0.254428	0.255082	0.250721	0.255683	0.25944	0.252507	0.259253	0.251763	0.257038	0.253471	0.2527
1.77836	0.258397	0.257773	0.264029	0.263828	0.259294	0.260189	0.253546	0.266848	0.255882	0.253475	0.260507	0.257964	0.257095	0.262152	0.265527	0.257648	0.257086	0.25812	0.249189	0.249454	0.256439	0.265119	0.265723	0.259774	0.260387	0.255373	0.254191	0.260348	0.252547	0.25675	0.255114	0.254407	0.250704	0.256856	0.258083	0.264934	0.258963	0.254685	0.256907	0.258138	0.253458	0.258329	0.262501	0.255176	0.261851	0.254765	0.260199	0.256531	0.255788
1.77803	0.261489	0.260897	0.267631	0.266974	0.262571	0.263303	0.256672	0.270107	0.258964	0.256566	0.263344	0.261336	0.260498	0.265664	0.269326	0.261476	0.260226	0.261588	0.252422	0.252784	0.259432	0.268038	0.268938	0.263016	0.263379	0.258636	0.257104	0.26369	0.255465	0.259824	0.25861	0.257296	0.254336	0.260249	0.261982	0.268309	0.262531	0.258555	0.260918	0.261718	0.257602	0.261924	0.265916	0.258662	0.265691	0.258124	0.26333	0.260256	0.259111
1.7777	0.259685	0.259482	0.265299	0.2652	0.260882	0.261548	0.254828	0.268129	0.257401	0.255135	0.261863	0.259549	0.258879	0.263204	0.267019	0.259645	0.25847	0.259599	0.250988	0.251144	0.257969	0.266346	0.266917	0.261321	0.262111	0.257233	0.256375	0.26216	0.254142	0.258525	0.257581	0.255846	0.252904	0.258368	0.260273	0.266261	0.261108	0.257536	0.259504	0.260186	0.255856	0.260808	0.26537	0.257666	0.26421	0.257123	0.262169	0.258993	0.257974
1.77737	0.253958	0.253852	0.260019	0.259545	0.255239	0.256394	0.249458	0.262969	0.251934	0.249785	0.256332	0.254182	0.253497	0.258107	0.26238	0.254355	0.253173	0.254582	0.245533	0.246086	0.252932	0.261521	0.261885	0.256846	0.257123	0.252098	0.250798	0.257207	0.248559	0.253676	0.252107	0.251222	0.247837	0.253961	0.255395	0.261697	0.255982	0.252251	0.254349	0.255574	0.250642	0.255409	0.259707	0.252951	0.259381	0.252536	0.257174	0.253751	0.25323
1.77704	0.259205	0.259096	0.265408	0.265203	0.260101	0.261639	0.254387	0.267902	0.25697	0.25446	0.261631	0.259394	0.258478	0.263598	0.267228	0.259618	0.258589	0.259899	0.251123	0.251156	0.257925	0.266186	0.267093	0.261536	0.262321	0.257954	0.256815	0.262193	0.254268	0.258216	0.257817	0.256777	0.252995	0.258807	0.261016	0.267641	0.26139	0.257735	0.259983	0.260798	0.255951	0.261338	0.265485	0.257808	0.264597	0.257301	0.262878	0.258821	0.258465
1.77671	0.254934	0.25526	0.261239	0.260977	0.25673	0.25733	0.250264	0.264213	0.253059	0.250729	0.25773	0.25564	0.254564	0.25958	0.263367	0.255932	0.254226	0.255673	0.246891	0.247104	0.254022	0.263068	0.263499	0.257814	0.258351	0.253797	0.252696	0.25897	0.250292	0.255143	0.253752	0.253172	0.249208	0.256045	0.257687	0.263695	0.257929	0.254225	0.256503	0.257325	0.252399	0.257522	0.261627	0.254191	0.261181	0.254137	0.259178	0.256019	0.254985
1.77638	0.256961	0.257112	0.263285	0.26301	0.258849	0.259468	0.252725	0.266308	0.254873	0.252934	0.25946	0.257586	0.256939	0.261536	0.265455	0.257343	0.256909	0.257639	0.249228	0.249045	0.256024	0.2645	0.265487	0.260184	0.260403	0.255511	0.254375	0.260969	0.252718	0.257417	0.256108	0.2553	0.251281	0.258058	0.259771	0.266047	0.259805	0.25647	0.258324	0.259468	0.254953	0.259051	0.263809	0.257027	0.263443	0.256032	0.261478	0.258126	0.256814
1.77605	0.256127	0.255996	0.262642	0.262703	0.258095	0.258806	0.25214	0.265293	0.254623	0.251903	0.259192	0.257017	0.256294	0.261064	0.264799	0.256958	0.256031	0.257671	0.248575	0.248316	0.255139	0.26402	0.2647	0.259643	0.259783	0.255283	0.254026	0.260369	0.252213	0.257055	0.256008	0.254556	0.25128	0.257336	0.258709	0.265621	0.260069	0.255924	0.258371	0.25869	0.254605	0.259532	0.263559	0.256586	0.263226	0.256189	0.260966	0.258027	0.256977
1.77572	0.265031	0.264477	0.27064	0.270475	0.265857	0.267232	0.26015	0.273626	0.262419	0.260469	0.267132	0.265297	0.264544	0.26909	0.272664	0.265444	0.264299	0.266115	0.257089	0.256934	0.263929	0.272547	0.273556	0.267754	0.268151	0.26382	0.262729	0.268577	0.260556	0.26508	0.264011	0.263199	0.260084	0.265868	0.267857	0.273997	0.268191	0.264509	0.266432	0.267689	0.263216	0.268151	0.272152	0.26577	0.271315	0.264541	0.270053	0.266285	0.265699
1.77539	0.257178	0.257441	0.263889	0.263787	0.259282	0.260167	0.253547	0.266271	0.255895	0.253266	0.260477	0.258389	0.257467	0.262347	0.266158	0.25852	0.257379	0.258898	0.250098	0.250289	0.256871	0.265636	0.266629	0.261451	0.26128	0.257169	0.255765	0.261705	0.254102	0.258175	0.257702	0.256569	0.253004	0.259148	0.26096	0.267498	0.261365	0.258023	0.260287	0.261505	0.257062	0.261233	0.265841	0.258629	0.265237	0.258239	0.263032	0.260234	0.25881
1.77506	0.263402	0.263403	0.269203	0.269107	0.264687	0.265509	0.259034	0.272369	0.261269	0.259419	0.266442	0.263978	0.263524	0.26804	0.271831	0.263891	0.263221	0.264474	0.255679	0.255976	0.262558	0.271261	0.272108	0.266934	0.267427	0.262944	0.261794	0.267974	0.260063	0.264216	0.263267	0.262632	0.258989	0.264815	0.266859	0.273087	0.267295	0.263453	0.266385	0.267098	0.262274	0.267069	0.270979	0.263787	0.27059	0.263595	0.268663	0.265594	0.264904
1.77472	0.262287	0.261386	0.267665	0.267881	0.263379	0.26402	0.257452	0.271379	0.259829	0.257617	0.264632	0.262459	0.261408	0.266598	0.270403	0.262469	0.2618	0.263106	0.254325	0.254199	0.261008	0.26966	0.27063	0.265072	0.265758	0.261466	0.260598	0.265925	0.258293	0.262911	0.261782	0.260364	0.25772	0.263774	0.265254	0.272063	0.266566	0.262288	0.264728	0.2655	0.261066	0.266007	0.269787	0.262889	0.269439	0.262521	0.267742	0.263842	0.263416
1.77439	0.257348	0.256942	0.263548	0.26298	0.25854	0.259845	0.252928	0.266546	0.255318	0.25314	0.259952	0.258168	0.257616	0.261644	0.265646	0.257945	0.257529	0.258343	0.250073	0.250013	0.256665	0.265804	0.265749	0.261106	0.261502	0.256386	0.255381	0.261367	0.253477	0.257964	0.257067	0.256073	0.252763	0.258862	0.260822	0.267137	0.261399	0.257922	0.259761	0.260894	0.256311	0.261454	0.265302	0.258288	0.265032	0.25754	0.262707	0.259501	0.258351
1.77407	0.258037	0.257766	0.264011	0.263691	0.259387	0.260463	0.253458	0.267034	0.256176	0.253938	0.260619	0.25905	0.258265	0.262831	0.266413	0.258811	0.257823	0.259205	0.250613	0.250726	0.257645	0.266428	0.266945	0.261691	0.261756	0.257183	0.256043	0.262117	0.254194	0.259201	0.25808	0.257149	0.254049	0.26047	0.261664	0.26832	0.262225	0.258586	0.260824	0.262258	0.257496	0.262304	0.26641	0.259071	0.265826	0.258874	0.264306	0.260725	0.259758
1.77374	0.263341	0.263209	0.268939	0.268718	0.264156	0.265334	0.258743	0.272153	0.261282	0.259412	0.266078	0.26383	0.262873	0.26803	0.271433	0.264127	0.26307	0.264353	0.255869	0.255469	0.262662	0.271529	0.272164	0.266264	0.266893	0.262645	0.261398	0.26764	0.259461	0.263953	0.263424	0.262405	0.259317	0.265086	0.266928	0.273151	0.267619	0.263603	0.266042	0.266979	0.262362	0.26713	0.271779	0.26413	0.270937	0.264013	0.268469	0.265605	0.264784
1.77341	0.260937	0.260747	0.267238	0.267044	0.262088	0.263746	0.256297	0.269876	0.258842	0.256784	0.264034	0.261545	0.260933	0.265847	0.269348	0.261288	0.260159	0.262292	0.253051	0.253561	0.259933	0.268962	0.269841	0.264709	0.264407	0.260496	0.259033	0.265182	0.257506	0.262196	0.260765	0.259695	0.256833	0.262792	0.264349	0.270728	0.265172	0.261028	0.263734	0.26454	0.260012	0.265297	0.268988	0.261897	0.268686	0.261343	0.266254	0.263327	0.262222
1.77308	0.258254	0.258566	0.264638	0.264483	0.259975	0.260787	0.253638	0.2673	0.255957	0.253972	0.260747	0.258752	0.258769	0.263385	0.266434	0.258766	0.257798	0.259465	0.251059	0.250746	0.25753	0.266658	0.267188	0.261496	0.262163	0.257319	0.256558	0.262582	0.254573	0.258633	0.25829	0.256625	0.253833	0.260064	0.261816	0.268538	0.262378	0.258642	0.260945	0.262225	0.257124	0.261677	0.266178	0.259375	0.265875	0.258796	0.2633	0.260334	0.260092
1.77275	0.26526	0.265488	0.270946	0.271553	0.266973	0.267867	0.261242	0.274477	0.263424	0.26086	0.268228	0.265979	0.265162	0.269887	0.273598	0.266689	0.26547	0.266479	0.257309	0.257782	0.264493	0.273715	0.274156	0.268662	0.269323	0.264722	0.26316	0.269638	0.261516	0.266396	0.265424	0.264202	0.260981	0.267169	0.268805	0.275231	0.269905	0.265944	0.267961	0.269328	0.264607	0.269345	0.273628	0.266338	0.273095	0.265659	0.271057	0.268045	0.266941
1.77242	0.261806	0.261582	0.267367	0.267244	0.263178	0.264304	0.257201	0.270474	0.259197	0.257303	0.264135	0.262212	0.26125	0.266698	0.269964	0.262014	0.261359	0.262404	0.253543	0.253803	0.260693	0.269634	0.270443	0.264913	0.26532	0.261191	0.259964	0.265145	0.257286	0.262124	0.261311	0.259906	0.257185	0.263169	0.264762	0.271278	0.265939	0.261889	0.264113	0.264928	0.260458	0.264691	0.269053	0.262548	0.268717	0.262356	0.267438	0.263456	0.262748
1.77209	0.267196	0.266915	0.273192	0.273122	0.268925	0.269807	0.262783	0.276222	0.265123	0.2628	0.269627	0.267845	0.266872	0.271605	0.275555	0.267999	0.266915	0.268722	0.259568	0.259911	0.266036	0.275076	0.275726	0.270583	0.270866	0.266174	0.265346	0.271414	0.263429	0.267849	0.267314	0.26536	0.262642	0.268554	0.27013	0.276721	0.271184	0.267522	0.269276	0.270577	0.266146	0.27076	0.274792	0.267573	0.274279	0.267667	0.272693	0.269255	0.268133
1.77176	0.264817	0.264769	0.270778	0.270199	0.26636	0.267154	0.260638	0.2739	0.262295	0.26013	0.267421	0.265038	0.264699	0.269044	0.273006	0.265552	0.264606	0.265722	0.25652	0.257101	0.263739	0.272732	0.273331	0.267722	0.268132	0.263868	0.262379	0.268617	0.260313	0.264926	0.264173	0.263219	0.259631	0.265585	0.267802	0.274271	0.268396	0.264224	0.267045	0.267538	0.262926	0.268034	0.272136	0.265124	0.271361	0.264778	0.269664	0.266218	0.265928
1.77143	0.26563	0.266031	0.271674	0.271889	0.267479	0.268354	0.261675	0.274645	0.26379	0.261508	0.268368	0.266339	0.265363	0.270147	0.274346	0.266424	0.265313	0.266862	0.258305	0.258154	0.264844	0.273572	0.274269	0.26877	0.269159	0.26495	0.263556	0.269589	0.261876	0.265958	0.265657	0.264175	0.261222	0.26711	0.268233	0.275022	0.269465	0.265451	0.268106	0.268542	0.264597	0.269224	0.273304	0.265774	0.272276	0.265765	0.270664	0.267407	0.266633
1.7711	0.264053	0.264399	0.270464	0.270014	0.26591	0.266855	0.259865	0.273003	0.262013	0.25984	0.266371	0.264903	0.26397	0.268441	0.272304	0.264498	0.264141	0.26484	0.255958	0.256156	0.263114	0.271737	0.27225	0.266967	0.267371	0.263076	0.262119	0.267446	0.259903	0.264333	0.263428	0.262084	0.259094	0.264878	0.266617	0.273416	0.267477	0.263411	0.266016	0.267182	0.262249	0.267246	0.271027	0.26418	0.270995	0.263442	0.268705	0.26562	0.264782
1.77077	0.264351	0.264497	0.270633	0.270792	0.266442	0.267457	0.260193	0.274156	0.262378	0.260645	0.267278	0.265146	0.264575	0.269281	0.273202	0.265384	0.264476	0.265654	0.25731	0.256964	0.263318	0.272414	0.272393	0.267387	0.267795	0.264095	0.261986	0.268344	0.260214	0.264688	0.264139	0.262964	0.259478	0.265522	0.267127	0.273852	0.267895	0.264419	0.266688	0.267212	0.262639	0.267957	0.27191	0.264432	0.271171	0.264358	0.269401	0.266109	0.265159
1.77044	0.264337	0.264354	0.270596	0.270528	0.265824	0.266896	0.259845	0.273264	0.262488	0.260234	0.266679	0.264623	0.264562	0.268745	0.272382	0.264529	0.2638	0.265211	0.256501	0.256548	0.262872	0.271582	0.272467	0.267118	0.267127	0.262993	0.26129	0.267523	0.259693	0.264357	0.263212	0.261826	0.259217	0.264801	0.265933	0.273292	0.266958	0.263285	0.266304	0.266542	0.262094	0.266542	0.2707	0.263429	0.270175	0.263158	0.268569	0.265294	0.264294
1.77012	0.266486	0.266642	0.272633	0.272116	0.267946	0.268949	0.262088	0.275487	0.264457	0.262156	0.269007	0.267188	0.26635	0.27092	0.274528	0.266524	0.265486	0.266867	0.258117	0.258106	0.264704	0.27411	0.2743	0.268624	0.269129	0.265237	0.263652	0.269407	0.261774	0.266046	0.265107	0.264057	0.260477	0.266175	0.26822	0.27499	0.269148	0.265193	0.267338	0.268323	0.263502	0.267956	0.272853	0.265221	0.272219	0.265362	0.270084	0.266609	0.266211
1.76979	0.270794	0.270556	0.276873	0.276958	0.272443	0.273158	0.266349	0.279909	0.26887	0.266435	0.273504	0.271136	0.270233	0.275294	0.278976	0.271236	0.27007	0.271526	0.262298	0.262501	0.269038	0.278339	0.278516	0.272995	0.273429	0.269248	0.267399	0.274019	0.266024	0.270314	0.269157	0.267772	0.264635	0.27068	0.272504	0.27917	0.273231	0.269644	0.272017	0.27275	0.268028	0.272739	0.27687	0.269592	0.275762	0.269367	0.274317	0.271034	0.26999
1.76946	0.271304	0.27142	0.277475	0.27709	0.272933	0.274044	0.266706	0.28035	0.269581	0.26708	0.273935	0.272099	0.271213	0.276328	0.279885	0.271604	0.27088	0.272136	0.263129	0.263336	0.26936	0.279128	0.27916	0.273715	0.274047	0.269612	0.268551	0.274447	0.266911	0.270982	0.269951	0.268618	0.265257	0.271622	0.272922	0.27962	0.273591	0.269816	0.271981	0.273137	0.26812	0.273352	0.277454	0.270244	0.276876	0.269238	0.274938	0.271612	0.270739
1.76913	0.26779	0.268239	0.274047	0.274196	0.269776	0.270439	0.264037	0.277438	0.265969	0.263669	0.270834	0.268596	0.267972	0.271817	0.276368	0.268321	0.267635	0.268997	0.25974	0.259932	0.266304	0.275585	0.275797	0.270172	0.270725	0.266415	0.264517	0.271224	0.263461	0.267678	0.266515	0.265565	0.261765	0.268051	0.269822	0.275883	0.270278	0.266607	0.268708	0.269769	0.265038	0.269762	0.273723	0.266435	0.273627	0.266328	0.271082	0.267805	0.267264
1.7688	0.266148	0.266724	0.27323	0.273037	0.268889	0.269226	0.262585	0.275918	0.264823	0.262852	0.269413	0.267632	0.266605	0.271359	0.27479	0.26722	0.266408	0.267289	0.258866	0.258459	0.265076	0.27418	0.274875	0.268694	0.269043	0.264734	0.26345	0.269717	0.261493	0.265738	0.265116	0.26394	0.260387	0.26624	0.268088	0.274653	0.268726	0.264904	0.267094	0.268063	0.26353	0.268037	0.271907	0.264554	0.271697	0.26439	0.269424	0.266239	0.265395
1.76848	0.270664	0.270505	0.277603	0.27758	0.272904	0.273642	0.2669	0.280526	0.269805	0.267394	0.273908	0.271975	0.271072	0.275305	0.279797	0.271232	0.270881	0.271435	0.262755	0.262688	0.26905	0.27849	0.278591	0.27301	0.273563	0.268904	0.26762	0.274136	0.265742	0.270585	0.269331	0.268358	0.264511	0.270553	0.272	0.278759	0.272747	0.269372	0.271602	0.271925	0.267846	0.271933	0.276691	0.269423	0.275887	0.268855	0.273779	0.270693	0.269609
1.76815	0.273644	0.273481	0.279065	0.279767	0.275277	0.276258	0.269485	0.282748	0.271834	0.269723	0.276195	0.274297	0.273508	0.278069	0.281922	0.273845	0.272635	0.274671	0.265025	0.265252	0.271781	0.280784	0.281537	0.27559	0.275845	0.271242	0.270389	0.275931	0.26847	0.2726	0.27153	0.269929	0.266915	0.272949	0.274627	0.280865	0.275159	0.27142	0.273268	0.274371	0.269871	0.274487	0.278645	0.271593	0.278035	0.271055	0.276193	0.273007	0.271864
1.76782	0.274501	0.274513	0.281256	0.280843	0.276889	0.277696	0.271054	0.284231	0.273085	0.270985	0.277722	0.275935	0.274885	0.279614	0.283237	0.275466	0.274717	0.275663	0.267081	0.266934	0.273034	0.282315	0.283063	0.277002	0.277585	0.272937	0.271663	0.277988	0.26997	0.274216	0.273217	0.271547	0.268459	0.274231	0.275942	0.282863	0.276663	0.272435	0.2752	0.276164	0.271574	0.276264	0.279796	0.27312	0.279321	0.272381	0.277522	0.274128	0.273334
1.76749	0.268953	0.26904	0.275156	0.275311	0.271276	0.271986	0.265531	0.278845	0.26758	0.265507	0.272379	0.27019	0.269842	0.273851	0.277787	0.269834	0.268796	0.270224	0.261184	0.261755	0.268294	0.276983	0.277141	0.271555	0.271779	0.267195	0.265799	0.272321	0.263902	0.268074	0.267217	0.266362	0.262772	0.26847	0.269822	0.27685	0.27113	0.267242	0.269292	0.270106	0.265032	0.270205	0.274274	0.26745	0.273753	0.266718	0.272175	0.268141	0.267552
1.76717	0.268343	0.268341	0.275076	0.274823	0.270246	0.271666	0.265064	0.278486	0.26712	0.26482	0.271659	0.269726	0.269119	0.273392	0.277205	0.269367	0.26871	0.270052	0.260569	0.260987	0.267409	0.276352	0.277086	0.271005	0.271018	0.266687	0.26537	0.271307	0.263861	0.267612	0.267014	0.265502	0.262027	0.267842	0.269686	0.276069	0.270351	0.266536	0.268707	0.269437	0.264609	0.26964	0.273922	0.266818	0.273078	0.265916	0.27092	0.267372	0.266828
1.76684	0.269385	0.269463	0.27601	0.276003	0.272108	0.272887	0.266069	0.279487	0.26851	0.266411	0.27339	0.271577	0.270497	0.274864	0.278716	0.271162	0.270287	0.271402	0.26206	0.262519	0.268475	0.277663	0.278507	0.272589	0.272809	0.26837	0.266724	0.2728	0.264883	0.269121	0.26823	0.266706	0.263364	0.269638	0.271087	0.277622	0.271476	0.267588	0.269966	0.270663	0.26567	0.270789	0.274905	0.267855	0.274367	0.267242	0.27223	0.268565	0.267507
1.76651	0.268441	0.268609	0.274875	0.275059	0.270896	0.271945	0.265129	0.278795	0.26824	0.26509	0.272089	0.270194	0.269667	0.273738	0.277382	0.270176	0.269091	0.270219	0.260866	0.260858	0.26759	0.276909	0.277122	0.271219	0.271786	0.267469	0.265846	0.271955	0.264031	0.268233	0.266904	0.265731	0.262458	0.268244	0.269707	0.276434	0.270744	0.266837	0.269	0.26938	0.265108	0.269745	0.273929	0.266709	0.273048	0.266388	0.271156	0.267768	0.266744
1.76619	0.270098	0.27057	0.276518	0.277188	0.272809	0.273821	0.267395	0.280533	0.269811	0.267317	0.274134	0.272635	0.27177	0.276203	0.280455	0.272474	0.271281	0.272456	0.263322	0.26338	0.270157	0.278506	0.279699	0.273594	0.273813	0.269635	0.267832	0.274069	0.266154	0.27009	0.269266	0.268206	0.264372	0.270361	0.27169	0.278439	0.272312	0.268654	0.271296	0.271488	0.26725	0.271645	0.276026	0.268801	0.275109	0.268487	0.273047	0.269631	0.268991
1.76586	0.272106	0.272793	0.278821	0.279021	0.274831	0.275957	0.269516	0.283068	0.271989	0.2697	0.276935	0.274901	0.273656	0.278791	0.282353	0.274686	0.273534	0.274961	0.265577	0.265601	0.272096	0.280978	0.281266	0.275539	0.276112	0.271759	0.270043	0.276086	0.268293	0.272558	0.271433	0.270189	0.266597	0.272737	0.273965	0.280478	0.274704	0.270761	0.273281	0.273839	0.2695	0.274066	0.278002	0.270817	0.277098	0.269661	0.274779	0.271968	0.270761
1.76553	0.271343	0.271715	0.277792	0.278124	0.274049	0.274987	0.268923	0.282161	0.270621	0.269277	0.275717	0.273769	0.273553	0.27808	0.281403	0.27374	0.272593	0.274178	0.265205	0.265011	0.271039	0.280362	0.280742	0.275133	0.275854	0.270756	0.269572	0.275369	0.267642	0.271759	0.270346	0.268836	0.266054	0.27151	0.272963	0.27979	0.273657	0.270126	0.2726	0.272814	0.268211	0.272987	0.276779	0.269685	0.276433	0.26938	0.274516	0.271101	0.270071
1.76521	0.273096	0.272807	0.279817	0.279833	0.27587	0.276516	0.270439	0.284079	0.273097	0.270784	0.278002	0.276097	0.274972	0.279874	0.28367	0.275854	0.275038	0.276373	0.266873	0.267464	0.27324	0.282474	0.282981	0.276844	0.277507	0.273069	0.271061	0.277537	0.269646	0.273959	0.272521	0.271258	0.267693	0.273593	0.275369	0.281586	0.275685	0.271981	0.274207	0.275218	0.270479	0.275396	0.279216	0.271674	0.278734	0.271636	0.276257	0.272839	0.272009
1.76488	0.271644	0.272128	0.278489	0.278759	0.274049	0.275647	0.269203	0.282511	0.271945	0.269421	0.276415	0.274843	0.274256	0.278585	0.282383	0.274097	0.274145	0.275323	0.265922	0.266102	0.272709	0.281108	0.281865	0.275682	0.276216	0.272154	0.269799	0.276378	0.268408	0.27251	0.271621	0.270234	0.266373	0.272478	0.274054	0.280724	0.274309	0.270691	0.272904	0.274074	0.269137	0.273773	0.277905	0.270638	0.276967	0.270268	0.274906	0.272082	0.270671
1.76455	0.27151	0.272061	0.278496	0.278549	0.274315	0.275777	0.269184	0.283075	0.272056	0.269775	0.276748	0.274919	0.27401	0.279291	0.283067	0.275437	0.27422	0.275254	0.266697	0.266464	0.272841	0.281846	0.282221	0.275777	0.276713	0.272119	0.270298	0.277022	0.268528	0.273248	0.271855	0.270477	0.267017	0.272882	0.274197	0.281225	0.274787	0.271532	0.273726	0.273911	0.269321	0.274239	0.27808	0.270736	0.277784	0.270006	0.27538	0.271623	0.270914
1.76423	0.26967	0.269894	0.27694	0.276612	0.2725	0.274044	0.268319	0.28121	0.270566	0.268223	0.275429	0.273558	0.272976	0.27785	0.281135	0.273588	0.273173	0.274201	0.264983	0.264743	0.271131	0.280147	0.280877	0.27517	0.275383	0.271045	0.269059	0.275206	0.267563	0.271507	0.270031	0.268588	0.265443	0.270854	0.272548	0.279669	0.273251	0.269475	0.271946	0.272321	0.2675	0.272329	0.276332	0.2693	0.275706	0.268468	0.273448	0.270421	0.269116
1.7639	0.272922	0.273143	0.279983	0.279916	0.276075	0.27704	0.270618	0.284791	0.27376	0.27169	0.27885	0.276886	0.275602	0.281047	0.284422	0.276992	0.27586	0.277625	0.268764	0.268214	0.275013	0.283573	0.284103	0.278453	0.27865	0.274314	0.272374	0.27879	0.270639	0.275244	0.274088	0.27212	0.2689	0.274841	0.276525	0.283286	0.277054	0.272895	0.275733	0.275997	0.271583	0.27542	0.280325	0.272563	0.279313	0.272519	0.277099	0.273698	0.272604
1.76358	0.278177	0.2785	0.2849	0.285255	0.281574	0.282654	0.276246	0.290145	0.279189	0.277113	0.284072	0.282661	0.281545	0.286746	0.290547	0.282768	0.281947	0.28301	0.274587	0.274547	0.280413	0.289397	0.289683	0.284544	0.284905	0.280529	0.277995	0.284746	0.27672	0.2806	0.279197	0.277906	0.274743	0.280462	0.282042	0.288777	0.282726	0.278635	0.280823	0.281678	0.276987	0.281613	0.285894	0.278323	0.284952	0.27796	0.282638	0.279929	0.27855
1.76325	0.278735	0.279128	0.285687	0.286026	0.282129	0.283308	0.276448	0.29079	0.279941	0.277674	0.284734	0.283213	0.282399	0.287695	0.291007	0.283595	0.28255	0.283894	0.274805	0.275098	0.281184	0.290658	0.290909	0.285274	0.285366	0.280936	0.279747	0.285668	0.277457	0.281676	0.28054	0.279068	0.275979	0.281508	0.283053	0.289403	0.283758	0.280016	0.281737	0.282676	0.277785	0.282505	0.286905	0.27923	0.28585	0.278713	0.284369	0.280588	0.279582
1.76292	0.2765	0.277445	0.284039	0.284019	0.279952	0.280989	0.275143	0.288692	0.277971	0.275998	0.282728	0.281325	0.280422	0.285689	0.289339	0.28164	0.281307	0.282722	0.273498	0.273686	0.280035	0.288761	0.289361	0.283186	0.283765	0.27968	0.27816	0.283752	0.275921	0.279936	0.2789	0.277188	0.274207	0.279588	0.281259	0.287808	0.281909	0.277981	0.280178	0.280873	0.276085	0.280461	0.285074	0.277707	0.284352	0.277369	0.28182	0.278606	0.277395
1.7626	0.278662	0.27972	0.28605	0.286094	0.281668	0.283285	0.276761	0.290555	0.279747	0.277842	0.285159	0.283084	0.282738	0.287694	0.291582	0.2841	0.283413	0.284438	0.275727	0.27607	0.282346	0.291156	0.291502	0.28609	0.286096	0.28181	0.280258	0.286037	0.278369	0.282188	0.281278	0.279268	0.276747	0.282001	0.283626	0.290439	0.284226	0.280597	0.282624	0.283508	0.278686	0.283171	0.287436	0.280073	0.2862	0.279465	0.284315	0.281007	0.279708
1.76227	0.279438	0.279967	0.286505	0.286615	0.282308	0.284216	0.277859	0.291273	0.281086	0.278575	0.285677	0.284184	0.283765	0.289158	0.292251	0.28488	0.284647	0.285978	0.276758	0.277133	0.283098	0.292308	0.292363	0.286469	0.287373	0.283516	0.281446	0.287	0.27974	0.283653	0.282574	0.280712	0.277854	0.283144	0.284646	0.291781	0.285114	0.281283	0.283733	0.284267	0.279452	0.284446	0.288212	0.281227	0.287402	0.280607	0.284941	0.281934	0.28122
1.76195	0.280651	0.281425	0.287328	0.28838	0.283944	0.28506	0.279005	0.292396	0.282261	0.279927	0.287081	0.285737	0.285553	0.290077	0.293848	0.28686	0.285821	0.287289	0.278097	0.278381	0.285052	0.294094	0.294354	0.288449	0.289392	0.285185	0.283442	0.289325	0.281179	0.285365	0.284023	0.282881	0.279614	0.284894	0.286087	0.293642	0.287252	0.283271	0.28554	0.286223	0.281359	0.286038	0.290167	0.283014	0.289917	0.28228	0.28745	0.283952	0.283481
1.76162	0.278227	0.278822	0.285033	0.285857	0.28176	0.282839	0.276712	0.290345	0.280076	0.278174	0.285169	0.283185	0.282711	0.288039	0.291868	0.28421	0.283278	0.285076	0.27601	0.276212	0.282512	0.29202	0.29244	0.286512	0.287189	0.282545	0.281086	0.287032	0.279111	0.283297	0.282488	0.280778	0.277278	0.282902	0.284269	0.291002	0.285471	0.281029	0.283714	0.284018	0.279395	0.283809	0.288142	0.280831	0.286979	0.280121	0.284908	0.281829	0.280692
1.7613	0.279845	0.280468	0.287126	0.287498	0.283146	0.283932	0.278036	0.29199	0.280663	0.278803	0.286	0.284793	0.284289	0.289116	0.292901	0.285523	0.285161	0.286715	0.277828	0.277763	0.284504	0.293661	0.293722	0.288404	0.288981	0.284665	0.282377	0.289055	0.281048	0.284853	0.28368	0.282168	0.278779	0.28447	0.28617	0.292897	0.286305	0.2832	0.285152	0.285566	0.28074	0.285685	0.289782	0.282372	0.28824	0.281785	0.286647	0.283594	0.282732
1.76097	0.279025	0.279774	0.286396	0.286343	0.282582	0.283403	0.277176	0.291251	0.28042	0.279032	0.28598	0.283937	0.283812	0.288631	0.293045	0.285278	0.28485	0.286443	0.277078	0.277472	0.283785	0.293294	0.294094	0.288372	0.288831	0.284297	0.282858	0.288847	0.280942	0.285113	0.284026	0.2818	0.279054	0.284627	0.285856	0.292726	0.287283	0.282887	0.284628	0.285656	0.281036	0.285529	0.289642	0.282597	0.288535	0.281907	0.286631	0.283666	0.282467
1.76065	0.282169	0.282367	0.289201	0.289443	0.285471	0.286624	0.280335	0.294032	0.283293	0.282218	0.288528	0.287141	0.286785	0.291779	0.295934	0.288688	0.287846	0.289532	0.280329	0.280996	0.287373	0.297054	0.297051	0.291462	0.291667	0.288042	0.286221	0.292377	0.28427	0.288569	0.287033	0.285599	0.282415	0.288037	0.289576	0.296275	0.290482	0.286094	0.288738	0.289457	0.28476	0.289215	0.293264	0.285748	0.292298	0.285698	0.290433	0.287109	0.286175
1.76032	0.277203	0.277601	0.283839	0.284151	0.280304	0.281742	0.274892	0.288841	0.277711	0.276407	0.283395	0.282079	0.281512	0.286626	0.291081	0.283172	0.282871	0.284422	0.275424	0.276045	0.282315	0.291693	0.292296	0.28617	0.287365	0.283025	0.281227	0.287122	0.279643	0.283537	0.28195	0.281122	0.278001	0.283147	0.285074	0.291871	0.28561	0.281404	0.284208	0.284586	0.279641	0.284302	0.288627	0.28144	0.28743	0.280693	0.28534	0.28156	0.280956
1.76	0.282965	0.28337	0.289594	0.289817	0.286362	0.287113	0.281201	0.29452	0.283914	0.282131	0.289002	0.287659	0.287356	0.29271	0.296682	0.289029	0.288623	0.290254	0.281674	0.281723	0.28827	0.29774	0.298201	0.292483	0.292814	0.28897	0.287279	0.293183	0.285753	0.289709	0.28854	0.287085	0.284229	0.289637	0.291282	0.297252	0.29152	0.288005	0.289933	0.290317	0.285783	0.29011	0.294623	0.287167	0.293413	0.286911	0.291645	0.288007	0.287191
1.75967	0.281049	0.281781	0.28803	0.288219	0.284341	0.285471	0.278811	0.29301	0.282347	0.280488	0.287399	0.286109	0.285578	0.290624	0.294835	0.287476	0.286801	0.288588	0.280095	0.279908	0.287018	0.295804	0.296841	0.291095	0.291523	0.287632	0.286292	0.292135	0.284358	0.288683	0.287124	0.28579	0.282445	0.287908	0.289754	0.296657	0.290593	0.286374	0.288643	0.289079	0.284662	0.289057	0.292843	0.285744	0.29294	0.285155	0.290114	0.286889	0.285737
1.75935	0.281434	0.281973	0.288392	0.28856	0.284257	0.285478	0.279365	0.29348	0.282528	0.280847	0.287603	0.286031	0.285459	0.29029	0.294846	0.287721	0.286988	0.288585	0.279984	0.280368	0.286767	0.296345	0.297385	0.291835	0.29171	0.287964	0.286763	0.292623	0.28455	0.289053	0.287822	0.286436	0.283646	0.288708	0.290564	0.297035	0.290947	0.287182	0.289272	0.290271	0.285421	0.28943	0.293856	0.286433	0.292901	0.286058	0.29086	0.28757	0.286513
1.75903	0.284357	0.284959	0.291592	0.291575	0.287196	0.289143	0.282474	0.296014	0.285518	0.283485	0.290782	0.289027	0.288773	0.294495	0.298046	0.290634	0.289885	0.291951	0.283458	0.283792	0.290182	0.299865	0.300453	0.294925	0.295209	0.291343	0.289809	0.295981	0.288252	0.292549	0.29124	0.28999	0.286839	0.292535	0.293783	0.300772	0.294307	0.290988	0.292791	0.293485	0.288853	0.293494	0.297624	0.290411	0.296059	0.289597	0.294085	0.290811	0.289615
1.7587	0.281776	0.282215	0.288521	0.288972	0.28466	0.286103	0.279532	0.293648	0.282667	0.280654	0.287812	0.286766	0.286322	0.291526	0.295345	0.287843	0.2878	0.289215	0.280393	0.280935	0.28732	0.29727	0.29759	0.292251	0.29297	0.289224	0.287247	0.293529	0.286164	0.290224	0.289436	0.287335	0.284566	0.290021	0.291702	0.298865	0.292162	0.288574	0.290614	0.29119	0.286373	0.290857	0.295302	0.288129	0.294237	0.287397	0.291991	0.28917	0.287898
1.75838	0.280818	0.281333	0.288112	0.287957	0.283823	0.285707	0.278903	0.292436	0.282039	0.280261	0.287023	0.28559	0.285115	0.290304	0.294528	0.286549	0.287039	0.288493	0.279764	0.280235	0.286659	0.296165	0.296943	0.291637	0.292262	0.288396	0.286469	0.293006	0.285441	0.289775	0.28849	0.286882	0.283863	0.289773	0.290899	0.297449	0.29173	0.287759	0.290007	0.29036	0.286082	0.290297	0.294919	0.287041	0.293455	0.287038	0.291446	0.288059	0.286998
1.75805	0.287625	0.287899	0.294022	0.294766	0.29023	0.291257	0.284995	0.299081	0.288079	0.286361	0.292938	0.291806	0.2916	0.296351	0.300204	0.293506	0.293318	0.294649	0.286339	0.286205	0.293275	0.302604	0.303497	0.297877	0.298509	0.294687	0.293457	0.299629	0.291889	0.296001	0.295355	0.293576	0.290668	0.296429	0.297698	0.304793	0.298843	0.29491	0.297096	0.297504	0.292961	0.297441	0.301629	0.294523	0.300873	0.293644	0.298429	0.295165	0.294221
1.75773	0.285254	0.285486	0.291886	0.292609	0.28833	0.289027	0.282968	0.296383	0.285785	0.283546	0.290595	0.290005	0.289039	0.293998	0.29816	0.291155	0.290757	0.292065	0.283361	0.283911	0.291055	0.300596	0.301597	0.295945	0.296657	0.292983	0.2915	0.297743	0.290416	0.294159	0.293456	0.292318	0.288617	0.294411	0.296227	0.302804	0.297089	0.292894	0.295116	0.296079	0.291285	0.295489	0.29969	0.292251	0.29907	0.292386	0.296835	0.293218	0.292269
1.75741	0.290422	0.290893	0.297154	0.297846	0.293538	0.294426	0.288357	0.30209	0.291092	0.289418	0.296525	0.295158	0.294144	0.299508	0.303467	0.296361	0.296246	0.297451	0.289381	0.289374	0.295686	0.306061	0.306414	0.301285	0.302516	0.298454	0.297118	0.303087	0.295502	0.300179	0.298823	0.297832	0.29487	0.300404	0.301805	0.308541	0.302654	0.298735	0.30097	0.301732	0.296699	0.301353	0.305574	0.298313	0.304852	0.297463	0.30238	0.29923	0.298167
1.75708	0.283937	0.284721	0.290896	0.291252	0.287125	0.287851	0.281768	0.295692	0.285264	0.282627	0.289844	0.288261	0.287532	0.293185	0.297016	0.289817	0.289689	0.291193	0.282756	0.283298	0.289787	0.299351	0.30026	0.295151	0.295619	0.292105	0.290869	0.296972	0.289549	0.293692	0.292982	0.291145	0.288463	0.294124	0.295425	0.30257	0.296465	0.293035	0.29469	0.295022	0.290166	0.295234	0.299945	0.292276	0.298628	0.291663	0.296589	0.293449	0.29244
1.75676	0.284951	0.285356	0.291419	0.291633	0.287634	0.288769	0.282348	0.296016	0.285277	0.28347	0.290223	0.28943	0.288521	0.293484	0.297918	0.290118	0.290176	0.29165	0.283201	0.283535	0.290176	0.300169	0.300795	0.295397	0.295804	0.29255	0.291437	0.297906	0.290366	0.294541	0.293779	0.292543	0.289603	0.294879	0.296728	0.303663	0.297899	0.293765	0.296503	0.296506	0.291966	0.296316	0.300527	0.29292	0.299817	0.292722	0.297528	0.294054	0.29315
1.75644	0.282308	0.28235	0.288371	0.288679	0.284661	0.285658	0.279343	0.293167	0.282422	0.280033	0.286982	0.285788	0.285621	0.290121	0.294285	0.287248	0.286578	0.289036	0.280135	0.279771	0.287048	0.29723	0.297862	0.292261	0.292693	0.289628	0.288432	0.294733	0.287057	0.291622	0.29076	0.289127	0.286461	0.292657	0.293935	0.301131	0.294851	0.291044	0.292936	0.294047	0.289365	0.293948	0.298308	0.290881	0.297172	0.289927	0.294714	0.291555	0.290501
1.75611	0.28919	0.288998	0.295588	0.2961	0.291427	0.292904	0.286295	0.300343	0.289482	0.287546	0.294668	0.293034	0.292897	0.297915	0.301576	0.294191	0.293995	0.295511	0.286735	0.287107	0.294409	0.303532	0.305006	0.298921	0.300484	0.296843	0.295658	0.301722	0.295045	0.298747	0.298064	0.296623	0.293991	0.299538	0.301599	0.308238	0.302726	0.298485	0.301272	0.301743	0.297031	0.301178	0.305592	0.29863	0.304947	0.297603	0.302302	0.299155	0.298046
1.75579	0.289707	0.290188	0.296669	0.296516	0.292537	0.293559	0.287376	0.300768	0.29057	0.288589	0.295219	0.293568	0.293311	0.298505	0.302395	0.295214	0.294478	0.296408	0.287576	0.288356	0.294943	0.304665	0.305863	0.300037	0.301027	0.297329	0.29636	0.302536	0.295449	0.299433	0.299096	0.297799	0.29525	0.300822	0.302423	0.309469	0.303237	0.299504	0.302226	0.302581	0.297954	0.302203	0.306659	0.299543	0.305655	0.299033	0.303374	0.299856	0.299185
1.75547	0.291075	0.291186	0.297567	0.298112	0.293903	0.294663	0.288434	0.301618	0.291329	0.289199	0.296093	0.294988	0.294076	0.299222	0.303448	0.296319	0.295762	0.297593	0.288699	0.289176	0.295699	0.305401	0.30668	0.30122	0.301854	0.298406	0.297496	0.303698	0.296547	0.300544	0.300127	0.298558	0.296275	0.302084	0.303608	0.310752	0.304876	0.300608	0.303619	0.30418	0.299445	0.304049	0.308136	0.300748	0.30662	0.300308	0.304926	0.301235	0.300549
1.75515	0.291988	0.29283	0.299274	0.299453	0.294827	0.29636	0.289271	0.303231	0.292474	0.29069	0.297465	0.295981	0.295707	0.300574	0.304502	0.297358	0.297262	0.298746	0.289747	0.290604	0.297363	0.306735	0.307903	0.302094	0.303284	0.299608	0.298336	0.305035	0.297745	0.302258	0.301913	0.300502	0.298008	0.303474	0.305077	0.312268	0.306391	0.303286	0.305297	0.305954	0.301179	0.305634	0.310149	0.301947	0.308829	0.301614	0.306632	0.303385	0.302629
1.75482	0.292785	0.293234	0.299508	0.299859	0.295586	0.2964	0.290169	0.303856	0.292839	0.290872	0.298378	0.296504	0.296361	0.300926	0.305434	0.298072	0.297653	0.299171	0.289994	0.291152	0.29772	0.307264	0.308306	0.303111	0.304171	0.300516	0.298737	0.305692	0.298304	0.303004	0.301995	0.301058	0.29878	0.304105	0.305753	0.312847	0.307357	0.303701	0.306285	0.306723	0.302485	0.306768	0.310979	0.303653	0.310011	0.303417	0.308017	0.304816	0.303558
1.7545	0.296014	0.295934	0.302609	0.302643	0.297903	0.299092	0.2929	0.306142	0.295904	0.29406	0.300426	0.299375	0.299014	0.303305	0.307512	0.30019	0.299649	0.301602	0.293028	0.293476	0.300044	0.309647	0.310275	0.305329	0.306472	0.303223	0.301404	0.30793	0.300859	0.304941	0.304808	0.303571	0.30102	0.306702	0.308765	0.31601	0.310364	0.306586	0.308647	0.309532	0.305261	0.309618	0.313604	0.306539	0.31271	0.306701	0.310854	0.307234	0.306571
1.75418	0.294671	0.294737	0.301435	0.301479	0.297747	0.298024	0.291457	0.305106	0.29494	0.29292	0.299675	0.298409	0.297475	0.302549	0.306799	0.299458	0.298728	0.3006	0.291685	0.292219	0.298708	0.308628	0.309453	0.303957	0.305208	0.301667	0.300464	0.307086	0.299962	0.304369	0.303488	0.302561	0.300286	0.305888	0.307921	0.314914	0.309008	0.305671	0.307574	0.308728	0.304554	0.309194	0.313028	0.305993	0.31217	0.304984	0.309965	0.306387	0.305738
1.75386	0.298983	0.299372	0.305767	0.305909	0.302107	0.30306	0.296538	0.309958	0.299624	0.297339	0.30422	0.302538	0.302258	0.307195	0.311199	0.303933	0.303619	0.305174	0.296308	0.296376	0.303534	0.313158	0.314355	0.308762	0.309858	0.306016	0.305302	0.311705	0.304284	0.309177	0.308257	0.307183	0.305282	0.310705	0.312375	0.319571	0.314016	0.31008	0.313167	0.313853	0.309061	0.313402	0.318642	0.310899	0.317249	0.310775	0.315408	0.311758	0.311079
1.75353	0.301543	0.3019	0.308401	0.308799	0.304353	0.305149	0.299022	0.312664	0.301517	0.299674	0.306606	0.305294	0.30479	0.309936	0.313455	0.306058	0.306307	0.307135	0.298898	0.298862	0.305632	0.315477	0.316033	0.310833	0.311801	0.308637	0.307617	0.313751	0.306627	0.31121	0.31062	0.3093	0.307527	0.313208	0.314849	0.321972	0.316805	0.312952	0.315653	0.316241	0.311397	0.316699	0.32077	0.313461	0.319667	0.313123	0.31793	0.314809	0.31375
1.75321	0.300676	0.300756	0.307107	0.307712	0.303344	0.304394	0.297588	0.311223	0.300767	0.298617	0.305478	0.303631	0.303279	0.308453	0.312567	0.304722	0.304722	0.30617	0.297736	0.297749	0.304476	0.314546	0.314996	0.309829	0.310363	0.306974	0.306081	0.312779	0.305553	0.309975	0.309684	0.308356	0.306286	0.311805	0.313793	0.321067	0.315823	0.311898	0.314595	0.315717	0.310542	0.315717	0.319969	0.312316	0.319163	0.312578	0.317005	0.313874	0.312929
1.75289	0.302284	0.302732	0.308739	0.309254	0.305319	0.306002	0.299925	0.313141	0.302765	0.300016	0.307105	0.305844	0.305198	0.310411	0.313895	0.30687	0.306639	0.308413	0.299185	0.299734	0.306633	0.315865	0.316663	0.311701	0.31271	0.308771	0.307335	0.314499	0.30748	0.31187	0.31153	0.310258	0.307968	0.314089	0.315901	0.323322	0.317247	0.314037	0.316599	0.317399	0.312588	0.317837	0.321951	0.314896	0.321	0.314756	0.31916	0.315827	0.315058
1.75257	0.29697	0.297306	0.303702	0.304092	0.299683	0.300463	0.294289	0.30752	0.296893	0.294969	0.301331	0.300028	0.299606	0.305185	0.309029	0.30119	0.301189	0.302452	0.293541	0.29399	0.300695	0.310437	0.311311	0.306308	0.306794	0.303322	0.301863	0.308782	0.302007	0.30602	0.306053	0.304458	0.302251	0.308321	0.310372	0.3178	0.311865	0.30852	0.310988	0.311851	0.308138	0.312251	0.316841	0.309537	0.315794	0.309351	0.314705	0.311049	0.309788
1.75225	0.302582	0.303034	0.309058	0.309517	0.305842	0.306202	0.299985	0.313363	0.302905	0.300806	0.307538	0.305825	0.30547	0.31043	0.314795	0.306996	0.306573	0.308571	0.299348	0.300136	0.306064	0.316279	0.317484	0.311376	0.312328	0.309476	0.307996	0.314539	0.307467	0.312293	0.311231	0.309947	0.308269	0.313808	0.316388	0.323031	0.318105	0.314403	0.317183	0.318037	0.313629	0.318385	0.323094	0.315798	0.321672	0.315062	0.320183	0.317053	0.315937
1.75193	0.302261	0.302529	0.309023	0.309339	0.304672	0.305571	0.299434	0.313263	0.302533	0.300093	0.306961	0.306007	0.305232	0.310351	0.314078	0.306787	0.306082	0.307962	0.298575	0.299409	0.306052	0.315932	0.316615	0.31135	0.312047	0.308511	0.307166	0.313814	0.30648	0.311375	0.310791	0.310365	0.307445	0.313643	0.315599	0.323487	0.317475	0.313789	0.316826	0.317574	0.313494	0.318418	0.322791	0.315409	0.321934	0.315241	0.320316	0.316865	0.316165
1.7516	0.30418	0.304471	0.311068	0.31122	0.307294	0.307575	0.301689	0.315278	0.304645	0.302401	0.309228	0.307869	0.307366	0.312742	0.316136	0.308695	0.308516	0.309902	0.301105	0.301653	0.308198	0.317335	0.318586	0.312949	0.314304	0.310568	0.309547	0.316237	0.308603	0.31304	0.312627	0.311869	0.309553	0.315476	0.317332	0.325205	0.319758	0.315864	0.318714	0.319743	0.315587	0.320261	0.32491	0.317822	0.323815	0.317591	0.322497	0.318916	0.317913
1.75128	0.308557	0.309121	0.315325	0.315634	0.311423	0.311916	0.305794	0.319087	0.308824	0.306644	0.313025	0.311645	0.311516	0.316015	0.320447	0.312897	0.312438	0.314105	0.305094	0.305285	0.31209	0.321726	0.32261	0.31681	0.31778	0.314408	0.313085	0.319605	0.31296	0.317044	0.31642	0.315478	0.313207	0.319558	0.321381	0.329078	0.323462	0.319857	0.32305	0.323637	0.319453	0.323962	0.329099	0.322038	0.328337	0.321359	0.326774	0.323478	0.322701
1.75096	0.309749	0.310858	0.316492	0.316964	0.312898	0.313767	0.307208	0.320732	0.310374	0.30832	0.314752	0.31302	0.313114	0.318071	0.321298	0.314587	0.313886	0.315343	0.306733	0.307129	0.313404	0.322984	0.324227	0.318702	0.319328	0.316061	0.315033	0.321149	0.313943	0.318438	0.317866	0.316926	0.315047	0.320641	0.322875	0.330559	0.324754	0.321551	0.32455	0.325576	0.321179	0.32588	0.330734	0.32396	0.330147	0.323578	0.328632	0.325359	0.324975
1.75064	0.307408	0.308603	0.314387	0.314873	0.310502	0.311188	0.305398	0.318645	0.307878	0.305933	0.31265	0.311072	0.31074	0.315584	0.31956	0.312339	0.31153	0.312854	0.304234	0.30457	0.311175	0.321019	0.321544	0.316391	0.316576	0.313774	0.312438	0.318546	0.312021	0.315779	0.31581	0.314776	0.312762	0.318561	0.32048	0.327845	0.322375	0.319187	0.321936	0.32315	0.318514	0.32348	0.328712	0.321708	0.32819	0.321396	0.326701	0.323594	0.322562
1.75032	0.318137	0.31881	0.325231	0.325887	0.320932	0.32159	0.316232	0.32907	0.31832	0.316719	0.323035	0.321575	0.320788	0.326088	0.329942	0.322429	0.322413	0.323239	0.315225	0.315277	0.321819	0.330987	0.332155	0.326651	0.327589	0.324427	0.32323	0.329126	0.321761	0.326773	0.325825	0.325116	0.323031	0.328973	0.331083	0.33818	0.33299	0.32924	0.332567	0.333433	0.329205	0.333733	0.338797	0.332231	0.338641	0.3324	0.336738	0.33398	0.333152
1.75	0.31026	0.31046	0.316995	0.317172	0.312955	0.31386	0.307739	0.321047	0.310257	0.308521	0.315083	0.31354	0.312903	0.31865	0.321742	0.314621	0.314256	0.315567	0.306355	0.307358	0.313646	0.323198	0.324351	0.318677	0.319399	0.315957	0.314701	0.320484	0.313808	0.318139	0.318175	0.316863	0.315049	0.320294	0.322438	0.32993	0.324677	0.321413	0.324083	0.325284	0.320925	0.325639	0.33073	0.323764	0.330441	0.324463	0.329304	0.326117	0.325349
1.74968	0.314459	0.314877	0.321284	0.321565	0.317462	0.317592	0.311477	0.325094	0.314677	0.312576	0.319005	0.317327	0.316953	0.322315	0.326003	0.318579	0.318383	0.320123	0.311141	0.311262	0.317665	0.327514	0.32843	0.322462	0.323298	0.320075	0.318855	0.325364	0.318089	0.32239	0.321857	0.320915	0.318897	0.324551	0.3265	0.333691	0.328846	0.324767	0.32825	0.329345	0.325088	0.330226	0.334962	0.328073	0.334809	0.328861	0.3334	0.3305	0.329706
1.74936	0.312389	0.312563	0.319023	0.319262	0.315001	0.316144	0.309342	0.322962	0.31253	0.310295	0.317374	0.31574	0.315219	0.320428	0.324063	0.316391	0.316559	0.317598	0.308547	0.309043	0.315261	0.325349	0.325769	0.320574	0.321161	0.317609	0.316983	0.322799	0.3158	0.320114	0.319982	0.318893	0.316651	0.322401	0.324426	0.331752	0.326535	0.323458	0.326298	0.327387	0.323161	0.328337	0.333434	0.326247	0.332886	0.326595	0.331437	0.328392	0.327864
1.74904	0.318367	0.318621	0.325235	0.325688	0.321325	0.322041	0.315839	0.329578	0.318904	0.316401	0.323294	0.321899	0.321217	0.326213	0.330125	0.322688	0.322553	0.323743	0.314954	0.315067	0.321349	0.331035	0.331989	0.326853	0.327235	0.323867	0.322842	0.329259	0.322235	0.326121	0.325951	0.324657	0.322542	0.328582	0.330381	0.337855	0.332399	0.329271	0.332018	0.3331	0.328735	0.33416	0.338807	0.332133	0.338727	0.332301	0.33779	0.33486	0.333945
1.74872	0.31604	0.316358	0.322555	0.323514	0.319167	0.319811	0.313256	0.326367	0.316201	0.314099	0.321016	0.319371	0.318906	0.323694	0.328089	0.319758	0.320312	0.320989	0.312494	0.312464	0.319347	0.328957	0.329503	0.324021	0.324607	0.321683	0.319976	0.326282	0.31956	0.323742	0.323425	0.322612	0.319893	0.326066	0.3279	0.335117	0.329917	0.326624	0.329366	0.330513	0.326091	0.331133	0.336047	0.329853	0.336062	0.330226	0.334731	0.332047	0.331307
1.7484	0.317269	0.317705	0.324336	0.324511	0.320738	0.321132	0.314998	0.328258	0.317562	0.315959	0.322179	0.320928	0.32024	0.325402	0.32895	0.321697	0.321393	0.322462	0.313814	0.314352	0.320297	0.330208	0.330691	0.325585	0.326722	0.323291	0.321911	0.3279	0.320807	0.325278	0.324532	0.323681	0.32143	0.327126	0.329365	0.336661	0.331139	0.32807	0.330818	0.331705	0.327573	0.33292	0.338213	0.330917	0.337894	0.331076	0.336329	0.333557	0.333188
1.74808	0.320829	0.32138	0.327535	0.327692	0.32365	0.324482	0.317746	0.331609	0.320669	0.318631	0.325535	0.324011	0.323356	0.32846	0.332021	0.325132	0.324526	0.326065	0.31735	0.317447	0.323629	0.333638	0.33376	0.327779	0.329746	0.325798	0.32446	0.330881	0.323793	0.327925	0.32748	0.326699	0.324544	0.330525	0.331715	0.340032	0.334328	0.33108	0.33364	0.334874	0.330586	0.335766	0.340399	0.334274	0.340592	0.33432	0.33939	0.337204	0.336284
1.74776	0.323661	0.324442	0.330761	0.330595	0.326694	0.327816	0.3212	0.335267	0.324348	0.322107	0.328333	0.327189	0.326247	0.331489	0.335619	0.328189	0.327971	0.329456	0.320374	0.320477	0.327031	0.336742	0.337131	0.331656	0.332302	0.329036	0.327722	0.334506	0.327299	0.33152	0.331147	0.330239	0.3281	0.333742	0.335198	0.343044	0.337626	0.334314	0.337193	0.338071	0.33382	0.339331	0.343559	0.337285	0.344032	0.337608	0.343083	0.340306	0.339731
1.74744	0.328548	0.329117	0.335219	0.335396	0.331465	0.332289	0.326434	0.339438	0.328733	0.326687	0.333234	0.331627	0.331483	0.336121	0.339799	0.332702	0.332648	0.333691	0.32481	0.325424	0.331272	0.34111	0.34209	0.336626	0.337279	0.333851	0.332269	0.338717	0.331694	0.336061	0.335209	0.333965	0.332505	0.337747	0.339617	0.347137	0.341607	0.338329	0.34175	0.342003	0.338166	0.343286	0.348304	0.341732	0.348002	0.342032	0.347223	0.344247	0.343872
1.74712	0.32919	0.32899	0.335094	0.33548	0.331299	0.331993	0.325802	0.339399	0.328838	0.326698	0.333077	0.331707	0.331195	0.336224	0.340374	0.33264	0.332243	0.333447	0.324838	0.325037	0.331831	0.340812	0.341619	0.336305	0.337109	0.333828	0.332094	0.338862	0.331421	0.336332	0.335502	0.33439	0.332102	0.337619	0.339397	0.347238	0.341637	0.337959	0.34129	0.342295	0.338182	0.343084	0.347797	0.341096	0.348198	0.342208	0.347217	0.343927	0.344099
1.7468	0.330536	0.33098	0.336907	0.337419	0.332942	0.333862	0.327843	0.341325	0.330379	0.328556	0.334825	0.333738	0.332926	0.33855	0.341886	0.334767	0.334662	0.335918	0.326885	0.327301	0.333436	0.342728	0.343818	0.338074	0.33918	0.335357	0.334136	0.340171	0.333667	0.337983	0.337189	0.336024	0.333683	0.339721	0.34146	0.348773	0.343331	0.340113	0.343145	0.344221	0.339982	0.34498	0.350112	0.343151	0.349968	0.344243	0.349279	0.346467	0.345894
1.74648	0.334416	0.334642	0.340853	0.340591	0.336832	0.337639	0.331447	0.344972	0.334511	0.332747	0.339049	0.337359	0.336903	0.341862	0.345815	0.338631	0.337954	0.339161	0.330768	0.330469	0.337641	0.346538	0.347805	0.341869	0.342573	0.339012	0.33782	0.344286	0.337002	0.341436	0.340966	0.339827	0.337663	0.343299	0.345068	0.352687	0.346931	0.343805	0.346858	0.348184	0.34374	0.348877	0.353341	0.346932	0.353496	0.34772	0.352605	0.350075	0.349907
1.74616	0.334023	0.334176	0.340697	0.340873	0.336743	0.337213	0.331045	0.344555	0.334328	0.331561	0.338891	0.336879	0.336818	0.341806	0.345246	0.337772	0.337599	0.339032	0.330098	0.330291	0.337203	0.346482	0.347076	0.34111	0.342251	0.338649	0.337658	0.343611	0.337229	0.341212	0.34101	0.339333	0.337348	0.343068	0.344719	0.351841	0.347069	0.343864	0.346331	0.347302	0.342944	0.348065	0.352784	0.345912	0.352606	0.347121	0.352108	0.349399	0.349176
1.74584	0.334033	0.334812	0.340505	0.340537	0.336678	0.337248	0.331512	0.344523	0.334013	0.331581	0.338571	0.33705	0.33665	0.341376	0.345375	0.337813	0.337783	0.339205	0.330095	0.330202	0.33672	0.346535	0.346697	0.341808	0.342099	0.338586	0.337619	0.343897	0.336658	0.340933	0.340624	0.339066	0.336906	0.342832	0.34453	0.351932	0.346581	0.343241	0.34604	0.347077	0.342956	0.347841	0.352916	0.346264	0.352609	0.346875	0.352266	0.349594	0.348774
1.74552	0.335892	0.336564	0.342177	0.342886	0.33892	0.339719	0.333303	0.346582	0.336078	0.334284	0.340452	0.33894	0.33851	0.34345	0.347311	0.340082	0.339548	0.341229	0.332429	0.332725	0.338792	0.34823	0.349123	0.343974	0.34436	0.340654	0.339857	0.345677	0.338933	0.342864	0.342536	0.341278	0.33927	0.344829	0.346763	0.35384	0.348862	0.345311	0.347865	0.349003	0.344844	0.350065	0.354678	0.34793	0.35463	0.348701	0.354184	0.351176	0.351321
1.7452	0.338307	0.338297	0.345134	0.344753	0.340856	0.341284	0.335526	0.349011	0.338245	0.336519	0.343009	0.341384	0.340907	0.346007	0.349555	0.342439	0.341633	0.343434	0.33465	0.334801	0.34104	0.350481	0.350987	0.345582	0.346408	0.34306	0.341748	0.348015	0.340958	0.34466	0.344412	0.343911	0.341694	0.347007	0.348755	0.356496	0.350586	0.347634	0.350204	0.351306	0.347206	0.352368	0.357032	0.350325	0.356576	0.350855	0.356284	0.352998	0.352973
1.74488	0.340243	0.340764	0.34711	0.346729	0.342461	0.343497	0.337085	0.350511	0.339988	0.33784	0.344808	0.3431	0.342551	0.347757	0.351598	0.343843	0.34386	0.345364	0.336443	0.336528	0.343011	0.352076	0.352977	0.347544	0.348246	0.344721	0.343705	0.349778	0.34267	0.346956	0.346201	0.345344	0.342993	0.348738	0.350801	0.357885	0.352548	0.34921	0.351992	0.352709	0.348929	0.353418	0.358313	0.351557	0.358564	0.352303	0.357608	0.354946	0.354462
1.74456	0.343408	0.34367	0.350046	0.349823	0.346067	0.346643	0.340663	0.354023	0.342937	0.341456	0.347762	0.346585	0.345646	0.350788	0.354984	0.34742	0.347031	0.348523	0.339762	0.339459	0.345729	0.354854	0.356243	0.350652	0.351756	0.348071	0.346661	0.352972	0.345908	0.350227	0.349573	0.348132	0.346141	0.352158	0.353658	0.361171	0.355629	0.352261	0.355366	0.355841	0.351252	0.356597	0.361298	0.354796	0.361305	0.355132	0.360595	0.357785	0.357439
1.74425	0.346298	0.346525	0.353043	0.353187	0.349179	0.349786	0.34393	0.356931	0.346587	0.344442	0.350495	0.349627	0.348838	0.354206	0.357528	0.350558	0.350151	0.351009	0.342433	0.342952	0.349403	0.358765	0.359346	0.354172	0.354389	0.351359	0.349928	0.355985	0.349255	0.353337	0.35265	0.351966	0.34906	0.354836	0.356562	0.364154	0.358655	0.355434	0.358155	0.358894	0.354841	0.359407	0.364526	0.357747	0.364388	0.358016	0.363697	0.36068	0.360718
1.74393	0.346065	0.3462	0.352093	0.352776	0.348602	0.349508	0.343043	0.356528	0.345909	0.344094	0.350607	0.34928	0.3482	0.353782	0.35695	0.34948	0.349834	0.350959	0.342205	0.342526	0.348995	0.358427	0.358919	0.353047	0.354096	0.350881	0.349402	0.355439	0.348207	0.353014	0.352057	0.351025	0.34884	0.354468	0.356344	0.363971	0.35807	0.354913	0.357821	0.35873	0.354426	0.359336	0.364427	0.357403	0.364191	0.357948	0.362782	0.360107	0.35987
1.74361	0.348757	0.349467	0.35561	0.35581	0.352344	0.35314	0.346519	0.360343	0.349281	0.347928	0.354212	0.352655	0.352133	0.357233	0.360724	0.353709	0.353162	0.354464	0.3457	0.346055	0.352776	0.361305	0.362114	0.356762	0.357795	0.353957	0.353387	0.359083	0.352345	0.356217	0.355214	0.355034	0.352507	0.35827	0.359924	0.367052	0.361366	0.35835	0.361252	0.361957	0.357811	0.36271	0.367524	0.361017	0.367213	0.361344	0.366348	0.36344	0.363612
1.74329	0.353129	0.353485	0.359448	0.359294	0.356063	0.356058	0.350559	0.363538	0.353171	0.350886	0.35749	0.355881	0.355352	0.36044	0.363924	0.356972	0.356725	0.357994	0.349033	0.349281	0.35551	0.365076	0.365788	0.360345	0.360817	0.357804	0.356455	0.362808	0.355624	0.359676	0.3591	0.358068	0.355888	0.361309	0.363102	0.370161	0.36499	0.361468	0.364224	0.365172	0.361549	0.365928	0.370724	0.363909	0.370347	0.364163	0.369876	0.366669	0.366354
1.74297	0.354387	0.355291	0.361294	0.361587	0.357974	0.357768	0.352397	0.365015	0.354909	0.352767	0.359059	0.357915	0.357137	0.362084	0.366027	0.358446	0.358298	0.359764	0.350757	0.350886	0.35763	0.366635	0.367342	0.36192	0.363174	0.359196	0.3584	0.364266	0.357344	0.361237	0.360975	0.360049	0.357938	0.362742	0.364793	0.371746	0.366429	0.363339	0.365944	0.367253	0.362643	0.367301	0.372494	0.365397	0.371972	0.365645	0.371373	0.368676	0.368396
1.74266	0.35207	0.352546	0.358693	0.358726	0.35487	0.355267	0.349659	0.36254	0.352421	0.349841	0.35694	0.355426	0.354593	0.359998	0.363414	0.356418	0.355964	0.357395	0.34868	0.348392	0.354973	0.364396	0.365718	0.359708	0.360749	0.356962	0.355712	0.361864	0.354725	0.358835	0.358537	0.357977	0.355147	0.36099	0.363205	0.369981	0.36493	0.361062	0.3635	0.364502	0.360454	0.365385	0.370023	0.363241	0.370072	0.363754	0.368861	0.365986	0.365523
1.74234	0.358326	0.358485	0.365048	0.365128	0.36102	0.361413	0.355852	0.3691	0.358479	0.356397	0.363366	0.361922	0.361524	0.366357	0.369703	0.36299	0.362197	0.363541	0.354644	0.355029	0.361387	0.37067	0.371832	0.366324	0.366707	0.363467	0.361813	0.368401	0.361762	0.365561	0.364837	0.363874	0.361666	0.367385	0.369325	0.376016	0.370914	0.367623	0.369851	0.370369	0.367126	0.371331	0.376445	0.36917	0.376057	0.369981	0.374935	0.37248	0.371818
1.74202	0.358073	0.358136	0.36483	0.364632	0.360897	0.361236	0.355626	0.36826	0.357981	0.356352	0.362955	0.36154	0.360834	0.365557	0.369626	0.362039	0.361565	0.363119	0.354323	0.354827	0.361076	0.370338	0.371191	0.365835	0.366053	0.362706	0.361549	0.368031	0.360579	0.36493	0.364259	0.363432	0.361312	0.366436	0.368354	0.375771	0.370243	0.366778	0.369329	0.370186	0.366209	0.370426	0.375765	0.369141	0.375437	0.369228	0.374775	0.371397	0.371625
1.7417	0.363285	0.363345	0.369789	0.370045	0.365981	0.366481	0.360129	0.37377	0.363412	0.361565	0.367426	0.366653	0.365867	0.370606	0.374329	0.367111	0.36684	0.368518	0.358916	0.359334	0.366239	0.375413	0.37627	0.370476	0.371396	0.367884	0.366794	0.372977	0.365219	0.37007	0.369466	0.368258	0.366055	0.371535	0.373197	0.380591	0.375161	0.371885	0.374357	0.374974	0.371301	0.376028	0.380744	0.373971	0.380375	0.374495	0.379817	0.376602	0.376736
1.74138	0.366273	0.366446	0.372168	0.372148	0.368494	0.369387	0.363147	0.37624	0.366096	0.364136	0.370279	0.369204	0.368652	0.373453	0.376983	0.370117	0.369356	0.370926	0.362121	0.362527	0.368818	0.378196	0.378637	0.373473	0.374083	0.370352	0.369403	0.37593	0.368259	0.372769	0.372601	0.370934	0.369294	0.374541	0.376196	0.383282	0.378089	0.374787	0.377231	0.378337	0.373898	0.379007	0.383175	0.377046	0.382888	0.377173	0.382394	0.379381	0.378898
1.74107	0.370303	0.370929	0.376769	0.376431	0.372349	0.373093	0.367803	0.380619	0.370412	0.368722	0.374559	0.373639	0.372838	0.377536	0.381328	0.374534	0.373864	0.375329	0.366581	0.366148	0.373488	0.382473	0.383324	0.377408	0.378602	0.375197	0.373648	0.380275	0.37329	0.377132	0.37655	0.375406	0.373374	0.37874	0.380665	0.388091	0.382097	0.379429	0.382209	0.382438	0.378369	0.383289	0.387874	0.381484	0.387662	0.381618	0.386543	0.383872	0.383612
1.74075	0.370675	0.371059	0.377265	0.377267	0.373831	0.374225	0.368354	0.381422	0.371285	0.368934	0.375287	0.374206	0.373502	0.378274	0.382055	0.375444	0.374853	0.376272	0.36736	0.36782	0.374362	0.3829	0.383519	0.3781	0.378949	0.37624	0.374413	0.380653	0.373979	0.377549	0.37704	0.376319	0.374383	0.379364	0.381323	0.388091	0.382772	0.379361	0.382153	0.38313	0.378772	0.383677	0.38811	0.382097	0.388057	0.381655	0.386819	0.383869	0.383708
1.74043	0.373131	0.373745	0.379701	0.379775	0.376104	0.376857	0.371037	0.383762	0.372907	0.371802	0.377735	0.376612	0.375916	0.380622	0.383971	0.377351	0.377183	0.378729	0.369701	0.370057	0.376188	0.385263	0.386286	0.381122	0.381436	0.37827	0.376657	0.382911	0.376454	0.380323	0.379617	0.379011	0.376476	0.381835	0.383414	0.390653	0.385141	0.382042	0.384597	0.385712	0.381192	0.386203	0.390701	0.384117	0.390339	0.384059	0.389303	0.386263	0.38611
1.74012	0.374358	0.374809	0.380716	0.380642	0.376899	0.377338	0.371878	0.384539	0.374294	0.373117	0.378838	0.377374	0.376914	0.381547	0.385222	0.378163	0.378196	0.379014	0.370763	0.37058	0.377479	0.386713	0.386875	0.38187	0.382212	0.379402	0.377875	0.383985	0.377062	0.380736	0.380813	0.379604	0.377746	0.382945	0.3844	0.391683	0.386264	0.383094	0.385724	0.386372	0.38214	0.387067	0.391667	0.384887	0.39133	0.385102	0.390397	0.387263	0.386838
1.7398	0.374789	0.375479	0.381312	0.381784	0.37817	0.378573	0.372752	0.385746	0.375239	0.37347	0.379856	0.378459	0.377978	0.382384	0.386727	0.379146	0.37947	0.380241	0.371949	0.371609	0.378132	0.387122	0.388146	0.382679	0.383576	0.380083	0.379379	0.385182	0.378269	0.381931	0.381688	0.38085	0.378614	0.383961	0.386073	0.393118	0.387681	0.384316	0.386931	0.387613	0.383354	0.38806	0.393058	0.386358	0.392554	0.386576	0.391789	0.388362	0.388184
1.73948	0.382111	0.382542	0.388305	0.388698	0.384506	0.385236	0.379883	0.392581	0.381936	0.380284	0.386405	0.385222	0.384674	0.389609	0.393396	0.386242	0.385981	0.387304	0.378715	0.379047	0.385068	0.393933	0.394663	0.389915	0.390665	0.387152	0.38598	0.391702	0.38508	0.389035	0.388794	0.38785	0.385623	0.391078	0.392715	0.399611	0.394068	0.391016	0.393467	0.394563	0.39026	0.394554	0.399962	0.392774	0.399432	0.393283	0.398068	0.395168	0.395251
1.73917	0.379166	0.37981	0.386008	0.385781	0.381851	0.382742	0.377065	0.390084	0.379469	0.377979	0.38433	0.382634	0.382366	0.38697	0.390643	0.383959	0.383302	0.384925	0.375953	0.376703	0.382444	0.391794	0.392897	0.386844	0.387636	0.384698	0.383661	0.389753	0.382322	0.387096	0.386085	0.384912	0.382682	0.388193	0.389825	0.396765	0.39161	0.388368	0.391063	0.392319	0.387479	0.392497	0.396662	0.390621	0.396285	0.390857	0.395446	0.392209	0.392748
1.73885	0.387928	0.388663	0.394139	0.394728	0.390811	0.390958	0.386116	0.398193	0.388192	0.386629	0.392789	0.391732	0.390895	0.395782	0.399196	0.39198	0.392043	0.393739	0.384634	0.385003	0.391074	0.400066	0.401033	0.395959	0.396676	0.393381	0.392264	0.398317	0.39177	0.395337	0.394713	0.39362	0.39136	0.396708	0.398571	0.405591	0.400205	0.396997	0.39962	0.400176	0.395938	0.400756	0.405465	0.398938	0.405446	0.399044	0.404112	0.400959	0.400581
1.73853	0.386428	0.386997	0.393055	0.392982	0.389242	0.389616	0.384178	0.397169	0.38714	0.385105	0.391306	0.389956	0.389631	0.394691	0.398056	0.39111	0.390761	0.392094	0.384064	0.383525	0.389743	0.398917	0.399988	0.394344	0.395122	0.392183	0.390612	0.396799	0.389944	0.393952	0.39356	0.392208	0.390352	0.395846	0.397251	0.404513	0.399088	0.395553	0.398229	0.398683	0.394873	0.399385	0.403826	0.397924	0.403774	0.397903	0.402779	0.399886	0.399741
1.73822	0.392304	0.392951	0.398999	0.399323	0.395245	0.395713	0.390266	0.403179	0.392999	0.390709	0.397422	0.396001	0.395356	0.400418	0.403757	0.39667	0.396357	0.397911	0.3897	0.390185	0.395654	0.405429	0.405525	0.40013	0.400729	0.397709	0.396427	0.402821	0.395438	0.399799	0.39932	0.398178	0.396387	0.401675	0.403203	0.409961	0.405095	0.401713	0.404378	0.404716	0.400819	0.405388	0.410079	0.403146	0.409662	0.40372	0.408699	0.405882	0.405809
1.7379	0.388419	0.38911	0.395381	0.394919	0.391582	0.392108	0.386655	0.398935	0.389211	0.38738	0.393266	0.3918	0.391629	0.39649	0.400231	0.392763	0.392763	0.394148	0.385643	0.385872	0.392034	0.401137	0.402188	0.396715	0.397267	0.393889	0.392883	0.399346	0.391865	0.396411	0.395524	0.394932	0.392255	0.397873	0.399302	0.406276	0.401093	0.398154	0.40055	0.400978	0.396971	0.401745	0.406192	0.399539	0.406132	0.400135	0.404703	0.402063	0.401465
1.73758	0.394824	0.395121	0.401247	0.401738	0.397766	0.397869	0.392735	0.405283	0.395235	0.393673	0.399623	0.39836	0.397679	0.402554	0.406268	0.399299	0.399073	0.400495	0.391535	0.391984	0.398501	0.407465	0.408037	0.403158	0.403607	0.400278	0.399409	0.405482	0.398371	0.402177	0.402458	0.400825	0.398646	0.403837	0.40543	0.412714	0.407585	0.40412	0.406791	0.407586	0.403223	0.408403	0.412339	0.405965	0.412327	0.40577	0.410682	0.408397	0.408191
1.73727	0.39626	0.396529	0.402625	0.403006	0.399137	0.399854	0.394339	0.406887	0.396782	0.394996	0.400892	0.399553	0.39909	0.403882	0.407518	0.400986	0.400848	0.401852	0.393461	0.393322	0.399722	0.408936	0.409664	0.404294	0.404679	0.401383	0.400286	0.406998	0.39975	0.403426	0.403303	0.402587	0.400035	0.40564	0.406804	0.414244	0.408999	0.405743	0.408122	0.409031	0.404787	0.409667	0.414075	0.407576	0.413861	0.407795	0.412473	0.409453	0.409335
1.73695	0.402681	0.402833	0.408582	0.40923	0.405472	0.405786	0.400557	0.413106	0.402944	0.401386	0.407858	0.406315	0.405479	0.410491	0.413962	0.406652	0.407376	0.408624	0.399718	0.399586	0.406228	0.414885	0.415786	0.41094	0.411094	0.407919	0.406986	0.412778	0.405883	0.410177	0.409599	0.409071	0.406443	0.411929	0.41373	0.420457	0.415283	0.412124	0.414821	0.415347	0.411224	0.415605	0.420653	0.414245	0.420429	0.414273	0.419021	0.416051	0.41576
1.73664	0.403586	0.40409	0.409758	0.409848	0.40663	0.407038	0.401512	0.413933	0.403859	0.402532	0.408491	0.407183	0.40638	0.411482	0.414957	0.408126	0.408085	0.409397	0.400647	0.400896	0.406935	0.415937	0.416841	0.411718	0.412153	0.409701	0.407954	0.413785	0.40684	0.411004	0.410997	0.409775	0.407518	0.412939	0.414555	0.421122	0.416422	0.412986	0.415412	0.416301	0.412195	0.416714	0.42099	0.414804	0.421109	0.414983	0.420347	0.416941	0.416642
1.73632	0.407425	0.40769	0.41325	0.413725	0.410217	0.411155	0.405207	0.417653	0.407866	0.406159	0.412418	0.411298	0.41033	0.415378	0.419134	0.411857	0.411936	0.413331	0.404298	0.404878	0.410983	0.420065	0.420383	0.415597	0.41638	0.412949	0.412001	0.418102	0.410934	0.414934	0.414087	0.413805	0.41176	0.41702	0.418375	0.425213	0.420091	0.416849	0.419674	0.420301	0.415875	0.420329	0.425433	0.41891	0.425275	0.418944	0.424158	0.421043	0.420663
1.736	0.408283	0.408522	0.41422	0.414706	0.410765	0.411784	0.406009	0.418835	0.408861	0.407111	0.413128	0.412276	0.411231	0.416371	0.419742	0.412987	0.412666	0.414161	0.405682	0.405488	0.411717	0.420765	0.42125	0.416512	0.416817	0.41379	0.412556	0.418617	0.411976	0.415802	0.415684	0.414562	0.412684	0.417538	0.419442	0.426122	0.421071	0.417839	0.420262	0.420858	0.417004	0.421766	0.42564	0.419503	0.42547	0.419727	0.424599	0.421578	0.421549
1.73569	0.409373	0.409318	0.415095	0.415131	0.411742	0.412729	0.406792	0.419502	0.409252	0.407672	0.41381	0.412582	0.411986	0.417228	0.420528	0.413497	0.41379	0.414846	0.406205	0.407088	0.412694	0.421324	0.422439	0.417083	0.417854	0.414707	0.4134	0.419916	0.413109	0.416792	0.416647	0.415461	0.413537	0.418405	0.420237	0.427083	0.421819	0.418709	0.421163	0.421579	0.417557	0.422441	0.427436	0.420732	0.427187	0.42038	0.425892	0.423112	0.422236
1.73537	0.414423	0.414856	0.419991	0.420775	0.416949	0.417296	0.412251	0.424973	0.414457	0.413122	0.418969	0.417823	0.416876	0.421894	0.42584	0.418631	0.418928	0.420229	0.411858	0.411567	0.41802	0.426739	0.427246	0.422443	0.423454	0.419391	0.418753	0.424858	0.41783	0.421734	0.421661	0.420841	0.418945	0.423399	0.425563	0.432286	0.427208	0.424138	0.426545	0.427036	0.42296	0.427494	0.432022	0.425838	0.432068	0.425728	0.431162	0.42718	0.427372
1.73506	0.413875	0.414858	0.420385	0.420382	0.416777	0.417448	0.411779	0.424375	0.41487	0.412974	0.419336	0.417445	0.417043	0.421632	0.425565	0.418503	0.418387	0.419853	0.411459	0.411449	0.417761	0.426673	0.427075	0.422393	0.422742	0.419908	0.418763	0.42508	0.417835	0.421818	0.421586	0.42046	0.418355	0.424129	0.425664	0.432023	0.427026	0.423476	0.426347	0.427078	0.423037	0.427676	0.431793	0.425452	0.432176	0.425941	0.431018	0.427634	0.427278
1.73474	0.414961	0.415697	0.421278	0.421517	0.41841	0.41839	0.413634	0.425978	0.416047	0.414136	0.41975	0.418705	0.418384	0.423056	0.426616	0.42032	0.419718	0.421352	0.412714	0.413178	0.419375	0.428252	0.428838	0.423625	0.424532	0.421387	0.420395	0.426003	0.419432	0.423605	0.42277	0.422106	0.419603	0.42478	0.426786	0.433212	0.42863	0.425068	0.427627	0.428901	0.424011	0.429033	0.433355	0.427073	0.433138	0.427335	0.432184	0.428746	0.428927
1.73443	0.419262	0.419985	0.425247	0.425731	0.422129	0.4227	0.41756	0.429603	0.420478	0.418602	0.424025	0.423216	0.422517	0.427397	0.430977	0.424103	0.423824	0.425036	0.416845	0.41709	0.423575	0.431964	0.432552	0.427854	0.428007	0.425027	0.424214	0.430425	0.423087	0.426801	0.426717	0.426236	0.424145	0.429633	0.431013	0.437751	0.431949	0.42942	0.431673	0.432232	0.428557	0.433186	0.4375	0.431585	0.437522	0.432008	0.436552	0.433392	0.432853
1.73411	0.423651	0.424193	0.429749	0.430136	0.426587	0.427138	0.421859	0.434023	0.424783	0.42269	0.428719	0.427242	0.426774	0.431489	0.435146	0.428627	0.428295	0.42961	0.421402	0.421447	0.427622	0.436344	0.437293	0.43208	0.432744	0.429324	0.428675	0.434676	0.428162	0.431386	0.431521	0.430905	0.42832	0.433731	0.434849	0.442103	0.436847	0.433828	0.436216	0.437084	0.432685	0.437339	0.442187	0.435719	0.441968	0.435679	0.440614	0.437427	0.437096
1.7338	0.422619	0.423129	0.428989	0.42919	0.425576	0.426471	0.421404	0.433552	0.423292	0.422417	0.427788	0.42655	0.426267	0.430808	0.434104	0.427713	0.427629	0.428867	0.420695	0.420822	0.427015	0.435599	0.436521	0.431753	0.431971	0.428576	0.427806	0.433572	0.427238	0.43074	0.430379	0.430009	0.427607	0.432625	0.434433	0.440974	0.4364	0.432917	0.435282	0.436016	0.432277	0.437153	0.440904	0.434734	0.441031	0.435096	0.439702	0.436489	0.436537
1.73349	0.43018	0.430968	0.435904	0.436155	0.433055	0.433242	0.428212	0.440266	0.430766	0.428918	0.434957	0.433665	0.433445	0.437954	0.441543	0.435072	0.43451	0.435972	0.427786	0.427702	0.43433	0.442624	0.442933	0.438529	0.438955	0.435802	0.435088	0.441005	0.434599	0.438006	0.437512	0.43724	0.434661	0.439999	0.441692	0.448107	0.443411	0.440076	0.442877	0.443271	0.439592	0.443818	0.448224	0.442008	0.448212	0.442345	0.446781	0.443664	0.443341
1.73317	0.429778	0.430083	0.436355	0.435921	0.43261	0.433147	0.427853	0.440641	0.430785	0.429115	0.434615	0.433579	0.433139	0.437842	0.440982	0.434641	0.434603	0.435692	0.427351	0.427873	0.433606	0.442689	0.443468	0.438422	0.438886	0.436182	0.434715	0.441015	0.434109	0.437754	0.437319	0.436706	0.435253	0.439702	0.441363	0.447676	0.443232	0.440428	0.442556	0.443205	0.43951	0.443887	0.448303	0.442196	0.448563	0.442066	0.446881	0.443825	0.443942
1.73286	0.434826	0.435265	0.44091	0.44154	0.437496	0.438266	0.432723	0.445264	0.435434	0.43381	0.439908	0.438212	0.438142	0.443032	0.446463	0.439226	0.439901	0.440671	0.432428	0.433027	0.439184	0.447319	0.448393	0.44356	0.444364	0.440543	0.439858	0.446173	0.439046	0.442903	0.443182	0.442162	0.439469	0.44521	0.446572	0.45324	0.448465	0.445226	0.447837	0.448665	0.444587	0.448813	0.453688	0.447272	0.453162	0.446986	0.452149	0.448663	0.44845
1.73254	0.437186	0.437814	0.443376	0.443573	0.440004	0.440535	0.435581	0.447438	0.437914	0.436625	0.442366	0.440873	0.440576	0.445123	0.448694	0.442211	0.442037	0.44321	0.434867	0.435101	0.441456	0.450038	0.450253	0.445695	0.446298	0.443346	0.442455	0.448335	0.441567	0.445619	0.445226	0.444449	0.442437	0.447475	0.448607	0.455537	0.450863	0.447564	0.450033	0.450862	0.446851	0.451007	0.455902	0.449824	0.455994	0.449456	0.454051	0.450918	0.450407
1.73223	0.445471	0.445957	0.45163	0.451586	0.448405	0.448867	0.443841	0.455859	0.446064	0.444492	0.450119	0.449334	0.448906	0.453346	0.457027	0.449746	0.450562	0.451689	0.443306	0.443348	0.449355	0.458267	0.459131	0.453761	0.45464	0.451671	0.450544	0.456613	0.449945	0.453949	0.453488	0.452804	0.450631	0.455546	0.457493	0.464131	0.458983	0.455859	0.458289	0.459232	0.455213	0.45966	0.464603	0.458007	0.46374	0.457669	0.462693	0.459628	0.458937
1.73191	0.444764	0.445472	0.451086	0.451131	0.448124	0.448384	0.443548	0.455524	0.445875	0.444372	0.450096	0.448824	0.448677	0.452977	0.456455	0.450075	0.449662	0.451073	0.443109	0.443541	0.449324	0.457623	0.458761	0.45349	0.454658	0.451566	0.449948	0.455906	0.450033	0.453162	0.453369	0.452249	0.450078	0.455459	0.456829	0.463406	0.45858	0.455876	0.45814	0.458738	0.45502	0.459713	0.463746	0.457756	0.463869	0.457779	0.462213	0.459026	0.45882
1.7316	0.446122	0.446605	0.452243	0.452557	0.448968	0.449946	0.444525	0.45676	0.447078	0.445671	0.451327	0.450043	0.449635	0.453983	0.458069	0.451344	0.451186	0.452613	0.444284	0.444587	0.450584	0.45903	0.460194	0.454932	0.455997	0.452536	0.451571	0.4575	0.450837	0.455163	0.454796	0.453768	0.451891	0.456882	0.458673	0.464991	0.45993	0.457355	0.459767	0.460392	0.456552	0.461214	0.46554	0.458924	0.465468	0.458965	0.4637	0.460508	0.460391
1.73129	0.451673	0.452479	0.45802	0.457845	0.454677	0.455	0.450205	0.462215	0.452336	0.451082	0.456898	0.455886	0.454949	0.459809	0.463461	0.456875	0.457013	0.45793	0.449695	0.450178	0.45631	0.464556	0.465105	0.460355	0.461192	0.458259	0.457161	0.462744	0.456463	0.460358	0.460416	0.459293	0.45718	0.462561	0.463508	0.470256	0.46552	0.462621	0.465531	0.465653	0.461782	0.466385	0.470693	0.464351	0.470251	0.464257	0.46878	0.465635	0.465545
1.73097	0.455849	0.456222	0.461298	0.461969	0.458095	0.459216	0.453999	0.466239	0.456775	0.455075	0.460546	0.459445	0.459096	0.46357	0.467242	0.460659	0.460864	0.461951	0.453885	0.454099	0.460133	0.468651	0.469327	0.464779	0.464721	0.462048	0.461062	0.467647	0.460833	0.464342	0.464138	0.463564	0.461623	0.466416	0.467837	0.474283	0.469536	0.466971	0.469009	0.470022	0.466002	0.470783	0.474701	0.468624	0.474586	0.468191	0.473145	0.470066	0.469884
1.73066	0.459171	0.459577	0.464979	0.465203	0.461547	0.462453	0.457707	0.469697	0.460295	0.458751	0.463785	0.463004	0.462439	0.46726	0.470363	0.464144	0.464249	0.465484	0.457231	0.45733	0.463213	0.472206	0.472893	0.468048	0.468847	0.465616	0.464663	0.470561	0.464061	0.468008	0.467923	0.466896	0.464952	0.469486	0.47151	0.478136	0.473044	0.470367	0.472349	0.4736	0.469917	0.474	0.478153	0.471942	0.477834	0.472092	0.476533	0.473781	0.47335
1.73035	0.460889	0.461081	0.466488	0.466759	0.463345	0.463838	0.458888	0.471041	0.461506	0.460354	0.465789	0.464503	0.464226	0.468882	0.472448	0.465747	0.466076	0.466879	0.458991	0.459418	0.46544	0.473497	0.474222	0.469974	0.470338	0.467114	0.466036	0.472331	0.46589	0.469101	0.469426	0.468644	0.466274	0.471463	0.473081	0.479628	0.474759	0.472326	0.474948	0.475088	0.47153	0.47557	0.4798	0.473789	0.479325	0.473195	0.478489	0.475265	0.475356
1.73003	0.463394	0.463643	0.46867	0.469421	0.46577	0.466399	0.461513	0.473621	0.464202	0.46296	0.468188	0.46688	0.466407	0.471521	0.474273	0.468139	0.468183	0.469554	0.46195	0.461459	0.467321	0.475793	0.476739	0.471949	0.472688	0.469947	0.468523	0.474922	0.468007	0.471676	0.471674	0.471179	0.468711	0.473885	0.475261	0.481726	0.477605	0.474352	0.476682	0.477419	0.473619	0.478008	0.48278	0.476185	0.482108	0.475573	0.480572	0.477582	0.477611
1.72972	0.467715	0.468173	0.473241	0.473906	0.469919	0.471078	0.465999	0.477889	0.468345	0.467236	0.472882	0.471452	0.471238	0.475723	0.479201	0.473009	0.473383	0.474081	0.465827	0.466109	0.472323	0.480346	0.481095	0.476571	0.47709	0.474414	0.473154	0.479292	0.472673	0.476711	0.47648	0.475837	0.473456	0.478336	0.480173	0.487024	0.482256	0.479163	0.481757	0.482225	0.478644	0.482359	0.486832	0.480539	0.486506	0.480628	0.485206	0.482226	0.482629
1.72941	0.47239	0.472373	0.477909	0.478364	0.475062	0.475342	0.470661	0.482945	0.47322	0.471912	0.477698	0.475995	0.475598	0.480707	0.483792	0.477641	0.47734	0.478982	0.470913	0.471329	0.477104	0.485151	0.485994	0.481375	0.481738	0.479116	0.478408	0.484086	0.478131	0.481416	0.481213	0.480747	0.478127	0.483236	0.485024	0.491282	0.486816	0.483943	0.486348	0.487277	0.483591	0.487281	0.491833	0.485466	0.49135	0.48553	0.490224	0.487087	0.487103
1.72909	0.474507	0.474612	0.4801	0.480457	0.477229	0.477706	0.472867	0.484593	0.475188	0.473886	0.479479	0.478419	0.477965	0.482565	0.485806	0.479823	0.47995	0.481042	0.472522	0.473004	0.479101	0.48766	0.488351	0.483696	0.483776	0.481277	0.480665	0.486586	0.479884	0.483756	0.483827	0.48237	0.480611	0.485591	0.487829	0.493786	0.489046	0.486166	0.488475	0.489108	0.485854	0.489329	0.493709	0.487613	0.493619	0.487598	0.492018	0.489584	0.489291
1.72878	0.477563	0.477849	0.483458	0.483331	0.480161	0.480908	0.475838	0.487762	0.478172	0.477136	0.482879	0.480825	0.481243	0.485262	0.489255	0.482823	0.483049	0.48402	0.476031	0.476328	0.482153	0.490429	0.491288	0.486666	0.48717	0.484297	0.48342	0.489412	0.482461	0.486389	0.486417	0.48583	0.483612	0.488824	0.490206	0.496858	0.491914	0.489366	0.491386	0.492282	0.488641	0.492692	0.496881	0.490816	0.496495	0.490807	0.49513	0.492437	0.492664
1.72847	0.482687	0.48328	0.488283	0.488571	0.48558	0.486024	0.48139	0.492829	0.483789	0.482683	0.487919	0.486614	0.48616	0.490708	0.493873	0.48807	0.487717	0.489736	0.480949	0.481401	0.487356	0.495317	0.49634	0.49192	0.492184	0.489524	0.48859	0.494414	0.488059	0.491902	0.491585	0.490841	0.488908	0.493913	0.495395	0.50144	0.497334	0.494276	0.496619	0.497451	0.493478	0.497769	0.50183	0.49558	0.501517	0.495817	0.500272	0.497597	0.498151
1.72816	0.485843	0.486326	0.491346	0.491907	0.488247	0.488898	0.484336	0.49596	0.487077	0.485641	0.490908	0.489867	0.489237	0.494279	0.497445	0.491209	0.491009	0.492265	0.484983	0.484509	0.490744	0.498857	0.49954	0.495362	0.495279	0.49263	0.491935	0.497919	0.491571	0.495279	0.495374	0.494283	0.492526	0.497628	0.498855	0.505439	0.500749	0.498349	0.500293	0.500925	0.497336	0.501291	0.505066	0.498998	0.504817	0.499016	0.504199	0.501017	0.501507
1.72784	0.487764	0.488253	0.493345	0.493446	0.490398	0.491129	0.486286	0.498004	0.488597	0.487314	0.493101	0.491786	0.491867	0.496217	0.499076	0.493559	0.493356	0.494447	0.486488	0.486791	0.492825	0.501018	0.50189	0.497258	0.497418	0.494972	0.494016	0.500066	0.493733	0.497582	0.497275	0.496652	0.494509	0.499802	0.501192	0.507716	0.502731	0.500241	0.502495	0.503056	0.498965	0.503352	0.507374	0.501327	0.506888	0.500818	0.506476	0.503583	0.503681
1.72753	0.48987	0.489958	0.494998	0.495348	0.492593	0.493003	0.488501	0.499948	0.49081	0.489509	0.49463	0.493627	0.493586	0.497892	0.501329	0.495376	0.495142	0.496511	0.488329	0.488659	0.494566	0.502862	0.503416	0.498998	0.499547	0.497171	0.495855	0.501696	0.495313	0.499224	0.499088	0.498927	0.496586	0.50143	0.503128	0.50947	0.505252	0.501585	0.504611	0.504574	0.501105	0.505018	0.509107	0.503181	0.509009	0.50311	0.508125	0.505507	0.505535
1.72722	0.494761	0.494865	0.499752	0.50051	0.497269	0.497543	0.492626	0.504817	0.495534	0.494198	0.499708	0.498431	0.49794	0.502326	0.506214	0.49944	0.499777	0.501272	0.493294	0.493773	0.498953	0.507383	0.508502	0.503448	0.504185	0.501662	0.500311	0.506417	0.499956	0.503599	0.503915	0.50311	0.501397	0.50626	0.507406	0.513985	0.509863	0.50691	0.509009	0.509396	0.505171	0.509467	0.513524	0.507948	0.513823	0.50809	0.512966	0.509894	0.510519
1.72691	0.500654	0.500813	0.506128	0.506428	0.502902	0.503637	0.499067	0.510179	0.501457	0.500492	0.50564	0.504391	0.503938	0.508371	0.511812	0.505625	0.505588	0.507132	0.499246	0.4994	0.505313	0.513023	0.514038	0.510119	0.510125	0.50758	0.5068	0.512739	0.506245	0.51025	0.510047	0.509568	0.507562	0.512392	0.513819	0.520254	0.515578	0.512672	0.514901	0.515272	0.511915	0.515483	0.519994	0.513602	0.51966	0.514213	0.519068	0.516628	0.516748
1.72659	0.503753	0.503974	0.509252	0.509106	0.506758	0.50714	0.50248	0.513768	0.504678	0.503959	0.508794	0.508296	0.507447	0.512052	0.515041	0.509503	0.509196	0.510748	0.502705	0.503186	0.508793	0.517027	0.517813	0.513482	0.513849	0.511305	0.510554	0.516544	0.509835	0.513423	0.513732	0.513245	0.51101	0.515925	0.517362	0.524039	0.519602	0.516631	0.518882	0.519014	0.51515	0.519298	0.52323	0.517652	0.523317	0.517815	0.522469	0.520219	0.520819
1.72628	0.505094	0.505515	0.510587	0.51093	0.507751	0.508654	0.503625	0.515297	0.506355	0.505196	0.510228	0.508892	0.509001	0.513157	0.516664	0.510594	0.510955	0.512257	0.504248	0.504589	0.510516	0.51838	0.519174	0.515124	0.515174	0.512571	0.511768	0.517626	0.511309	0.514837	0.515184	0.514379	0.512706	0.51761	0.51896	0.525258	0.520567	0.517567	0.520347	0.52066	0.516635	0.520973	0.525002	0.518858	0.525194	0.519279	0.524439	0.521409	0.522512
1.72597	0.516181	0.516411	0.521424	0.521855	0.518665	0.518891	0.514548	0.525917	0.517224	0.515999	0.521136	0.520076	0.51975	0.52402	0.527187	0.521259	0.521252	0.52289	0.514962	0.515245	0.521193	0.528631	0.529705	0.525787	0.525859	0.523137	0.522366	0.528728	0.522371	0.525888	0.525378	0.525187	0.523356	0.52838	0.529885	0.535747	0.531027	0.528705	0.530968	0.531231	0.526975	0.531106	0.535426	0.529602	0.535438	0.529998	0.534961	0.53248	0.53313
1.72566	0.515056	0.515335	0.52009	0.520164	0.517441	0.517382	0.513501	0.524823	0.515581	0.51448	0.519744	0.518679	0.518245	0.52269	0.525895	0.519916	0.520221	0.521397	0.513774	0.514046	0.519352	0.527404	0.52873	0.524214	0.524513	0.521918	0.521065	0.526762	0.521023	0.524812	0.524529	0.52419	0.522408	0.526992	0.527999	0.534386	0.530197	0.527431	0.529346	0.529739	0.526146	0.529845	0.534418	0.528847	0.534617	0.529144	0.533703	0.531719	0.531859
1.72535	0.517735	0.518106	0.523045	0.52335	0.520479	0.520603	0.516761	0.527973	0.518885	0.517716	0.522536	0.522089	0.521677	0.525701	0.529417	0.523129	0.523172	0.524395	0.516757	0.517438	0.523338	0.530892	0.531874	0.527423	0.528385	0.525752	0.524543	0.530352	0.524492	0.527731	0.528022	0.527718	0.525401	0.530645	0.531802	0.537795	0.533758	0.53058	0.532598	0.533028	0.529625	0.533255	0.53751	0.531658	0.538148	0.532481	0.537466	0.535174	0.535601
1.72504	0.523824	0.524081	0.529287	0.529516	0.526597	0.527092	0.522987	0.533708	0.524656	0.523719	0.528832	0.527441	0.528124	0.531807	0.535149	0.529461	0.52959	0.530498	0.5229	0.523315	0.52919	0.537059	0.537823	0.533416	0.534148	0.531477	0.530629	0.536471	0.530562	0.53454	0.533827	0.533833	0.531673	0.53654	0.537907	0.544194	0.539301	0.536596	0.538628	0.538903	0.535417	0.538947	0.54341	0.53801	0.544405	0.539125	0.543999	0.541517	0.542042
1.72472	0.526196	0.52711	0.531476	0.532312	0.529037	0.529482	0.524919	0.536316	0.527305	0.526343	0.531458	0.530271	0.530215	0.534351	0.53785	0.532123	0.531836	0.533277	0.52537	0.525605	0.531706	0.539398	0.540329	0.536061	0.536314	0.533846	0.532924	0.538771	0.532947	0.53632	0.536817	0.536242	0.534447	0.538878	0.540378	0.546695	0.541985	0.538801	0.541115	0.54155	0.538185	0.542007	0.546511	0.540827	0.546679	0.541628	0.546761	0.54406	0.544876
1.72441	0.530498	0.530478	0.535435	0.536193	0.532236	0.533002	0.52874	0.539935	0.531097	0.529943	0.535613	0.534574	0.533497	0.53812	0.541226	0.535508	0.535542	0.537054	0.52916	0.529276	0.535415	0.542859	0.543988	0.539922	0.540209	0.538235	0.537225	0.542766	0.536679	0.540629	0.540335	0.540047	0.537993	0.543177	0.5441	0.550139	0.545756	0.542463	0.545026	0.545221	0.541697	0.545858	0.550246	0.544837	0.551008	0.545867	0.550646	0.54826	0.548889
1.7241	0.535136	0.535305	0.54046	0.540617	0.53778	0.538123	0.533946	0.544991	0.536179	0.53532	0.540415	0.539075	0.538742	0.543192	0.546597	0.540501	0.54064	0.542005	0.534306	0.534817	0.540891	0.548209	0.549109	0.544659	0.545521	0.54322	0.542138	0.548184	0.541926	0.545525	0.5458	0.545462	0.543813	0.548231	0.549494	0.555469	0.550699	0.547773	0.549406	0.550534	0.547133	0.551441	0.555849	0.549951	0.556216	0.551067	0.556051	0.554	0.554426
1.72379	0.541721	0.542134	0.546481	0.546646	0.543581	0.544071	0.540143	0.551105	0.542628	0.541604	0.54655	0.545328	0.545425	0.549314	0.552619	0.547084	0.547504	0.548489	0.54102	0.541018	0.546927	0.5544	0.555627	0.551277	0.551294	0.549297	0.548672	0.554366	0.548172	0.551696	0.552031	0.551843	0.549636	0.554331	0.55569	0.561624	0.556793	0.55403	0.556366	0.556192	0.55336	0.557861	0.561809	0.556723	0.562782	0.557741	0.562547	0.56007	0.560767
1.72348	0.543698	0.544266	0.548943	0.549164	0.546594	0.546398	0.542938	0.553453	0.544953	0.54406	0.549083	0.547646	0.547656	0.55228	0.55518	0.54954	0.549122	0.550953	0.543392	0.543545	0.549273	0.556922	0.557904	0.554049	0.554374	0.551976	0.551599	0.556898	0.550759	0.554601	0.554406	0.554645	0.552248	0.556994	0.557595	0.563756	0.559067	0.556497	0.558226	0.559204	0.55572	0.560225	0.564218	0.558958	0.564899	0.560522	0.565268	0.563314	0.563643
1.72317	0.547008	0.547961	0.552468	0.552939	0.550148	0.550283	0.546316	0.557474	0.548608	0.547225	0.552637	0.551493	0.551214	0.555404	0.55881	0.553376	0.553324	0.554269	0.547006	0.547126	0.552717	0.560375	0.561653	0.557378	0.557863	0.555681	0.554604	0.560029	0.554065	0.558045	0.558231	0.55782	0.555735	0.560337	0.561652	0.567251	0.562904	0.559866	0.56218	0.562782	0.55975	0.564008	0.568173	0.562703	0.569042	0.564039	0.569216	0.567154	0.567895
1.72286	0.551749	0.552828	0.557271	0.557581	0.554634	0.554992	0.550809	0.561825	0.553394	0.55222	0.557122	0.556482	0.555622	0.560351	0.563319	0.557684	0.557829	0.559391	0.55175	0.552057	0.557727	0.565345	0.566211	0.562376	0.562614	0.560217	0.559503	0.565646	0.559351	0.562905	0.562916	0.562683	0.560566	0.565343	0.566314	0.57179	0.567781	0.564924	0.566814	0.567486	0.564532	0.568574	0.573235	0.568273	0.574207	0.568954	0.574548	0.572294	0.572747
1.72255	0.555315	0.556152	0.560516	0.561055	0.55836	0.558361	0.554855	0.565141	0.556925	0.555846	0.56102	0.560079	0.559044	0.563869	0.567321	0.561369	0.561411	0.5626	0.555084	0.555797	0.561362	0.568645	0.570248	0.565979	0.566167	0.563634	0.563013	0.568864	0.5629	0.566847	0.566741	0.566148	0.563982	0.568629	0.569997	0.575293	0.570995	0.568157	0.570289	0.571325	0.568193	0.572224	0.577202	0.571632	0.578159	0.57283	0.578391	0.576291	0.577069
1.72224	0.563305	0.563381	0.567906	0.568488	0.566064	0.566066	0.562192	0.572639	0.564301	0.563384	0.568152	0.567491	0.567082	0.571222	0.57423	0.568698	0.569153	0.570156	0.562903	0.562777	0.569024	0.576337	0.576992	0.573409	0.573321	0.571222	0.570478	0.576532	0.570399	0.573828	0.57461	0.574077	0.571385	0.576141	0.576619	0.582389	0.578604	0.575964	0.578028	0.579162	0.575923	0.580144	0.584153	0.579779	0.585731	0.580807	0.585675	0.5838	0.584705
1.72193	0.566718	0.567518	0.571544	0.572131	0.569131	0.569593	0.565835	0.576489	0.568235	0.567233	0.572131	0.570668	0.570819	0.575007	0.578224	0.57255	0.572546	0.574101	0.566651	0.567217	0.572404	0.579592	0.580871	0.576756	0.57741	0.574711	0.57454	0.580192	0.574358	0.577882	0.577847	0.577501	0.575142	0.579749	0.58066	0.586334	0.581708	0.579529	0.582116	0.582559	0.579656	0.584125	0.588572	0.583649	0.589917	0.584589	0.589946	0.587877	0.589081
1.72162	0.571811	0.572244	0.577452	0.577722	0.574773	0.575058	0.571386	0.581625	0.573029	0.57292	0.577289	0.576111	0.576519	0.58017	0.583524	0.577948	0.578119	0.579457	0.572088	0.572449	0.577873	0.585378	0.586302	0.582172	0.58282	0.580612	0.58016	0.585865	0.579863	0.583061	0.583259	0.582813	0.581014	0.584959	0.586217	0.591372	0.587646	0.585424	0.587067	0.588394	0.585281	0.589817	0.5941	0.58945	0.595127	0.590805	0.595805	0.593847	0.594899
1.72131	0.578055	0.578646	0.583235	0.583768	0.581072	0.5808	0.577229	0.587689	0.579413	0.578351	0.583065	0.582245	0.582239	0.58633	0.589526	0.58395	0.584139	0.585654	0.577927	0.578634	0.584156	0.590989	0.592481	0.588593	0.58897	0.586638	0.586251	0.591675	0.586227	0.589328	0.589878	0.588646	0.587022	0.591531	0.591704	0.597738	0.59348	0.590976	0.593694	0.594531	0.591819	0.59601	0.600264	0.595766	0.602132	0.597419	0.602665	0.600594	0.601386
1.721	0.583404	0.584191	0.588524	0.588873	0.586756	0.586239	0.583099	0.593197	0.585398	0.584075	0.589358	0.588176	0.587556	0.591821	0.594767	0.588988	0.589617	0.590828	0.583825	0.583888	0.589192	0.596716	0.597847	0.593989	0.594179	0.592151	0.591467	0.597316	0.5915	0.594722	0.59473	0.59449	0.592445	0.596597	0.597687	0.602696	0.598884	0.596911	0.599227	0.600011	0.597172	0.601573	0.606171	0.601697	0.607654	0.602904	0.608232	0.606252	0.607346
1.72069	0.590845	0.590928	0.595452	0.595824	0.593229	0.593291	0.5904	0.60013	0.591927	0.591275	0.595774	0.594875	0.594328	0.59855	0.601966	0.596487	0.596433	0.597625	0.590824	0.591086	0.596215	0.603943	0.604935	0.600936	0.601687	0.599152	0.598289	0.603937	0.598658	0.601698	0.601682	0.60138	0.599296	0.602998	0.604253	0.609797	0.606131	0.603297	0.606364	0.606952	0.604701	0.608733	0.613118	0.608672	0.61445	0.610507	0.615294	0.613646	0.614549
1.72038	0.594006	0.594559	0.598772	0.59953	0.59679	0.597112	0.593378	0.603864	0.595546	0.594657	0.599114	0.598265	0.598563	0.602049	0.605236	0.600289	0.600001	0.601704	0.594864	0.594974	0.600101	0.607282	0.608418	0.604729	0.605274	0.602623	0.602452	0.607677	0.602116	0.605441	0.604995	0.604779	0.602915	0.606521	0.607814	0.613412	0.609805	0.607514	0.610004	0.611332	0.608595	0.613003	0.617428	0.612804	0.618868	0.614157	0.619689	0.617973	0.619012
1.72007	0.597837	0.598105	0.602584	0.602709	0.600218	0.600552	0.596652	0.607408	0.599012	0.598296	0.602885	0.602007	0.601493	0.606157	0.608886	0.60379	0.603745	0.605435	0.597978	0.598322	0.603651	0.610977	0.611767	0.608296	0.608499	0.606796	0.606424	0.61117	0.605465	0.608676	0.609114	0.608288	0.606096	0.610361	0.611356	0.617129	0.613273	0.611502	0.613564	0.614919	0.61251	0.616606	0.621156	0.616774	0.622724	0.618386	0.62378	0.622412	0.623344
1.71976	0.600772	0.601018	0.605104	0.605954	0.603035	0.603092	0.599957	0.610276	0.601868	0.601428	0.605903	0.604916	0.604821	0.608858	0.611631	0.606704	0.607046	0.607798	0.601172	0.601361	0.606999	0.614057	0.614895	0.61112	0.611612	0.609329	0.608605	0.61433	0.60832	0.611713	0.611906	0.611361	0.609359	0.613183	0.614382	0.619967	0.616583	0.614216	0.616973	0.61797	0.615499	0.619443	0.624457	0.619913	0.626162	0.621879	0.627118	0.625519	0.626576
1.71945	0.607095	0.607879	0.611817	0.61233	0.609888	0.609993	0.606429	0.616495	0.608414	0.608291	0.612938	0.611728	0.611593	0.615366	0.618327	0.613616	0.613414	0.61453	0.608354	0.608066	0.613333	0.620788	0.621754	0.618073	0.618306	0.615985	0.615525	0.620846	0.615132	0.618125	0.618252	0.617801	0.61577	0.619942	0.620937	0.62595	0.623341	0.621233	0.623502	0.624665	0.622308	0.626624	0.631277	0.626829	0.633126	0.628974	0.634373	0.632866	0.634125
1.71914	0.613102	0.613213	0.617732	0.618178	0.615683	0.615628	0.612798	0.622332	0.614601	0.614391	0.618259	0.617326	0.617759	0.621292	0.624656	0.619182	0.619599	0.620693	0.613919	0.613967	0.619366	0.626623	0.627651	0.623857	0.624323	0.622287	0.621558	0.626759	0.621204	0.624177	0.624214	0.62393	0.621668	0.625812	0.626546	0.63245	0.629268	0.627196	0.630241	0.631382	0.628805	0.6333	0.638013	0.633536	0.639528	0.635752	0.641251	0.639273	0.640833
1.71883	0.617448	0.617569	0.622027	0.622591	0.61972	0.619661	0.616682	0.62687	0.618509	0.617853	0.622652	0.621539	0.621304	0.625468	0.628127	0.62319	0.623696	0.624791	0.617841	0.618363	0.623716	0.630699	0.631802	0.627974	0.62865	0.626144	0.625884	0.630942	0.625473	0.628174	0.628279	0.627855	0.62585	0.629818	0.631168	0.637151	0.633915	0.631736	0.634396	0.635541	0.632975	0.637428	0.642281	0.637743	0.644368	0.640294	0.645649	0.644302	0.645632
1.71852	0.621663	0.62178	0.626163	0.626452	0.624297	0.624688	0.621042	0.630536	0.623145	0.622299	0.626637	0.626016	0.625766	0.629492	0.632317	0.62773	0.628136	0.629054	0.622424	0.622951	0.62813	0.635054	0.635799	0.632401	0.632512	0.63062	0.630139	0.635107	0.62947	0.632529	0.632503	0.631924	0.629747	0.63425	0.63532	0.640941	0.637881	0.635862	0.639067	0.639993	0.637686	0.642208	0.646889	0.642738	0.648879	0.645464	0.650137	0.648885	0.650488
1.71821	0.626638	0.627108	0.630967	0.631871	0.629555	0.62942	0.625974	0.635941	0.627986	0.627382	0.631909	0.631093	0.630726	0.634927	0.638248	0.632991	0.633335	0.634428	0.627523	0.627815	0.632957	0.640038	0.641253	0.637586	0.637702	0.635797	0.635104	0.640612	0.634544	0.637372	0.63764	0.637039	0.63535	0.639177	0.640575	0.646516	0.643222	0.641419	0.644425	0.645712	0.643362	0.647515	0.652699	0.648761	0.654768	0.650901	0.656538	0.655193	0.656581
1.71791	0.634277	0.634669	0.638577	0.639337	0.637309	0.637097	0.633932	0.643527	0.635782	0.635545	0.639673	0.639308	0.638983	0.64255	0.645643	0.640781	0.641239	0.642337	0.635764	0.635845	0.64093	0.647747	0.648869	0.645274	0.645398	0.643605	0.642937	0.647988	0.642281	0.64515	0.645493	0.645239	0.642679	0.647144	0.648424	0.654423	0.651195	0.64944	0.652232	0.653853	0.651763	0.656104	0.660675	0.656936	0.662764	0.659054	0.664581	0.663623	0.664804
1.7176	0.640368	0.640613	0.645008	0.645333	0.643474	0.643126	0.64041	0.649811	0.642326	0.641683	0.645444	0.645408	0.645015	0.64863	0.651776	0.647043	0.646943	0.648364	0.64194	0.64239	0.647078	0.653952	0.655142	0.651555	0.651571	0.649829	0.649046	0.653757	0.648458	0.651415	0.651458	0.650982	0.649208	0.653333	0.654754	0.66018	0.657781	0.656336	0.659047	0.660621	0.658218	0.662593	0.6677	0.663655	0.669573	0.665766	0.671056	0.670232	0.671718
1.71729	0.646311	0.646455	0.650479	0.651318	0.648858	0.648994	0.646232	0.655589	0.647992	0.647615	0.651731	0.650866	0.650614	0.654735	0.657342	0.6526	0.652814	0.654445	0.647765	0.647805	0.653155	0.659835	0.660395	0.65735	0.657312	0.655201	0.654964	0.659606	0.653875	0.65715	0.656995	0.656718	0.654716	0.659309	0.660472	0.666452	0.663631	0.662267	0.665068	0.666541	0.664235	0.668819	0.67343	0.669794	0.675843	0.672153	0.677819	0.676633	0.678517
1.71698	0.652731	0.65374	0.65745	0.658286	0.655586	0.656074	0.653139	0.661857	0.654666	0.654047	0.658471	0.657694	0.657563	0.66139	0.664545	0.659483	0.660063	0.660773	0.654296	0.654489	0.659928	0.666521	0.667597	0.663761	0.664329	0.662175	0.661401	0.666388	0.66069	0.663932	0.66374	0.663448	0.662175	0.666263	0.667653	0.673627	0.670584	0.669196	0.672136	0.67369	0.671923	0.676358	0.68084	0.677083	0.683342	0.679638	0.685181	0.684407	0.686222
1.71667	0.658843	0.658924	0.662995	0.663794	0.661298	0.661479	0.658674	0.667788	0.660469	0.659892	0.664079	0.663393	0.663381	0.667411	0.670195	0.665439	0.665663	0.666924	0.66048	0.660904	0.665732	0.672157	0.673218	0.669905	0.669819	0.667785	0.666972	0.672123	0.666565	0.669108	0.669607	0.669406	0.667891	0.672045	0.673673	0.67984	0.677121	0.675289	0.678285	0.679976	0.677854	0.682509	0.687052	0.683618	0.689551	0.686476	0.691817	0.690792	0.692831
1.71636	0.664559	0.665101	0.668615	0.669316	0.667517	0.667248	0.664583	0.673668	0.666381	0.666076	0.669646	0.669365	0.669244	0.67276	0.675773	0.671192	0.671557	0.673033	0.666187	0.666373	0.671318	0.677771	0.678891	0.675923	0.675911	0.673607	0.673237	0.677693	0.672635	0.675229	0.675202	0.675235	0.673654	0.678382	0.679683	0.685561	0.683064	0.681533	0.684438	0.685765	0.684415	0.688671	0.693733	0.69001	0.695977	0.692714	0.698276	0.697496	0.699028
1.71606	0.672185	0.672499	0.676485	0.677215	0.675079	0.675069	0.672134	0.681158	0.674498	0.673702	0.678035	0.677032	0.676963	0.68099	0.683736	0.67922	0.679264	0.680768	0.674083	0.6747	0.679461	0.685928	0.686429	0.683533	0.683298	0.681682	0.680853	0.685566	0.67967	0.682699	0.683296	0.683342	0.681745	0.686045	0.687948	0.69332	0.691022	0.689872	0.692907	0.694043	0.692694	0.696725	0.701881	0.698549	0.704537	0.701696	0.706672	0.706328	0.708141
1.71575	0.67616	0.67649	0.680589	0.680991	0.678813	0.678976	0.676236	0.685534	0.678246	0.677971	0.681513	0.681088	0.681183	0.68484	0.687756	0.683231	0.683313	0.684619	0.678367	0.678644	0.683273	0.689859	0.690481	0.687445	0.687184	0.685462	0.68443	0.68915	0.683951	0.686537	0.687145	0.687773	0.685928	0.690512	0.692119	0.697808	0.695343	0.694021	0.697022	0.698755	0.697031	0.701314	0.706313	0.703245	0.709207	0.706186	0.711709	0.710813	0.712979
1.71544	0.684315	0.685113	0.688511	0.689304	0.687416	0.687074	0.684731	0.693014	0.686162	0.686106	0.689865	0.689642	0.689397	0.692663	0.69561	0.69126	0.691526	0.692739	0.686375	0.686795	0.691777	0.697904	0.698661	0.695477	0.695572	0.693551	0.692856	0.697287	0.692368	0.694973	0.695823	0.695515	0.694331	0.698696	0.700439	0.706533	0.704165	0.703069	0.705613	0.707743	0.705655	0.710507	0.715176	0.711984	0.71839	0.715412	0.720595	0.720142	0.721947
1.71513	0.69062	0.691606	0.695243	0.6962	0.693067	0.69373	0.691545	0.700326	0.692637	0.692713	0.696177	0.695866	0.695797	0.699574	0.702233	0.69756	0.698171	0.699249	0.693116	0.693104	0.698525	0.704091	0.70533	0.702	0.701924	0.699921	0.699198	0.703918	0.69866	0.701328	0.702012	0.702306	0.701261	0.705434	0.707563	0.713088	0.711083	0.709974	0.712593	0.714621	0.712849	0.717395	0.722049	0.719132	0.725102	0.722498	0.727985	0.727078	0.729147
1.71482	0.696494	0.697033	0.700817	0.701124	0.699429	0.699475	0.696939	0.705589	0.698376	0.698537	0.70191	0.701427	0.701638	0.70498	0.707974	0.703503	0.704111	0.705328	0.699373	0.699337	0.703965	0.710205	0.710884	0.70725	0.707097	0.705573	0.704794	0.709318	0.703963	0.707424	0.708237	0.708364	0.707213	0.711718	0.71333	0.719029	0.71672	0.715715	0.719072	0.720203	0.719392	0.723785	0.728583	0.725602	0.731664	0.728944	0.734333	0.733889	0.735743
1.71452	0.703954	0.704662	0.707908	0.708547	0.706451	0.706756	0.704067	0.712959	0.705891	0.705947	0.709542	0.708855	0.708801	0.712532	0.715051	0.71099	0.711288	0.712509	0.706889	0.706786	0.711338	0.717312	0.718181	0.714778	0.71425	0.712345	0.711853	0.716718	0.711834	0.714806	0.715232	0.715853	0.714811	0.719373	0.721145	0.727077	0.72463	0.724064	0.726475	0.728469	0.726761	0.731739	0.736451	0.733743	0.73982	0.737024	0.742752	0.742113	0.743838
1.71421	0.710091	0.710728	0.713959	0.714925	0.712868	0.713013	0.710633	0.719066	0.712388	0.712179	0.715803	0.71526	0.7151	0.718785	0.721732	0.717297	0.717658	0.718545	0.712698	0.712887	0.717203	0.723371	0.724095	0.720556	0.720681	0.718791	0.718208	0.722686	0.717927	0.721138	0.721985	0.722519	0.721482	0.725768	0.727942	0.733281	0.731313	0.730183	0.733252	0.735068	0.733855	0.738696	0.743436	0.740618	0.746634	0.744268	0.749477	0.749218	0.750784
1.7139	0.716843	0.717622	0.721051	0.72202	0.719842	0.719714	0.71732	0.726006	0.719195	0.718899	0.722537	0.722153	0.722407	0.725548	0.728558	0.723991	0.724433	0.725338	0.71972	0.719867	0.724244	0.730128	0.730778	0.727545	0.727286	0.725912	0.725154	0.7297	0.725309	0.728095	0.729196	0.729627	0.728741	0.73354	0.735482	0.740783	0.738859	0.738046	0.740738	0.742771	0.741424	0.746128	0.750927	0.748413	0.754335	0.752088	0.756957	0.756836	0.75881
1.71359	0.724553	0.725116	0.728621	0.729662	0.727415	0.727778	0.725197	0.73364	0.726965	0.726518	0.730438	0.730278	0.7298	0.733756	0.73583	0.731757	0.732271	0.733223	0.727476	0.727641	0.732154	0.737778	0.738417	0.735408	0.734798	0.733358	0.732769	0.737559	0.732936	0.736288	0.737114	0.737977	0.737033	0.741095	0.742851	0.74879	0.747133	0.745838	0.749499	0.75062	0.750053	0.754392	0.759306	0.75685	0.762506	0.760199	0.765535	0.765031	0.766752
1.71329	0.730882	0.731856	0.735027	0.735766	0.734117	0.73415	0.731886	0.740044	0.733503	0.733704	0.736945	0.736471	0.736822	0.739685	0.742426	0.738362	0.738913	0.740126	0.733866	0.734014	0.738398	0.744434	0.744902	0.741467	0.741158	0.739653	0.739082	0.744116	0.739546	0.742823	0.7436	0.744208	0.743901	0.748284	0.750108	0.755673	0.753964	0.753236	0.756173	0.758056	0.756936	0.761786	0.767021	0.764149	0.769859	0.767761	0.772718	0.772282	0.773726
1.71298	0.741178	0.741996	0.745048	0.746102	0.744039	0.743958	0.741834	0.750051	0.743482	0.743281	0.747024	0.746376	0.746139	0.750122	0.752511	0.748546	0.74892	0.750424	0.744254	0.74429	0.74846	0.753638	0.754365	0.751012	0.751178	0.749699	0.749172	0.754035	0.750075	0.753397	0.754427	0.755056	0.754127	0.758606	0.76043	0.765858	0.764483	0.763686	0.766741	0.768841	0.767788	0.77224	0.777193	0.774983	0.780118	0.778269	0.783028	0.782829	0.783846
1.71267	0.746025	0.746428	0.750051	0.750761	0.748961	0.749025	0.746774	0.754952	0.748255	0.748482	0.751786	0.751405	0.751545	0.755093	0.757614	0.7533	0.753883	0.754918	0.749264	0.748916	0.752962	0.758537	0.759024	0.756106	0.755507	0.754701	0.754143	0.759211	0.755554	0.758177	0.759742	0.760317	0.759748	0.76404	0.766125	0.771842	0.769713	0.768888	0.772338	0.774364	0.77356	0.777559	0.782613	0.780413	0.785955	0.78366	0.788773	0.787577	0.789383
1.71237	0.752399	0.752808	0.756285	0.757202	0.755816	0.755596	0.753442	0.76119	0.755029	0.754749	0.758064	0.75803	0.758271	0.761528	0.763572	0.759632	0.760434	0.761506	0.755506	0.755479	0.759433	0.764798	0.765488	0.762235	0.762387	0.761106	0.761193	0.765814	0.7617	0.764737	0.766158	0.767394	0.76668	0.770858	0.77298	0.778761	0.776778	0.776472	0.779509	0.781613	0.780568	0.784899	0.789763	0.787457	0.793067	0.790568	0.795512	0.794657	0.795632
1.71206	0.759566	0.760453	0.763496	0.764563	0.762944	0.762509	0.760889	0.768507	0.762224	0.762336	0.76573	0.765132	0.765324	0.769208	0.771266	0.767271	0.767512	0.768276	0.763093	0.762655	0.766774	0.772186	0.772393	0.769752	0.769787	0.768353	0.768662	0.773387	0.769966	0.772694	0.774219	0.774914	0.774357	0.778854	0.780565	0.786025	0.78509	0.783974	0.787575	0.789448	0.788501	0.793015	0.797756	0.795459	0.800557	0.798723	0.802965	0.802224	0.802939
1.71175	0.767903	0.768042	0.771629	0.7725	0.770797	0.770654	0.768562	0.776028	0.770471	0.77028	0.77347	0.773238	0.773063	0.776707	0.778701	0.774963	0.775631	0.776313	0.770955	0.770637	0.774682	0.779883	0.780108	0.777779	0.777549	0.776351	0.776736	0.781475	0.778032	0.780866	0.782403	0.783174	0.782877	0.787515	0.78944	0.794728	0.793501	0.792262	0.795705	0.797832	0.796967	0.801372	0.806395	0.804149	0.808993	0.807004	0.810777	0.809894	0.810501
1.71145	0.77378	0.774363	0.777138	0.777974	0.776466	0.776677	0.774574	0.782053	0.776017	0.775948	0.779661	0.779029	0.779158	0.782381	0.784433	0.780776	0.781168	0.782077	0.776488	0.776472	0.780007	0.785579	0.785869	0.783168	0.783027	0.782273	0.782398	0.787667	0.783651	0.786909	0.788768	0.789716	0.789113	0.793585	0.795266	0.800689	0.799454	0.798638	0.802178	0.804125	0.803477	0.807631	0.812562	0.810034	0.814854	0.812732	0.816375	0.815278	0.815041
1.71114	0.781169	0.78185	0.784919	0.785974	0.783996	0.784009	0.782182	0.789635	0.783602	0.783803	0.786833	0.786313	0.786706	0.790005	0.79248	0.788489	0.788659	0.789386	0.784376	0.783655	0.787216	0.792699	0.793252	0.790337	0.79076	0.790104	0.790547	0.795591	0.79198	0.795165	0.796639	0.797733	0.797241	0.801317	0.803702	0.808885	0.807852	0.807024	0.810503	0.812598	0.811652	0.815765	0.820557	0.817673	0.822613	0.820158	0.823745	0.821974	0.821417
1.71084	0.78904	0.78984	0.792493	0.793736	0.791873	0.792103	0.790081	0.797422	0.791591	0.79173	0.794764	0.794442	0.794219	0.7977	0.799992	0.796094	0.796325	0.796786	0.791715	0.791291	0.795047	0.800606	0.800832	0.798344	0.798608	0.798267	0.798794	0.803513	0.800264	0.803329	0.805268	0.805816	0.805502	0.809995	0.811788	0.817172	0.816115	0.815427	0.818704	0.820574	0.820174	0.823941	0.828406	0.826357	0.830209	0.828007	0.830746	0.828582	0.827542
1.71053	0.796788	0.797335	0.800142	0.80122	0.799664	0.799833	0.797775	0.805015	0.79945	0.799306	0.802078	0.802186	0.802162	0.805357	0.807406	0.803599	0.804097	0.804726	0.799525	0.798775	0.80281	0.807598	0.808493	0.805662	0.806249	0.80591	0.80654	0.811351	0.808383	0.811205	0.81302	0.81368	0.813466	0.818145	0.819588	0.824948	0.823924	0.823542	0.826702	0.828665	0.828062	0.831751	0.836203	0.833854	0.837605	0.834562	0.83764	0.83501	0.83349
1.71022	0.805392	0.806074	0.808766	0.809628	0.808216	0.808257	0.806578	0.81352	0.807684	0.807929	0.810735	0.810635	0.810646	0.813513	0.815562	0.811929	0.812487	0.812973	0.807762	0.807226	0.810909	0.815917	0.816928	0.814959	0.814931	0.814985	0.815151	0.820135	0.816607	0.820197	0.821735	0.822652	0.822125	0.826958	0.828797	0.833955	0.833104	0.832049	0.835467	0.83754	0.836453	0.840235	0.844441	0.841522	0.845222	0.842239	0.844383	0.841142	0.838926
1.70992	0.812259	0.812627	0.815455	0.815936	0.814789	0.814864	0.813355	0.819767	0.814825	0.814605	0.817433	0.817327	0.817002	0.820125	0.822434	0.818409	0.818766	0.819165	0.8145	0.813919	0.817538	0.822621	0.82336	0.821246	0.821895	0.821813	0.822414	0.827234	0.824038	0.827239	0.828776	0.829499	0.829804	0.834214	0.836056	0.841145	0.839999	0.839209	0.84263	0.844221	0.843409	0.846905	0.850696	0.848286	0.851151	0.847656	0.849732	0.845467	0.842702
1.70961	0.820474	0.8208	0.823451	0.824732	0.823141	0.822914	0.821678	0.828136	0.822631	0.823071	0.825657	0.825293	0.825136	0.828364	0.830206	0.826492	0.826774	0.826976	0.821991	0.821729	0.825703	0.830657	0.831704	0.829425	0.830219	0.829793	0.830757	0.835161	0.832475	0.83565	0.83752	0.838233	0.838228	0.842458	0.844021	0.849485	0.84841	0.847185	0.850913	0.852481	0.851531	0.854839	0.858428	0.85535	0.857891	0.854182	0.855579	0.851015	0.847094
1.70931	0.828087	0.82856	0.831297	0.832793	0.831071	0.830986	0.829354	0.836062	0.830572	0.830534	0.833049	0.833206	0.833231	0.83595	0.837888	0.834163	0.834211	0.834687	0.829929	0.829782	0.833304	0.838361	0.839457	0.837487	0.838021	0.838272	0.839173	0.843958	0.840674	0.843496	0.845914	0.84647	0.846363	0.850532	0.852287	0.857397	0.856394	0.85566	0.858613	0.860145	0.858945	0.861963	0.865237	0.862036	0.863765	0.85981	0.859851	0.854916	0.850603
1.709	0.832875	0.833773	0.836602	0.837617	0.836005	0.835777	0.834425	0.841009	0.835658	0.835723	0.838416	0.838047	0.838067	0.841149	0.842792	0.839041	0.839279	0.839725	0.834864	0.834391	0.838459	0.84322	0.844737	0.842588	0.843359	0.843318	0.844427	0.848678	0.846067	0.84928	0.851055	0.852042	0.851751	0.856129	0.857776	0.862716	0.862117	0.860802	0.863798	0.865107	0.863835	0.866812	0.869457	0.865761	0.8671	0.862491	0.862102	0.856049	0.850839
1.7087	0.843952	0.844653	0.847081	0.848161	0.846893	0.846838	0.845132	0.851471	0.846449	0.846469	0.848782	0.849095	0.848924	0.851879	0.853077	0.849131	0.849673	0.849974	0.846209	0.845079	0.849097	0.85414	0.855327	0.853651	0.854349	0.854517	0.855739	0.859826	0.856915	0.859849	0.86196	0.862835	0.86249	0.867054	0.868596	0.873517	0.872467	0.87127	0.873989	0.875265	0.87374	0.876115	0.878402	0.874216	0.875002	0.869948	0.868764	0.862061	0.856083
1.70839	0.852045	0.852284	0.854781	0.856066	0.85434	0.854547	0.853201	0.859251	0.8538	0.853916	0.856556	0.856671	0.85608	0.859202	0.86068	0.857085	0.85739	0.857127	0.85337	0.85289	0.856882	0.861809	0.863514	0.861233	0.86194	0.862772	0.863735	0.868118	0.864564	0.867869	0.870164	0.870645	0.870213	0.87476	0.876182	0.880966	0.879763	0.878537	0.881273	0.882339	0.880324	0.882321	0.884331	0.87985	0.879738	0.873927	0.871953	0.864444	0.857108
1.70808	0.859804	0.86046	0.862604	0.863833	0.862348	0.862353	0.861065	0.866908	0.861641	0.861966	0.864307	0.864239	0.864084	0.866971	0.868267	0.864567	0.864954	0.865365	0.861108	0.860669	0.864614	0.869825	0.871221	0.869094	0.870133	0.870666	0.871476	0.875864	0.872953	0.875848	0.878108	0.8788	0.87847	0.882729	0.884096	0.888759	0.887491	0.885731	0.88822	0.888786	0.886714	0.888106	0.889722	0.885031	0.884028	0.877594	0.874752	0.866148	0.858444
1.70778	0.865966	0.866456	0.868738	0.869987	0.868626	0.868498	0.8673	0.873121	0.867937	0.867948	0.870393	0.870156	0.870042	0.872764	0.874439	0.870515	0.870721	0.871203	0.867404	0.867	0.871236	0.876549	0.877792	0.8759	0.876563	0.876768	0.878239	0.882377	0.879083	0.881976	0.884182	0.884777	0.884887	0.888461	0.889671	0.89441	0.892993	0.890812	0.892982	0.89361	0.891095	0.892098	0.89298	0.887458	0.88607	0.878823	0.875141	0.865704	0.857146
1.70747	0.874588	0.875061	0.877313	0.878714	0.877294	0.876805	0.876165	0.881496	0.876517	0.876655	0.878434	0.878555	0.878486	0.881251	0.882558	0.878833	0.879232	0.879509	0.876196	0.875955	0.879646	0.884718	0.886226	0.884836	0.885054	0.886067	0.886882	0.890924	0.887823	0.890826	0.892881	0.893534	0.893068	0.897095	0.898311	0.902678	0.900719	0.898557	0.900364	0.901035	0.897372	0.898077	0.898374	0.892161	0.890172	0.882023	0.877392	0.867455	0.858349
1.70717	0.88283	0.883703	0.885434	0.88661	0.885358	0.885072	0.883891	0.889335	0.884383	0.88478	0.88646	0.886573	0.886579	0.888794	0.890173	0.88664	0.886977	0.887469	0.884483	0.884041	0.888113	0.893098	0.894296	0.892769	0.893254	0.89417	0.894859	0.898926	0.895995	0.898629	0.901223	0.901314	0.900552	0.904662	0.905665	0.909409	0.907638	0.905008	0.906931	0.906627	0.90307	0.902724	0.902308	0.895694	0.892727	0.884017	0.879024	0.867922	0.858029
1.70687	0.888762	0.889275	0.891533	0.892594	0.891061	0.89122	0.889823	0.895248	0.890319	0.890432	0.892451	0.892233	0.892085	0.894944	0.895682	0.892494	0.892719	0.893328	0.890206	0.889536	0.893381	0.89923	0.900583	0.898976	0.899455	0.900358	0.901247	0.904968	0.901932	0.904399	0.906714	0.906921	0.906269	0.909814	0.910894	0.914253	0.912338	0.909418	0.910367	0.90979	0.905762	0.905037	0.904031	0.896599	0.892668	0.883341	0.87762	0.865857	0.855665
1.70656	0.898389	0.898788	0.900957	0.902259	0.900593	0.900576	0.899269	0.904573	0.899733	0.899665	0.90154	0.901591	0.901407	0.90388	0.904691	0.901689	0.901978	0.902527	0.899705	0.899715	0.90359	0.908583	0.910133	0.908279	0.908975	0.909662	0.910449	0.913881	0.911089	0.913517	0.915763	0.915505	0.915022	0.918539	0.918748	0.922734	0.919946	0.91649	0.917239	0.915951	0.911681	0.910396	0.908413	0.900486	0.895866	0.886086	0.879542	0.867542	0.856771
1.70626	0.904045	0.904675	0.906286	0.907185	0.905923	0.905892	0.904685	0.909551	0.904958	0.904858	0.906731	0.906578	0.906529	0.908949	0.910028	0.90683	0.907432	0.907905	0.905346	0.905374	0.909075	0.914377	0.915584	0.913989	0.914352	0.914977	0.915849	0.919452	0.916053	0.918617	0.920545	0.920386	0.919291	0.922855	0.923254	0.926129	0.92333	0.919477	0.919998	0.917945	0.913012	0.911172	0.908606	0.899927	0.89458	0.883746	0.876784	0.864633	0.853182
1.70595	0.91078	0.911143	0.913104	0.914336	0.912919	0.912803	0.911606	0.916219	0.911473	0.91156	0.913271	0.91323	0.912903	0.915726	0.916636	0.91356	0.914293	0.915126	0.912481	0.911957	0.916002	0.921396	0.922428	0.920938	0.921044	0.921776	0.922438	0.925892	0.922658	0.925	0.927028	0.926629	0.925238	0.928442	0.928743	0.930963	0.927779	0.923507	0.923347	0.920935	0.915504	0.912996	0.910107	0.900583	0.894601	0.883366	0.87581	0.86322	0.85207
1.70565	0.916083	0.9166	0.918614	0.919637	0.91832	0.91803	0.916925	0.921563	0.916962	0.91666	0.918501	0.918739	0.918314	0.920898	0.92177	0.918995	0.919326	0.920283	0.918345	0.917921	0.921875	0.926796	0.927865	0.926071	0.926143	0.926973	0.927695	0.93085	0.927393	0.929514	0.931561	0.930698	0.929194	0.932394	0.931926	0.934009	0.930513	0.925668	0.924653	0.92193	0.915701	0.912813	0.908814	0.898769	0.892163	0.880399	0.872988	0.859828	0.848899
1.70534	0.922964	0.923237	0.925134	0.926298	0.924399	0.924411	0.923462	0.927859	0.923173	0.922894	0.924204	0.924557	0.924482	0.927207	0.928085	0.925444	0.925945	0.926877	0.925029	0.924513	0.928439	0.933455	0.934252	0.932656	0.932269	0.933186	0.933631	0.936844	0.933008	0.935133	0.937091	0.935629	0.93408	0.936921	0.936218	0.937549	0.933883	0.928269	0.927268	0.924163	0.916997	0.913107	0.908919	0.898273	0.891338	0.879275	0.871454	0.858575	0.848101
1.70504	0.928483	0.928901	0.930378	0.931908	0.930083	0.929872	0.928524	0.933033	0.928268	0.928536	0.929436	0.930068	0.929815	0.932485	0.933631	0.930507	0.931277	0.932513	0.93075	0.930288	0.934054	0.938858	0.939805	0.937629	0.937384	0.93838	0.938741	0.941414	0.937951	0.939689	0.94114	0.939767	0.937953	0.940134	0.938939	0.940065	0.935664	0.929667	0.92777	0.924161	0.916872	0.912327	0.90762	0.896718	0.889525	0.877025	0.86947	0.856677	0.846556
1.70474	0.934272	0.934707	0.936133	0.937037	0.935649	0.935492	0.934509	0.938434	0.934023	0.933677	0.935171	0.935586	0.93552	0.938105	0.939195	0.936718	0.936981	0.93814	0.936786	0.935957	0.939559	0.944539	0.945187	0.943501	0.94271	0.943318	0.943488	0.946392	0.942044	0.943925	0.945502	0.943458	0.941522	0.943206	0.941766	0.942345	0.937289	0.931148	0.928508	0.924103	0.916389	0.911461	0.906083	0.894994	0.887478	0.875044	0.867775	0.855735	0.845957
1.70443	0.940785	0.94117	0.942412	0.943859	0.942141	0.941973	0.940775	0.944897	0.940205	0.940059	0.941331	0.941649	0.941855	0.944578	0.945709	0.943159	0.943749	0.94454	0.943401	0.942778	0.946283	0.950922	0.951079	0.949408	0.948501	0.949065	0.948934	0.951379	0.947526	0.948872	0.950095	0.947942	0.945225	0.946953	0.944803	0.944939	0.939623	0.932688	0.929816	0.924937	0.916476	0.911519	0.905917	0.894646	0.887056	0.875218	0.867826	0.856577	0.847858
1.70413	0.944416	0.944521	0.945965	0.947322	0.945684	0.945287	0.944035	0.947778	0.943325	0.943451	0.944444	0.944949	0.945116	0.947914	0.949149	0.946562	0.947371	0.948201	0.947075	0.946125	0.949235	0.954066	0.954117	0.952357	0.951241	0.95173	0.951615	0.953764	0.949314	0.950305	0.951247	0.948878	0.945715	0.947157	0.944533	0.944385	0.938583	0.930796	0.927763	0.922334	0.913367	0.907923	0.902212	0.890828	0.883379	0.87158	0.865013	0.854177	0.846237
1.70382	0.948673	0.948978	0.95002	0.951412	0.94966	0.949489	0.948075	0.951884	0.947451	0.947271	0.949059	0.94911	0.949346	0.952001	0.953498	0.95102	0.951759	0.952474	0.951525	0.950146	0.953398	0.957983	0.957812	0.955947	0.954418	0.955064	0.954503	0.95664	0.951874	0.952893	0.95357	0.950353	0.947262	0.948161	0.944911	0.944042	0.937979	0.930005	0.926418	0.920433	0.911359	0.906149	0.900279	0.888616	0.88172	0.870419	0.864396	0.854234	0.847521
1.70352	0.952921	0.953268	0.95436	0.955869	0.953833	0.953814	0.952215	0.956154	0.951885	0.951615	0.952915	0.953448	0.954011	0.956893	0.957962	0.955562	0.955942	0.956971	0.955633	0.954624	0.957365	0.961666	0.961585	0.95937	0.957722	0.95813	0.95743	0.959143	0.954453	0.954933	0.955322	0.952068	0.948288	0.948685	0.945288	0.943986	0.937397	0.928676	0.924996	0.919261	0.909713	0.904265	0.89822	0.887068	0.880756	0.870204	0.864749	0.855587	0.84956
1.70322	0.95538	0.955492	0.956637	0.957681	0.955824	0.955826	0.954567	0.958119	0.953764	0.953425	0.955337	0.955687	0.95623	0.959093	0.959999	0.957798	0.958514	0.95885	0.957958	0.956603	0.959215	0.963305	0.963015	0.960347	0.958656	0.959038	0.95831	0.959505	0.954418	0.954761	0.954853	0.950987	0.946601	0.947098	0.943201	0.941461	0.934101	0.925433	0.921242	0.915207	0.905688	0.900431	0.894867	0.883872	0.878106	0.867791	0.863475	0.855271	0.850497
1.70291	0.957951	0.958429	0.959209	0.960267	0.958518	0.95836	0.957002	0.960804	0.95606	0.955993	0.957735	0.958327	0.958689	0.962129	0.963054	0.960638	0.961218	0.961587	0.960471	0.958756	0.961661	0.965168	0.964849	0.961876	0.959996	0.960129	0.958942	0.96032	0.954595	0.954733	0.954567	0.950105	0.945273	0.94551	0.940988	0.939134	0.932032	0.922991	0.918412	0.912321	0.903148	0.898012	0.892365	0.882564	0.876624	0.86788	0.864123	0.857021	0.85276
1.70261	0.960845	0.961082	0.961729	0.96311	0.960976	0.961269	0.959841	0.963409	0.958974	0.959008	0.960482	0.961362	0.961989	0.965223	0.966193	0.963503	0.963903	0.964086	0.963252	0.961252	0.963765	0.967384	0.966351	0.963703	0.961496	0.961446	0.960028	0.961214	0.955097	0.954799	0.954196	0.949716	0.944498	0.944326	0.939681	0.93767	0.930122	0.920995	0.916151	0.910281	0.901631	0.896898	0.891692	0.882158	0.877332	0.869035	0.867025	0.860506	0.85742
1.70231	0.961024	0.961051	0.962008	0.963302	0.960904	0.961118	0.959929	0.963715	0.958927	0.95885	0.960656	0.961843	0.962216	0.96539	0.966355	0.963896	0.963523	0.963956	0.962874	0.960842	0.96292	0.966684	0.965456	0.962492	0.960015	0.959536	0.958076	0.958744	0.952543	0.95195	0.951019	0.946135	0.940601	0.939817	0.935433	0.932858	0.925298	0.915693	0.911395	0.905768	0.897044	0.892646	0.888271	0.879368	0.875625	0.868219	0.866421	0.861247	0.859116
1.70201	0.961646	0.961652	0.962722	0.964018	0.961817	0.962088	0.960255	0.96382	0.959754	0.959791	0.961773	0.96259	0.963052	0.96657	0.966971	0.96457	0.964068	0.963991	0.96328	0.960603	0.962914	0.966159	0.964666	0.961465	0.959022	0.958129	0.956337	0.957094	0.950503	0.949356	0.948299	0.942964	0.937161	0.936423	0.931441	0.929226	0.921284	0.912056	0.90777	0.902441	0.893809	0.890256	0.886538	0.878487	0.875515	0.869093	0.868151	0.863633	0.862836
1.7017	0.958922	0.959149	0.959945	0.961135	0.959087	0.959091	0.957634	0.961251	0.956963	0.957371	0.959187	0.960332	0.96074	0.96413	0.964541	0.961762	0.961287	0.96105	0.959844	0.957244	0.959435	0.962233	0.961029	0.957411	0.954499	0.953838	0.951511	0.952072	0.945197	0.944167	0.942231	0.936411	0.930648	0.929629	0.924788	0.922493	0.914606	0.905451	0.901635	0.896519	0.888614	0.885406	0.882574	0.875628	0.87271	0.867575	0.867943	0.86456	0.86388
1.7014	0.959028	0.959353	0.960067	0.961036	0.958933	0.959438	0.957874	0.961619	0.957179	0.957503	0.959077	0.960371	0.961015	0.964311	0.964486	0.961437	0.960931	0.960439	0.959452	0.956432	0.958246	0.961301	0.959504	0.956022	0.952581	0.951973	0.949015	0.949588	0.942154	0.941024	0.939182	0.933254	0.927116	0.926142	0.921055	0.919032	0.911213	0.9026	0.899022	0.894461	0.88726	0.884643	0.88288	0.87654	0.875192	0.870615	0.871975	0.869138	0.869313
1.7011	0.954856	0.95521	0.955778	0.957065	0.95486	0.955232	0.95404	0.957644	0.953317	0.953491	0.955554	0.956579	0.957024	0.960536	0.960072	0.957184	0.956296	0.955326	0.954234	0.951147	0.952839	0.955872	0.953865	0.949912	0.94637	0.945519	0.942628	0.94294	0.935178	0.933758	0.931592	0.925611	0.919134	0.918524	0.913672	0.911549	0.904012	0.895387	0.892562	0.888692	0.882125	0.880732	0.87916	0.873938	0.873259	0.870273	0.87178	0.869629	0.871106
1.70079	0.952219	0.952497	0.95323	0.954364	0.952414	0.952412	0.951061	0.955269	0.950995	0.951324	0.952978	0.954201	0.954664	0.957406	0.957243	0.954103	0.952834	0.952212	0.950461	0.947428	0.949177	0.95191	0.949382	0.945542	0.941798	0.940642	0.937457	0.937726	0.929544	0.928534	0.92603	0.919692	0.913199	0.912717	0.908329	0.906061	0.899331	0.890857	0.888707	0.885504	0.87955	0.87888	0.878854	0.87414	0.874495	0.871996	0.874558	0.873478	0.875313
1.70049	0.947467	0.947632	0.948463	0.949916	0.947437	0.948093	0.946654	0.950632	0.946417	0.946235	0.948728	0.949489	0.949843	0.952691	0.952379	0.948741	0.947531	0.946409	0.944717	0.941381	0.942779	0.945837	0.943186	0.938593	0.934991	0.933596	0.930215	0.930093	0.922329	0.920873	0.918397	0.912049	0.905503	0.905714	0.901418	0.899543	0.892995	0.885114	0.883367	0.881087	0.876037	0.876234	0.877139	0.872974	0.874206	0.872396	0.875773	0.875529	0.878147
1.70019	0.940915	0.94116	0.941805	0.943501	0.941074	0.941678	0.940221	0.944306	0.940262	0.939931	0.942306	0.943171	0.943383	0.946093	0.945631	0.941876	0.940049	0.938977	0.937326	0.93385	0.934926	0.937718	0.935462	0.930516	0.926815	0.925197	0.921465	0.921646	0.91349	0.911957	0.909475	0.903136	0.896808	0.897111	0.892966	0.891999	0.885945	0.878932	0.877486	0.875902	0.871557	0.872663	0.873879	0.871065	0.872794	0.872155	0.875964	0.8762	0.8793
1.69989	0.936002	0.936046	0.937165	0.938805	0.936296	0.936822	0.935374	0.939598	0.935571	0.935219	0.937403	0.938151	0.938186	0.940876	0.940002	0.935949	0.933846	0.932818	0.930946	0.92716	0.928554	0.931422	0.928485	0.92353	0.91979	0.918292	0.914273	0.91433	0.906314	0.904713	0.902176	0.896283	0.89	0.890581	0.887378	0.886676	0.881023	0.874016	0.874176	0.873313	0.869548	0.871448	0.873789	0.87147	0.874189	0.873894	0.878444	0.879448	0.883139
1.69959	0.92682	0.926964	0.927978	0.929648	0.926978	0.927913	0.92644	0.930967	0.926418	0.925738	0.928255	0.928862	0.928665	0.931036	0.930065	0.92567	0.923711	0.922085	0.920082	0.916521	0.917982	0.920598	0.917698	0.912289	0.908558	0.906776	0.902826	0.902926	0.894664	0.893352	0.890619	0.884866	0.879085	0.880327	0.877281	0.877132	0.872013	0.866065	0.866413	0.86614	0.863633	0.866176	0.869051	0.86785	0.870909	0.871837	0.876764	0.878358	0.882181
1.69928	0.917086	0.91743	0.918463	0.920193	0.91778	0.918717	0.916876	0.921723	0.917046	0.91635	0.918843	0.918896	0.918476	0.921166	0.919966	0.915213	0.913024	0.911386	0.909115	0.905479	0.906464	0.909319	0.906851	0.901182	0.897145	0.895336	0.8913	0.891758	0.88316	0.882099	0.879667	0.874158	0.868612	0.869978	0.867909	0.868429	0.863804	0.85857	0.859459	0.860421	0.858353	0.861856	0.865039	0.864599	0.868408	0.869916	0.875435	0.87735	0.881992
1.69898	0.907568	0.907573	0.908852	0.910336	0.907663	0.909127	0.907183	0.912271	0.906985	0.906125	0.908506	0.908769	0.907852	0.910346	0.909201	0.90411	0.901752	0.900159	0.897998	0.894093	0.895349	0.898022	0.895371	0.889795	0.885497	0.883571	0.879282	0.880128	0.871373	0.871068	0.868488	0.863245	0.858192	0.860399	0.858532	0.859705	0.85575	0.851136	0.852785	0.854218	0.853044	0.857039	0.861626	0.861498	0.865898	0.86761	0.873925	0.876356	0.881088
1.69868	0.893123	0.893416	0.894928	0.896497	0.894075	0.895277	0.892717	0.897887	0.892706	0.891943	0.894011	0.893894	0.893063	0.895088	0.894151	0.888835	0.886101	0.884526	0.882193	0.878166	0.879422	0.882256	0.879312	0.873404	0.869503	0.867325	0.863123	0.864402	0.856067	0.855312	0.853095	0.848315	0.843404	0.845997	0.844819	0.846658	0.84338	0.839112	0.841639	0.843452	0.843031	0.847793	0.852641	0.853525	0.858447	0.861084	0.867306	0.870137	0.875274
1.69838	0.880971	0.881139	0.882786	0.884243	0.88173	0.882962	0.880354	0.885633	0.880241	0.878963	0.881545	0.880519	0.879625	0.881773	0.880484	0.875301	0.872192	0.870549	0.867806	0.86426	0.865243	0.868617	0.865485	0.859683	0.855729	0.853435	0.848918	0.850693	0.842351	0.841994	0.840365	0.83546	0.831206	0.83442	0.833998	0.836033	0.833341	0.829937	0.832795	0.835929	0.835486	0.84134	0.846713	0.847863	0.853474	0.856298	0.863173	0.866268	0.871766
1.69808	0.864702	0.865029	0.866607	0.867901	0.865326	0.866875	0.864351	0.86957	0.863709	0.862011	0.864613	0.863728	0.862476	0.864394	0.863122	0.857397	0.854782	0.852601	0.849876	0.846081	0.847298	0.850852	0.848204	0.841656	0.838126	0.835609	0.831611	0.833304	0.824745	0.825272	0.823039	0.819003	0.814987	0.818817	0.818836	0.822135	0.819539	0.816706	0.820354	0.823622	0.824229	0.830449	0.836173	0.838303	0.844193	0.847666	0.854917	0.858196	0.864223
1.69778	0.848707	0.848781	0.850764	0.851982	0.849508	0.85072	0.847623	0.853107	0.847131	0.845104	0.847532	0.846777	0.845042	0.847123	0.845877	0.840134	0.836823	0.834738	0.832108	0.828335	0.829762	0.833014	0.830089	0.824039	0.820288	0.817759	0.813788	0.815773	0.808009	0.808223	0.806577	0.802999	0.799001	0.803725	0.804039	0.808214	0.80624	0.803325	0.807695	0.811742	0.812629	0.819434	0.826059	0.828223	0.834369	0.838208	0.846181	0.849579	0.855631
1.69748	0.830544	0.830749	0.832572	0.834083	0.83149	0.832665	0.829163	0.834845	0.828467	0.826133	0.828368	0.82755	0.825428	0.827501	0.826232	0.820238	0.817018	0.814867	0.811774	0.808461	0.810157	0.813376	0.810471	0.804014	0.801011	0.798267	0.794067	0.79659	0.789017	0.789675	0.788181	0.785046	0.781461	0.786489	0.787601	0.791877	0.790233	0.788166	0.793242	0.797768	0.799112	0.806225	0.813457	0.81563	0.822829	0.826817	0.835102	0.838768	0.845325
1.69717	0.810733	0.811112	0.813359	0.814608	0.812141	0.812793	0.809427	0.815153	0.808453	0.805793	0.808146	0.806635	0.805046	0.806835	0.805423	0.79879	0.795831	0.79383	0.790407	0.787002	0.78895	0.792146	0.789531	0.783185	0.779579	0.776953	0.77305	0.77599	0.768397	0.769444	0.768449	0.765336	0.7623	0.768015	0.769595	0.77446	0.77324	0.77207	0.777114	0.782088	0.783644	0.7915	0.798864	0.802122	0.809229	0.813323	0.821959	0.825891	0.832661
1.69687	0.792501	0.79255	0.794892	0.796032	0.79318	0.793981	0.789806	0.796381	0.788938	0.786345	0.788449	0.78701	0.784903	0.786708	0.785544	0.779256	0.775432	0.773781	0.770428	0.766295	0.768803	0.772515	0.770049	0.763151	0.76042	0.757651	0.753416	0.757038	0.749217	0.750868	0.749721	0.747314	0.744467	0.750938	0.752905	0.758073	0.757141	0.756771	0.761924	0.76738	0.769545	0.778205	0.785585	0.788634	0.796252	0.800859	0.809989	0.813822	0.821299
1.69657	0.77173	0.771492	0.774237	0.775026	0.771973	0.772564	0.768519	0.774987	0.767085	0.764009	0.766425	0.764544	0.762603	0.763978	0.762909	0.756308	0.752922	0.751409	0.747093	0.743891	0.74592	0.749943	0.747719	0.74077	0.738158	0.735213	0.731461	0.735152	0.728145	0.72978	0.728792	0.726413	0.724108	0.730485	0.733049	0.739003	0.7387	0.738189	0.744285	0.749669	0.751886	0.760948	0.768895	0.772357	0.780437	0.784737	0.794762	0.79891	0.80614
1.69627	0.750482	0.750358	0.753352	0.754273	0.750631	0.751648	0.746179	0.753263	0.744977	0.741381	0.744001	0.742158	0.739938	0.741726	0.740469	0.73396	0.730301	0.728426	0.724572	0.721567	0.723324	0.727826	0.725794	0.71868	0.715953	0.713165	0.709093	0.713737	0.705899	0.708676	0.707702	0.706329	0.703579	0.710859	0.713696	0.720023	0.71966	0.719621	0.725767	0.731605	0.734157	0.743888	0.75174	0.755245	0.76404	0.768821	0.778591	0.782927	0.790627
1.69597	0.726928	0.726876	0.729643	0.730284	0.726801	0.727165	0.721865	0.728688	0.720195	0.716644	0.719217	0.716759	0.714566	0.716225	0.715496	0.708472	0.705168	0.703327	0.699207	0.696126	0.698278	0.702768	0.700645	0.693501	0.690903	0.688242	0.684498	0.689789	0.682005	0.684673	0.683908	0.682723	0.681022	0.688406	0.691337	0.698297	0.69803	0.698402	0.704848	0.710789	0.713705	0.723791	0.731952	0.736079	0.745321	0.749513	0.760095	0.764711	0.772552
1.69567	0.70452	0.704512	0.707539	0.708404	0.704015	0.704757	0.699041	0.705882	0.697332	0.693286	0.696408	0.693652	0.691254	0.693185	0.692427	0.685657	0.682451	0.680254	0.675977	0.673207	0.67506	0.680072	0.678026	0.670756	0.669166	0.665667	0.662337	0.667241	0.660219	0.663235	0.662788	0.661826	0.65996	0.667635	0.671099	0.678936	0.67839	0.678868	0.68526	0.69223	0.695122	0.705299	0.714187	0.717748	0.727574	0.73209	0.743009	0.747443	0.755856
1.69537	0.681875	0.681812	0.684906	0.685418	0.68123	0.68131	0.675474	0.682606	0.673067	0.668934	0.672551	0.669942	0.667305	0.66931	0.668896	0.661524	0.658004	0.656554	0.651451	0.648767	0.651186	0.656335	0.654638	0.64733	0.645612	0.642385	0.638904	0.644916	0.637762	0.640828	0.640665	0.640008	0.638171	0.645987	0.649975	0.657662	0.657781	0.658554	0.664995	0.672189	0.675031	0.685659	0.694614	0.698455	0.708635	0.714002	0.724635	0.728921	0.737555
1.69507	0.660432	0.660095	0.66315	0.663513	0.658975	0.659173	0.65288	0.660435	0.65086	0.646236	0.650028	0.647474	0.644859	0.646722	0.646531	0.638769	0.635666	0.634231	0.628702	0.626225	0.628809	0.634185	0.632831	0.62561	0.623918	0.620481	0.617395	0.623329	0.616151	0.619648	0.619415	0.619034	0.618134	0.626136	0.630251	0.638328	0.638312	0.639461	0.646575	0.653723	0.656328	0.667288	0.67668	0.680644	0.691238	0.69548	0.707188	0.712399	0.721008
1.69477	0.633168	0.632849	0.636155	0.636296	0.632016	0.631421	0.624702	0.632853	0.622978	0.6183	0.62212	0.619177	0.616556	0.618628	0.618712	0.611053	0.607729	0.606447	0.600585	0.598245	0.601112	0.60688	0.605453	0.598402	0.596917	0.593333	0.590035	0.596592	0.589272	0.593706	0.593227	0.593322	0.592095	0.600635	0.605006	0.613744	0.613684	0.614684	0.621985	0.629166	0.632454	0.64391	0.653176	0.657786	0.668289	0.673203	0.684792	0.690559	0.699432
1.69447	0.614878	0.614729	0.617345	0.617687	0.612823	0.612726	0.605551	0.613384	0.603835	0.598959	0.603129	0.600446	0.597725	0.599843	0.599885	0.592451	0.588752	0.58736	0.581314	0.579443	0.582251	0.588642	0.587731	0.580195	0.579289	0.576059	0.572792	0.57926	0.572886	0.577108	0.576175	0.576591	0.575615	0.584539	0.589207	0.598109	0.59842	0.599655	0.607208	0.614372	0.617408	0.62969	0.639074	0.642926	0.654484	0.658837	0.671121	0.676455	0.685522
1.69417	0.590291	0.589595	0.592944	0.593093	0.587575	0.587436	0.579457	0.588383	0.577822	0.573145	0.578018	0.575034	0.572812	0.574383	0.574816	0.56753	0.563612	0.562379	0.556392	0.554563	0.558051	0.564145	0.563045	0.555503	0.555105	0.552141	0.548767	0.555589	0.549179	0.553701	0.553615	0.553982	0.553019	0.562134	0.567012	0.576517	0.576071	0.577773	0.585371	0.593003	0.596549	0.608452	0.6185	0.622156	0.633858	0.638644	0.651396	0.656667	0.665884
1.69387	0.569067	0.568512	0.572185	0.571326	0.566362	0.566063	0.557832	0.567031	0.556529	0.551893	0.556101	0.553533	0.550994	0.553361	0.554193	0.546421	0.542757	0.541384	0.53495	0.533452	0.537244	0.543582	0.542684	0.53612	0.53482	0.531787	0.529182	0.53617	0.529426	0.534396	0.534857	0.535224	0.534571	0.543293	0.549103	0.558945	0.558705	0.560425	0.568271	0.575886	0.578657	0.591511	0.601935	0.605597	0.618049	0.622413	0.635234	0.640676	0.649838
1.69357	0.549495	0.549113	0.552221	0.551587	0.546628	0.54593	0.53801	0.54724	0.53667	0.531757	0.53649	0.534044	0.531264	0.534333	0.535033	0.526505	0.523873	0.522121	0.515967	0.514187	0.518388	0.525025	0.524694	0.51767	0.51726	0.513741	0.511317	0.518906	0.512096	0.51747	0.51764	0.518574	0.518053	0.527801	0.532809	0.54286	0.542602	0.544878	0.552956	0.560401	0.563768	0.576704	0.587206	0.590858	0.60336	0.60798	0.621089	0.626771	0.636227
1.69327	0.527957	0.527088	0.530549	0.529519	0.524312	0.523208	0.515726	0.525166	0.514082	0.509954	0.515025	0.512139	0.510126	0.512346	0.513795	0.505252	0.502705	0.501737	0.494515	0.493387	0.497521	0.504409	0.503663	0.49751	0.497043	0.494239	0.491468	0.499585	0.492828	0.498375	0.498631	0.499724	0.499332	0.509313	0.514125	0.525034	0.524917	0.527093	0.535365	0.543286	0.546479	0.559545	0.570489	0.574225	0.587391	0.592249	0.605517	0.611335	0.620778
1.69297	0.508847	0.508754	0.512117	0.510841	0.505283	0.504536	0.496326	0.506688	0.495936	0.491324	0.496683	0.494234	0.49204	0.494536	0.496181	0.487875	0.484684	0.484008	0.476911	0.475642	0.479851	0.487547	0.486714	0.480684	0.48066	0.477481	0.475654	0.483068	0.476979	0.482596	0.483447	0.484488	0.484181	0.493981	0.499615	0.510695	0.510496	0.513065	0.52112	0.529295	0.532781	0.546071	0.557088	0.560912	0.574247	0.578872	0.592534	0.598568	0.608566
1.69267	0.490863	0.489584	0.493087	0.492062	0.486314	0.485708	0.477651	0.488302	0.476784	0.472439	0.478239	0.476005	0.474038	0.476411	0.477855	0.469308	0.466965	0.466177	0.459113	0.458213	0.463276	0.470701	0.470492	0.464334	0.464406	0.461145	0.459311	0.467578	0.461117	0.467289	0.467989	0.469734	0.469167	0.47935	0.485531	0.496028	0.496173	0.498996	0.50725	0.515485	0.519166	0.532407	0.543525	0.547698	0.561478	0.565896	0.580244	0.585913	0.596006
1.69237	0.473326	0.472021	0.476416	0.474906	0.469189	0.468537	0.460157	0.471126	0.460641	0.455986	0.462203	0.459184	0.457365	0.460542	0.461907	0.453781	0.451003	0.451138	0.443236	0.442222	0.447125	0.455025	0.455783	0.449402	0.449399	0.4466	0.445097	0.453556	0.447554	0.453135	0.454437	0.45648	0.45644	0.46694	0.473018	0.483809	0.484043	0.486797	0.495939	0.503719	0.507666	0.521113	0.532674	0.536789	0.55075	0.555499	0.569491	0.575585	0.585589
1.69207	0.457319	0.456187	0.460211	0.458588	0.452936	0.452663	0.444152	0.455302	0.444484	0.439945	0.446679	0.443706	0.442214	0.445201	0.447426	0.439119	0.436541	0.436095	0.428525	0.428303	0.433402	0.440961	0.441925	0.435912	0.436695	0.433497	0.432224	0.44107	0.434953	0.441396	0.442314	0.444889	0.444534	0.455472	0.461478	0.4729	0.473013	0.475873	0.484734	0.493207	0.497001	0.511294	0.522845	0.526612	0.541024	0.545887	0.560386	0.566663	0.576489
1.69177	0.442028	0.441486	0.44543	0.444542	0.438686	0.437874	0.429965	0.441381	0.43046	0.426023	0.432205	0.429624	0.428126	0.431988	0.433496	0.425296	0.423446	0.422748	0.414929	0.414605	0.420412	0.428832	0.429775	0.423909	0.424273	0.421081	0.420619	0.429521	0.423251	0.429881	0.43174	0.433676	0.433927	0.444879	0.451407	0.462381	0.463114	0.466088	0.475089	0.483614	0.487993	0.501395	0.513533	0.518037	0.532259	0.537455	0.551566	0.558203	0.567534
1.69147	0.427612	0.426809	0.430545	0.429251	0.424152	0.423594	0.414758	0.427128	0.415352	0.412374	0.418453	0.416346	0.414388	0.418546	0.420047	0.411932	0.409557	0.409849	0.401982	0.401989	0.407437	0.416656	0.417204	0.411916	0.41241	0.409518	0.40917	0.418492	0.412129	0.419422	0.42053	0.423353	0.423604	0.435027	0.441312	0.453332	0.453752	0.456607	0.46616	0.474707	0.478735	0.492859	0.505135	0.509397	0.524501	0.529386	0.543796	0.550306	0.56055
1.69117	0.412553	0.411564	0.415525	0.41475	0.408683	0.408893	0.400421	0.412729	0.401791	0.397751	0.405072	0.402219	0.400562	0.404556	0.407028	0.398229	0.396838	0.397035	0.389133	0.388792	0.39471	0.403824	0.405145	0.399008	0.400257	0.398533	0.397741	0.406647	0.400295	0.407716	0.409856	0.412498	0.413176	0.42413	0.431416	0.443306	0.444073	0.447504	0.456889	0.465377	0.469854	0.483904	0.497057	0.501298	0.516213	0.521304	0.535808	0.541971	0.552769
1.69088	0.400615	0.39955	0.403914	0.402536	0.397589	0.397003	0.389104	0.401864	0.390174	0.386492	0.393928	0.391134	0.390073	0.393952	0.396512	0.388238	0.386217	0.386375	0.37856	0.379024	0.384993	0.394327	0.395599	0.390207	0.3914	0.389497	0.388781	0.398855	0.392402	0.39987	0.401917	0.404496	0.405867	0.416692	0.424144	0.436659	0.436737	0.440312	0.450518	0.459214	0.464003	0.477814	0.490866	0.495367	0.510343	0.515573	0.530498	0.536591	0.546598
1.69058	0.389322	0.388043	0.392734	0.391873	0.386134	0.386311	0.378182	0.391115	0.379954	0.375975	0.383473	0.380979	0.38001	0.383913	0.386508	0.3784	0.376731	0.377094	0.369293	0.369633	0.376118	0.385777	0.387067	0.381807	0.383439	0.381018	0.38116	0.390723	0.384248	0.392054	0.39482	0.397789	0.39888	0.410356	0.417358	0.429794	0.430449	0.434123	0.443989	0.453032	0.457901	0.472271	0.48537	0.48978	0.50591	0.510298	0.525328	0.531846	0.542054
1.69028	0.375583	0.374913	0.379016	0.378856	0.373171	0.373326	0.365749	0.379275	0.367464	0.363925	0.371256	0.369477	0.367849	0.37236	0.375001	0.366371	0.365245	0.365508	0.357833	0.358442	0.365036	0.374986	0.376401	0.371569	0.37265	0.370591	0.370978	0.380751	0.374994	0.382793	0.385462	0.38825	0.38967	0.401541	0.40829	0.421609	0.422685	0.426141	0.436505	0.445601	0.450512	0.465048	0.47836	0.48311	0.498916	0.503964	0.519392	0.525882	0.535042
1.68998	0.364898	0.363724	0.368381	0.368064	0.362567	0.362762	0.354935	0.368371	0.356826	0.353219	0.361065	0.359477	0.35747	0.362118	0.365084	0.356702	0.355553	0.356484	0.347928	0.348678	0.356109	0.365941	0.367798	0.363176	0.36416	0.362847	0.363004	0.373058	0.367012	0.375235	0.378192	0.381357	0.38298	0.394761	0.401798	0.415427	0.416484	0.419677	0.430588	0.440086	0.444926	0.459748	0.473565	0.478322	0.494175	0.499247	0.514153	0.520658	0.530363
1.68968	0.355721	0.354775	0.35961	0.35908	0.353936	0.354318	0.346517	0.360357	0.348907	0.345405	0.353056	0.351122	0.350393	0.354458	0.357805	0.349	0.348215	0.349109	0.340456	0.341787	0.348986	0.359186	0.361288	0.356555	0.357968	0.356554	0.356893	0.367001	0.36121	0.369799	0.372728	0.37619	0.377604	0.389558	0.397107	0.410779	0.411784	0.415664	0.426222	0.436433	0.440843	0.456035	0.469647	0.474189	0.490607	0.495512	0.510621	0.51694	0.526434
1.68938	0.346574	0.346154	0.351187	0.350713	0.345573	0.346163	0.338394	0.352371	0.341215	0.337634	0.34567	0.343287	0.342419	0.347155	0.350038	0.342327	0.340889	0.341953	0.333482	0.334579	0.34217	0.352725	0.354835	0.349957	0.351938	0.350612	0.350352	0.361415	0.355561	0.364056	0.367395	0.370397	0.372218	0.384629	0.392248	0.405851	0.407303	0.411556	0.421983	0.431644	0.437049	0.452178	0.465821	0.471097	0.48716	0.491945	0.507312	0.513031	0.522679
1.68908	0.336757	0.336141	0.341539	0.341173	0.336097	0.337077	0.329288	0.343207	0.331524	0.328168	0.336377	0.334228	0.333157	0.338112	0.341659	0.333469	0.332281	0.333264	0.324865	0.326379	0.334161	0.344939	0.346612	0.343127	0.344574	0.343112	0.344215	0.353817	0.348559	0.357406	0.360899	0.363825	0.366277	0.379066	0.386553	0.400514	0.401892	0.406186	0.416977	0.426878	0.432227	0.448124	0.461673	0.466946	0.482575	0.487847	0.502579	0.508845	0.517421
1.68879	0.326718	0.325849	0.331862	0.331159	0.325876	0.326673	0.319882	0.333909	0.322354	0.319033	0.327228	0.325603	0.324565	0.329748	0.332724	0.324484	0.324118	0.325198	0.316398	0.317706	0.32599	0.336863	0.338904	0.334879	0.336656	0.335704	0.336731	0.347062	0.341815	0.350086	0.353902	0.357659	0.359813	0.372602	0.38048	0.393964	0.39566	0.400503	0.41189	0.421756	0.42708	0.442444	0.456519	0.46223	0.478195	0.483092	0.497877	0.50353	0.512247
1.68849	0.317858	0.317451	0.323364	0.323105	0.31824	0.318921	0.3112	0.326044	0.3139	0.31107	0.319684	0.31768	0.317083	0.32157	0.325029	0.317014	0.316129	0.317806	0.309008	0.31073	0.318962	0.329715	0.332098	0.32799	0.33031	0.329207	0.330432	0.341037	0.335233	0.344528	0.34803	0.351852	0.354082	0.367465	0.3755	0.389672	0.391322	0.395513	0.407359	0.417462	0.423126	0.439076	0.453382	0.458445	0.473809	0.478675	0.493698	0.498608	0.507043
1.68819	0.310333	0.309814	0.315956	0.315475	0.310646	0.31137	0.304409	0.31879	0.306705	0.303908	0.312209	0.31085	0.310082	0.31495	0.317747	0.310202	0.309756	0.311577	0.302775	0.3045	0.312226	0.323494	0.326117	0.322674	0.324328	0.323366	0.324778	0.335326	0.330223	0.339165	0.343303	0.347084	0.34927	0.362946	0.370223	0.38498	0.386726	0.391918	0.403756	0.414145	0.419265	0.435388	0.449835	0.455167	0.47063	0.475511	0.489961	0.494211	0.501529
1.68789	0.302842	0.302576	0.30884	0.309109	0.303997	0.305157	0.29794	0.312281	0.300483	0.297346	0.305808	0.304293	0.303578	0.30887	0.311944	0.304309	0.303488	0.305286	0.297139	0.298499	0.307331	0.318203	0.320695	0.317193	0.319167	0.318407	0.320065	0.3308	0.325512	0.334805	0.338911	0.342953	0.345439	0.359068	0.367122	0.381375	0.383818	0.388509	0.400291	0.410814	0.416938	0.43289	0.447067	0.452294	0.468418	0.472787	0.486205	0.490142	0.497151
1.6876	0.29601	0.296449	0.302276	0.302243	0.297713	0.29833	0.291306	0.306251	0.294341	0.291365	0.299822	0.298238	0.297044	0.302496	0.306681	0.298296	0.297982	0.299624	0.292062	0.292703	0.301549	0.313239	0.315872	0.3123	0.314392	0.313049	0.315144	0.325747	0.320548	0.329968	0.334387	0.338446	0.341725	0.355271	0.363085	0.377899	0.380151	0.385429	0.397198	0.408379	0.414156	0.430131	0.444238	0.44926	0.465212	0.469252	0.48251	0.4866	0.492254
1.6873	0.290037	0.290149	0.29618	0.296272	0.291857	0.292969	0.285776	0.300624	0.288752	0.285598	0.294181	0.293104	0.292122	0.297434	0.301396	0.293633	0.292853	0.294719	0.286199	0.28798	0.296969	0.308288	0.311339	0.307294	0.309506	0.30914	0.310628	0.321784	0.316895	0.326197	0.330503	0.334713	0.338147	0.35098	0.359859	0.374795	0.376916	0.382264	0.394521	0.405348	0.411379	0.427123	0.442244	0.446645	0.4622	0.465783	0.478557	0.481256	0.48645
1.687	0.277302	0.276866	0.283261	0.284071	0.279139	0.280042	0.272839	0.288415	0.275484	0.272985	0.281278	0.279735	0.278964	0.284849	0.289018	0.280437	0.280343	0.282885	0.27324	0.275838	0.285299	0.296589	0.299266	0.295734	0.298079	0.297253	0.299557	0.310559	0.305022	0.314916	0.319507	0.324405	0.32766	0.341177	0.349891	0.365012	0.367487	0.373011	0.385212	0.396765	0.402793	0.418367	0.43367	0.438048	0.45322	0.456524	0.468658	0.470262	0.475193
1.6867	0.270527	0.270152	0.276896	0.277029	0.272097	0.272929	0.266373	0.281085	0.269402	0.266315	0.274765	0.273301	0.272847	0.27826	0.282577	0.274284	0.274539	0.276529	0.267487	0.269915	0.279087	0.291049	0.293743	0.290171	0.29285	0.291847	0.293384	0.305459	0.299843	0.309931	0.314956	0.318987	0.322516	0.336731	0.345457	0.361323	0.363336	0.369425	0.38208	0.393104	0.399189	0.415123	0.429862	0.434569	0.448998	0.451755	0.462975	0.464266	0.467467
1.68641	0.267143	0.267396	0.273318	0.273791	0.269107	0.270754	0.263363	0.278552	0.26646	0.263426	0.271968	0.270816	0.270026	0.275588	0.279676	0.271347	0.271684	0.274203	0.265027	0.267347	0.276695	0.288833	0.291986	0.288184	0.290863	0.290207	0.291824	0.303914	0.298557	0.30886	0.313905	0.318156	0.321189	0.335418	0.344567	0.360074	0.363197	0.368516	0.381492	0.393003	0.398706	0.414681	0.42903	0.433254	0.447501	0.449529	0.459966	0.460329	0.462273
1.68611	0.260185	0.260785	0.267375	0.267862	0.262849	0.263668	0.256567	0.27234	0.259724	0.257089	0.265923	0.264403	0.263811	0.269503	0.273136	0.265815	0.266024	0.267851	0.259514	0.261531	0.270776	0.283062	0.286387	0.282522	0.285355	0.284372	0.286667	0.298828	0.293475	0.30282	0.30875	0.313228	0.316945	0.33095	0.340393	0.3564	0.359016	0.365184	0.377851	0.389271	0.395529	0.411055	0.425861	0.429213	0.442688	0.444197	0.453313	0.452181	0.453268
1.68581	0.25403	0.254776	0.261743	0.261413	0.257315	0.258412	0.250881	0.266663	0.253522	0.25173	0.260129	0.258149	0.257591	0.263858	0.268191	0.260222	0.260255	0.262743	0.25366	0.256016	0.265489	0.278757	0.28036	0.277192	0.28016	0.279978	0.282027	0.293937	0.288817	0.299338	0.303807	0.30895	0.312769	0.327341	0.336764	0.352909	0.355441	0.361573	0.374522	0.385951	0.392444	0.408305	0.421873	0.424756	0.438107	0.438473	0.447311	0.4447	0.444342
1.68551	0.249101	0.248814	0.255971	0.256265	0.251181	0.252197	0.244864	0.261069	0.248492	0.245652	0.254843	0.2526	0.252936	0.258046	0.262662	0.254461	0.255235	0.257768	0.249	0.250704	0.260528	0.272542	0.276152	0.272419	0.275667	0.275121	0.277289	0.289486	0.284631	0.294914	0.300808	0.305216	0.308985	0.323664	0.333692	0.349506	0.352372	0.35902	0.372013	0.383801	0.389294	0.404847	0.419002	0.421327	0.433243	0.432724	0.440077	0.4365	0.434725
1.68522	0.237512	0.237667	0.244586	0.244604	0.240184	0.241022	0.234207	0.249527	0.237447	0.234457	0.243421	0.241658	0.241182	0.246972	0.251661	0.243558	0.244333	0.246707	0.238117	0.24013	0.25008	0.262865	0.265724	0.262295	0.265551	0.265076	0.267294	0.279401	0.274613	0.285248	0.290543	0.296147	0.299461	0.314556	0.324702	0.34122	0.344786	0.350783	0.364102	0.375898	0.381351	0.396839	0.410261	0.411648	0.423184	0.421099	0.428325	0.422788	0.419863
1.68492	0.232317	0.233276	0.24038	0.240179	0.235853	0.236478	0.229573	0.245048	0.232447	0.229917	0.238981	0.237598	0.236301	0.242659	0.247019	0.239205	0.240123	0.241773	0.233187	0.235526	0.245825	0.258503	0.261734	0.258847	0.261482	0.261287	0.264025	0.276131	0.271233	0.282065	0.287819	0.292943	0.29691	0.311984	0.322298	0.339197	0.342113	0.348537	0.362357	0.373735	0.378853	0.393518	0.40687	0.407025	0.418127	0.415169	0.42016	0.41368	0.409479
1.68462	0.225641	0.225951	0.232897	0.233345	0.228363	0.229825	0.222236	0.237954	0.225608	0.223147	0.231538	0.229648	0.230177	0.235425	0.240831	0.231909	0.232707	0.235774	0.226916	0.229384	0.239083	0.251989	0.25549	0.25231	0.255459	0.254593	0.257893	0.270252	0.265897	0.276209	0.282396	0.287779	0.291623	0.307267	0.317576	0.334114	0.338126	0.343679	0.357787	0.369556	0.37457	0.389082	0.401723	0.40111	0.410347	0.405905	0.409655	0.402201	0.396117
1.68433	0.221037	0.22104	0.227834	0.228081	0.223557	0.224537	0.217388	0.233287	0.220541	0.217726	0.226911	0.225186	0.22499	0.23141	0.236024	0.22811	0.229041	0.230858	0.222317	0.225239	0.235128	0.248163	0.251908	0.24829	0.251277	0.251545	0.254012	0.266881	0.262047	0.272984	0.27892	0.284136	0.289324	0.304672	0.315006	0.331871	0.33551	0.342186	0.35554	0.366477	0.371778	0.385623	0.396862	0.395615	0.403565	0.397728	0.400431	0.392164	0.384853
1.68403	0.214945	0.215366	0.222389	0.222371	0.217607	0.219001	0.211033	0.22794	0.214978	0.212287	0.220816	0.219462	0.219097	0.225937	0.230572	0.222905	0.22355	0.225971	0.21712	0.219514	0.229461	0.243076	0.246583	0.2433	0.246733	0.246498	0.249665	0.262245	0.258131	0.268768	0.275006	0.280607	0.285414	0.301135	0.311794	0.328901	0.332558	0.338691	0.35212	0.362892	0.367072	0.380513	0.390579	0.388852	0.395743	0.388693	0.389599	0.379513	0.371592
1.68374	0.211453	0.211971	0.219248	0.219796	0.214576	0.215551	0.208419	0.224465	0.212037	0.20903	0.217654	0.216949	0.21589	0.222939	0.227916	0.219321	0.220585	0.2233	0.214114	0.216775	0.22724	0.240923	0.244205	0.240861	0.24445	0.244819	0.247088	0.259932	0.255895	0.266701	0.273236	0.279234	0.283823	0.299581	0.310369	0.327629	0.331587	0.337571	0.350805	0.361404	0.365451	0.377858	0.387435	0.383488	0.389992	0.380455	0.38031	0.36893	0.360207
1.68344	0.208844	0.209107	0.21685	0.216854	0.211945	0.212774	0.20537	0.221857	0.208781	0.20678	0.21559	0.21388	0.213848	0.220393	0.225223	0.217497	0.218061	0.220727	0.212002	0.214663	0.225064	0.238361	0.242716	0.23917	0.242223	0.242638	0.245712	0.258558	0.254274	0.265853	0.272172	0.277947	0.283047	0.298878	0.310212	0.327295	0.331214	0.33692	0.350152	0.360396	0.363672	0.375171	0.383391	0.378406	0.382579	0.372482	0.371011	0.358156	0.348761
1.68314	0.198782	0.198491	0.206403	0.20656	0.201589	0.202819	0.195145	0.211442	0.198366	0.196004	0.205048	0.203514	0.203637	0.21013	0.215478	0.207415	0.208287	0.210835	0.20225	0.204679	0.21521	0.229232	0.233054	0.229805	0.233859	0.233514	0.236689	0.249733	0.24594	0.257211	0.263202	0.270195	0.275227	0.290834	0.302515	0.319998	0.323537	0.329671	0.342398	0.352206	0.355031	0.365227	0.372453	0.366147	0.36884	0.356746	0.35415	0.341096	0.33094
1.68285	0.199674	0.200525	0.208092	0.207595	0.203097	0.204359	0.196446	0.212966	0.200102	0.196996	0.206765	0.205252	0.204746	0.211696	0.216978	0.209224	0.209803	0.213162	0.203948	0.206586	0.217649	0.231231	0.23508	0.231738	0.235833	0.236107	0.23865	0.252012	0.248103	0.25994	0.266015	0.272604	0.27795	0.293773	0.305571	0.323203	0.326809	0.332287	0.344759	0.353779	0.355224	0.364377	0.370297	0.362505	0.364013	0.350897	0.347653	0.3328	0.322152
1.68255	0.188456	0.188854	0.195661	0.196558	0.192149	0.192659	0.184891	0.201435	0.187993	0.185795	0.194746	0.193467	0.19346	0.200067	0.206235	0.197396	0.19952	0.201895	0.192869	0.195667	0.206352	0.220306	0.224104	0.220935	0.224669	0.22575	0.228702	0.241671	0.238493	0.250847	0.257218	0.263423	0.269268	0.284896	0.296764	0.314393	0.31876	0.323839	0.335914	0.343671	0.343874	0.352257	0.356546	0.346983	0.347761	0.332846	0.328774	0.313164	0.301755
1.68226	0.184734	0.185572	0.192296	0.192775	0.18781	0.189016	0.181304	0.19796	0.184487	0.181921	0.191444	0.190202	0.190346	0.196744	0.20299	0.19457	0.19545	0.198627	0.189801	0.192067	0.203471	0.217828	0.221319	0.218425	0.222584	0.223497	0.22619	0.239883	0.236123	0.248357	0.255128	0.261986	0.267725	0.284025	0.295115	0.31324	0.317069	0.321457	0.332917	0.339975	0.339335	0.346654	0.349513	0.338105	0.338191	0.32158	0.316907	0.301304	0.289482
1.68196	0.18265	0.182807	0.190473	0.190562	0.185444	0.18663	0.179186	0.196385	0.183038	0.180574	0.189504	0.187916	0.188572	0.195386	0.200815	0.1929	0.19421	0.197446	0.188123	0.191315	0.201606	0.215857	0.219985	0.217278	0.220747	0.222073	0.22523	0.239029	0.23569	0.247904	0.254451	0.261572	0.266942	0.283927	0.295418	0.312704	0.316239	0.319904	0.331028	0.337027	0.335633	0.340778	0.342517	0.330119	0.328208	0.311482	0.305943	0.289583	0.278023
1.68166	0.179608	0.179728	0.187001	0.1874	0.182178	0.183471	0.175984	0.192399	0.179333	0.177031	0.186593	0.185146	0.185137	0.192048	0.197653	0.189783	0.191314	0.194092	0.185264	0.188468	0.199166	0.21335	0.217664	0.214958	0.219034	0.219708	0.223474	0.237373	0.233546	0.246192	0.253326	0.260036	0.266133	0.282527	0.293589	0.311202	0.314494	0.318047	0.327524	0.332734	0.329314	0.333748	0.333967	0.319942	0.316928	0.299338	0.292956	0.277272	0.265292
1.68137	0.171023	0.170933	0.178687	0.178915	0.173627	0.174386	0.167005	0.184187	0.171048	0.168979	0.178013	0.176697	0.176416	0.183974	0.18975	0.182135	0.18257	0.186239	0.177475	0.180419	0.190814	0.205654	0.209682	0.20718	0.211403	0.212097	0.215685	0.22949	0.226712	0.239686	0.246427	0.253712	0.259778	0.276774	0.288205	0.305064	0.30756	0.310271	0.319129	0.323323	0.318491	0.321077	0.320048	0.305168	0.301353	0.28292	0.276943	0.25988	0.248219
1.68107	0.169594	0.169889	0.177481	0.177742	0.173025	0.173107	0.165798	0.183191	0.169736	0.167512	0.176914	0.175849	0.175551	0.182531	0.188714	0.180914	0.182209	0.185449	0.176389	0.179731	0.190307	0.20519	0.209636	0.206659	0.211373	0.21233	0.215925	0.230605	0.22718	0.239335	0.24741	0.254389	0.260225	0.277385	0.288371	0.304691	0.307505	0.309446	0.31673	0.320002	0.313218	0.314851	0.312066	0.296143	0.291922	0.272713	0.266909	0.250179	0.238904
1.68078	0.165933	0.166059	0.173736	0.174016	0.169139	0.169909	0.162262	0.179713	0.166222	0.163763	0.173022	0.171794	0.172488	0.18011	0.185082	0.177099	0.178949	0.182259	0.173393	0.176568	0.187524	0.20192	0.206782	0.203791	0.208102	0.209545	0.213977	0.227556	0.225649	0.237535	0.245753	0.252878	0.25877	0.275175	0.286574	0.302441	0.304311	0.305253	0.311777	0.312971	0.305911	0.305133	0.301528	0.28415	0.279999	0.260082	0.253982	0.237994	0.226838
1.68048	0.161	0.160898	0.168282	0.168701	0.163955	0.164749	0.157999	0.174698	0.16113	0.159298	0.168185	0.167282	0.16726	0.175149	0.180886	0.17288	0.17423	0.177688	0.168665	0.172101	0.183371	0.197934	0.202533	0.199376	0.204533	0.205883	0.210331	0.224542	0.222202	0.234724	0.242215	0.249681	0.25593	0.272045	0.283304	0.299026	0.299857	0.299677	0.304775	0.304917	0.295464	0.294046	0.28997	0.270512	0.266505	0.246382	0.240586	0.224117	0.213891
1.68019	0.155882	0.155061	0.163659	0.163744	0.158178	0.158884	0.152128	0.169186	0.155659	0.153821	0.163167	0.161873	0.162474	0.169354	0.175724	0.168043	0.169436	0.172789	0.164285	0.167156	0.17865	0.193402	0.197876	0.195399	0.1999	0.201941	0.205922	0.220262	0.217884	0.231216	0.239181	0.246626	0.252791	0.26859	0.279347	0.294773	0.294122	0.292739	0.296564	0.295168	0.284342	0.28197	0.276789	0.257583	0.252619	0.232587	0.226671	0.21141	0.201584
1.67989	0.156287	0.156775	0.164102	0.163934	0.159236	0.159621	0.152515	0.170166	0.156605	0.154583	0.16416	0.1627	0.163079	0.17084	0.177061	0.169295	0.170248	0.174237	0.165041	0.168577	0.179728	0.195058	0.199452	0.197424	0.201968	0.203304	0.208206	0.221987	0.220779	0.233344	0.241204	0.249057	0.255025	0.271541	0.280286	0.295393	0.293811	0.291288	0.293612	0.29088	0.278001	0.274693	0.269271	0.249537	0.245422	0.225444	0.220171	0.204054	0.195453
1.6796	0.157537	0.157316	0.165096	0.165638	0.160115	0.161172	0.154224	0.17135	0.158484	0.156493	0.165561	0.164532	0.164552	0.172774	0.178327	0.170589	0.171962	0.175675	0.166894	0.170765	0.181931	0.196812	0.201635	0.198853	0.204133	0.205428	0.210163	0.225253	0.223243	0.235762	0.243949	0.251813	0.257432	0.273239	0.282307	0.296326	0.293839	0.289461	0.290317	0.286019	0.272366	0.26827	0.261361	0.241357	0.237215	0.217278	0.213145	0.198244	0.189798
1.6793	0.153939	0.154008	0.162078	0.162693	0.157189	0.158081	0.150863	0.169005	0.154903	0.153244	0.163036	0.161584	0.161639	0.169447	0.17569	0.168071	0.169399	0.172952	0.164213	0.167627	0.179274	0.194222	0.199275	0.19665	0.202601	0.20336	0.208218	0.223531	0.22155	0.234114	0.242383	0.249836	0.255642	0.271425	0.279526	0.291788	0.289201	0.283094	0.282213	0.276793	0.262447	0.257327	0.250076	0.230251	0.225623	0.206854	0.20296	0.188922	0.180337
1.67901	0.151493	0.151499	0.159298	0.15978	0.154196	0.155201	0.147885	0.165955	0.152177	0.150207	0.16014	0.158965	0.159175	0.167624	0.17309	0.165942	0.167435	0.170743	0.162072	0.165357	0.17743	0.192297	0.197165	0.194603	0.200199	0.202308	0.207071	0.222609	0.220459	0.233433	0.241764	0.24872	0.254058	0.269141	0.276856	0.288606	0.283204	0.27681	0.274484	0.267446	0.2519	0.246381	0.23971	0.219065	0.215373	0.196557	0.193399	0.180032	0.172002
1.67872	0.148212	0.148933	0.156694	0.156669	0.151745	0.152676	0.145707	0.16317	0.149798	0.148125	0.157386	0.155953	0.157242	0.164573	0.170742	0.163142	0.16528	0.168297	0.159787	0.163606	0.175169	0.1909	0.195675	0.193819	0.199435	0.20105	0.205749	0.221464	0.219207	0.23248	0.24072	0.24749	0.252753	0.266636	0.273613	0.284098	0.277798	0.269363	0.266321	0.257943	0.241519	0.235592	0.228839	0.209109	0.20546	0.18735	0.184431	0.171361	0.164358
1.67842	0.148529	0.149136	0.156369	0.156884	0.151775	0.152595	0.145533	0.163277	0.150373	0.148103	0.157975	0.156779	0.157636	0.165197	0.171081	0.164019	0.165461	0.16972	0.16036	0.164124	0.175627	0.191199	0.196489	0.194579	0.200306	0.201937	0.207237	0.222565	0.2211	0.234077	0.242301	0.248732	0.253777	0.267159	0.272302	0.281374	0.273757	0.26385	0.260086	0.250974	0.233689	0.227315	0.22116	0.201341	0.198884	0.180641	0.178647	0.165756	0.159457
1.67813	0.142737	0.142595	0.150955	0.151057	0.145506	0.147182	0.139581	0.157091	0.143823	0.142149	0.151563	0.151001	0.151502	0.158942	0.165893	0.158341	0.159695	0.163325	0.155166	0.15838	0.170962	0.186495	0.191682	0.18907	0.195228	0.197479	0.202602	0.218394	0.216847	0.229732	0.23744	0.244297	0.247834	0.260454	0.265058	0.273591	0.263352	0.252136	0.246627	0.237283	0.219888	0.213385	0.207872	0.188059	0.186397	0.16807	0.166372	0.15507	0.148671
1.67783	0.143491	0.143176	0.151522	0.1515	0.146471	0.14759	0.140456	0.157816	0.144437	0.143367	0.152638	0.151955	0.152467	0.160638	0.166885	0.15931	0.160904	0.165098	0.157022	0.160011	0.172519	0.188297	0.193208	0.191715	0.197884	0.200012	0.205362	0.221083	0.218867	0.232151	0.240085	0.245518	0.248576	0.260785	0.26357	0.270678	0.259579	0.247287	0.240446	0.230569	0.21266	0.207001	0.20114	0.18182	0.180331	0.163296	0.162587	0.150873	0.145175
1.67754	0.140021	0.140554	0.148292	0.148753	0.143013	0.145092	0.137183	0.155382	0.141545	0.140787	0.150023	0.148953	0.149828	0.157795	0.164459	0.156845	0.158646	0.162442	0.153702	0.157583	0.16983	0.185531	0.191371	0.189574	0.19543	0.198237	0.203395	0.219078	0.217459	0.230701	0.237911	0.243268	0.245631	0.256256	0.258259	0.264203	0.251183	0.237548	0.230502	0.220016	0.202062	0.195874	0.191732	0.173136	0.171697	0.154885	0.155052	0.143588	0.138689
1.67725	0.14321	0.143868	0.151263	0.151256	0.14682	0.147265	0.139982	0.159093	0.144626	0.144093	0.153036	0.152567	0.153318	0.160967	0.16763	0.160572	0.161585	0.166016	0.15807	0.161184	0.173727	0.189768	0.195654	0.193213	0.199647	0.202267	0.207717	0.223847	0.221852	0.234246	0.241401	0.246279	0.248045	0.257103	0.257882	0.261686	0.248409	0.233755	0.225568	0.214928	0.198034	0.19192	0.187748	0.169161	0.169419	0.153085	0.152984	0.14316	0.137744
1.67695	0.141816	0.142058	0.149584	0.149633	0.144917	0.145595	0.139075	0.157762	0.144181	0.142426	0.151836	0.151098	0.152412	0.159747	0.166683	0.159323	0.161036	0.164845	0.157036	0.160481	0.173453	0.189021	0.194581	0.192829	0.199385	0.202123	0.20745	0.22381	0.221291	0.234065	0.240604	0.244874	0.244945	0.253221	0.252772	0.254734	0.240727	0.224606	0.216609	0.206112	0.188507	0.183894	0.179284	0.161662	0.162564	0.147005	0.147498	0.137956	0.132735
1.67666	0.140206	0.140148	0.148688	0.148492	0.143386	0.144507	0.137988	0.156442	0.14278	0.141144	0.150411	0.149942	0.150382	0.158774	0.165798	0.15803	0.160079	0.163778	0.155578	0.160104	0.172712	0.188296	0.194419	0.193257	0.199459	0.201658	0.207568	0.223679	0.221892	0.233918	0.239496	0.24272	0.241672	0.249319	0.246228	0.248639	0.232583	0.216723	0.208307	0.198088	0.180346	0.176562	0.173278	0.15576	0.157224	0.141739	0.142633	0.133622	0.129403
1.67636	0.137053	0.137212	0.145308	0.145764	0.14115	0.141907	0.135076	0.15339	0.139972	0.138282	0.148028	0.148125	0.148782	0.156354	0.163436	0.15589	0.158303	0.161906	0.154438	0.158081	0.170903	0.186943	0.193053	0.191544	0.198249	0.201029	0.206464	0.22269	0.220065	0.231975	0.236905	0.239341	0.237529	0.242618	0.239487	0.239836	0.223699	0.207103	0.198742	0.188548	0.17188	0.167732	0.164729	0.148498	0.150095	0.13517	0.136962	0.128021	0.123818
1.67607	0.134098	0.134724	0.143016	0.142888	0.13773	0.138754	0.132475	0.150232	0.136642	0.135507	0.1458	0.145055	0.14599	0.153504	0.160557	0.153057	0.155677	0.15995	0.151932	0.155839	0.168421	0.184608	0.190991	0.189666	0.196342	0.199409	0.205161	0.221048	0.218261	0.229223	0.233931	0.234372	0.231515	0.235639	0.230885	0.230842	0.212803	0.197219	0.188515	0.178575	0.161918	0.15904	0.156692	0.140662	0.142961	0.128445	0.13065	0.121814	0.118667
1.67578	0.132945	0.132966	0.140972	0.142202	0.136794	0.13791	0.130651	0.149671	0.135535	0.134725	0.14406	0.144114	0.144983	0.153294	0.159701	0.153231	0.15504	0.159662	0.15122	0.155311	0.168447	0.184528	0.190729	0.189793	0.195844	0.19964	0.204762	0.220692	0.218022	0.228493	0.232157	0.23203	0.227488	0.230363	0.22463	0.224005	0.206161	0.189448	0.180892	0.170648	0.155095	0.152764	0.151046	0.135236	0.138749	0.124263	0.126985	0.118135	0.115552
1.67548	0.133731	0.134067	0.142196	0.14259	0.137212	0.138597	0.131853	0.150573	0.137288	0.135346	0.145192	0.144285	0.145922	0.154687	0.160795	0.154266	0.156632	0.160966	0.152549	0.156867	0.16982	0.186971	0.192988	0.192029	0.198715	0.201601	0.207266	0.222624	0.219218	0.22919	0.231932	0.230048	0.224527	0.226206	0.219234	0.217095	0.199374	0.183188	0.175443	0.166153	0.150753	0.148929	0.147971	0.132704	0.136696	0.122995	0.12562	0.117364	0.114547
1.67519	0.130417	0.130763	0.138913	0.139133	0.134408	0.135688	0.129421	0.147569	0.134158	0.132726	0.142939	0.142532	0.143779	0.151661	0.158695	0.151795	0.153917	0.158926	0.150581	0.15471	0.168334	0.185272	0.191655	0.190313	0.197252	0.199991	0.20589	0.220751	0.216722	0.225793	0.22725	0.225066	0.217216	0.218315	0.210543	0.208186	0.190285	0.173527	0.166449	0.157988	0.143043	0.141287	0.141042	0.12625	0.130832	0.117195	0.121029	0.112224	0.109603
1.6749	0.131248	0.131635	0.139857	0.140193	0.135266	0.136162	0.12993	0.148541	0.134867	0.13434	0.144017	0.143553	0.144403	0.152684	0.160493	0.152909	0.15558	0.159428	0.15154	0.156664	0.169823	0.186213	0.193018	0.192364	0.19915	0.201894	0.207439	0.22156	0.216419	0.2254	0.225431	0.22159	0.213094	0.212718	0.204483	0.202385	0.183955	0.167837	0.161387	0.152812	0.139229	0.138133	0.138364	0.123509	0.128507	0.114807	0.118555	0.111462	0.108458
1.6746	0.132662	0.132906	0.141224	0.141997	0.137193	0.137651	0.131661	0.150362	0.137254	0.135818	0.145392	0.145484	0.146306	0.154697	0.161467	0.155374	0.157269	0.16198	0.15425	0.15874	0.171201	0.18946	0.195526	0.195097	0.202147	0.204368	0.209188	0.223964	0.218149	0.2255	0.224913	0.219846	0.209977	0.20812	0.199456	0.197623	0.178811	0.163205	0.157556	0.149564	0.136451	0.136552	0.136735	0.122913	0.127339	0.114702	0.119328	0.110513	0.108669
1.67431	0.13235	0.132557	0.141292	0.141166	0.136607	0.138136	0.131248	0.150162	0.136755	0.135488	0.145446	0.145272	0.145978	0.154344	0.162187	0.155355	0.157869	0.162167	0.154772	0.159411	0.172702	0.189961	0.196553	0.195882	0.203201	0.205774	0.210096	0.223685	0.217554	0.223144	0.221464	0.214874	0.203877	0.202109	0.192932	0.190524	0.173114	0.158103	0.152153	0.145226	0.132643	0.132345	0.133712	0.120151	0.125901	0.113352	0.116889	0.109478	0.107556
1.67402	0.133353	0.133984	0.142102	0.14326	0.137975	0.13942	0.13315	0.15187	0.138098	0.136896	0.146951	0.14668	0.148148	0.156132	0.164255	0.156904	0.159318	0.164879	0.157135	0.161079	0.175137	0.192394	0.198782	0.19787	0.205091	0.207702	0.211742	0.224599	0.217054	0.22187	0.218829	0.211364	0.199984	0.197545	0.188567	0.185999	0.168487	0.153505	0.148668	0.142261	0.129489	0.130634	0.132148	0.118904	0.124174	0.112789	0.116765	0.109693	0.107666
1.67373	0.132589	0.13345	0.141772	0.142265	0.137495	0.138312	0.132759	0.151374	0.137379	0.136174	0.146275	0.14646	0.147673	0.156318	0.163107	0.1569	0.159427	0.164106	0.157081	0.161511	0.175472	0.193017	0.199058	0.198729	0.205215	0.207885	0.210889	0.223601	0.215266	0.219071	0.214178	0.206086	0.193114	0.190415	0.181366	0.179874	0.162455	0.148177	0.143624	0.137691	0.125935	0.126559	0.129467	0.116496	0.122229	0.109981	0.114487	0.107349	0.105731
1.67343	0.135245	0.135078	0.143913	0.144029	0.139867	0.14088	0.134888	0.153306	0.139969	0.138899	0.149007	0.14883	0.150451	0.158689	0.166194	0.159591	0.162538	0.167049	0.159892	0.164673	0.17842	0.195826	0.20279	0.202106	0.208248	0.210437	0.213186	0.225214	0.215059	0.217729	0.211786	0.202873	0.189178	0.186358	0.177602	0.176042	0.159573	0.146291	0.142251	0.136981	0.124694	0.126628	0.129663	0.116865	0.122901	0.111262	0.116234	0.10839	0.106946
1.67314	0.13488	0.134905	0.143474	0.144273	0.13985	0.141213	0.135027	0.153567	0.140174	0.138871	0.14956	0.149543	0.150969	0.159783	0.166971	0.160687	0.163031	0.168555	0.160703	0.166005	0.179335	0.197232	0.204341	0.20291	0.209112	0.211247	0.213178	0.223507	0.212763	0.214562	0.207696	0.197373	0.184152	0.180828	0.171825	0.171564	0.155475	0.142158	0.139291	0.134714	0.123577	0.124865	0.128083	0.115538	0.12201	0.110374	0.114573	0.108551	0.10695
1.67285	0.135803	0.136082	0.144255	0.145479	0.140341	0.141799	0.136014	0.154906	0.141532	0.140558	0.15105	0.150875	0.151889	0.16052	0.168064	0.161573	0.164854	0.169583	0.162312	0.167523	0.18151	0.199298	0.205837	0.205297	0.210202	0.21191	0.213101	0.222556	0.210643	0.210806	0.20347	0.192491	0.178904	0.175633	0.167089	0.16685	0.151382	0.13962	0.136482	0.13162	0.121729	0.124619	0.127032	0.115043	0.121514	0.109607	0.114693	0.107731	0.107084
1.67256	0.132942	0.133493	0.142338	0.14275	0.138607	0.139437	0.133709	0.152379	0.13907	0.138071	0.148161	0.148577	0.149911	0.158849	0.166223	0.159609	0.162518	0.168199	0.161513	0.165753	0.180617	0.197749	0.204358	0.203552	0.208826	0.209203	0.209656	0.218471	0.204399	0.20386	0.196055	0.184367	0.170513	0.167918	0.15935	0.160325	0.14529	0.133656	0.131244	0.127141	0.1173	0.119549	0.123294	0.110617	0.118105	0.106076	0.111712	0.105064	0.103365
1.67227	0.136719	0.137435	0.146039	0.146916	0.142087	0.143796	0.13778	0.156434	0.142592	0.142165	0.152541	0.152719	0.154246	0.162904	0.170575	0.164152	0.167114	0.172708	0.165913	0.170724	0.18488	0.202252	0.209216	0.207487	0.212333	0.212469	0.212402	0.218971	0.205038	0.203401	0.19433	0.182765	0.169372	0.166415	0.158651	0.159934	0.145888	0.134407	0.132588	0.128702	0.119004	0.121561	0.126351	0.114234	0.121012	0.109807	0.114493	0.108466	0.107049
1.67197	0.136707	0.138111	0.146414	0.146728	0.142055	0.143874	0.137487	0.156757	0.143873	0.14293	0.153101	0.153107	0.154583	0.163895	0.171476	0.165132	0.168324	0.173448	0.16717	0.171808	0.186038	0.203825	0.210639	0.208216	0.213126	0.211122	0.210569	0.216029	0.201334	0.198933	0.188955	0.177751	0.163431	0.161661	0.155072	0.156074	0.142575	0.131579	0.130314	0.127134	0.117236	0.12064	0.124398	0.113087	0.120776	0.109998	0.115036	0.107928	0.10708
1.67168	0.133141	0.133686	0.142194	0.143222	0.139239	0.139969	0.134506	0.1532	0.14056	0.139292	0.149561	0.149875	0.151073	0.160747	0.168917	0.162013	0.164986	0.171171	0.164269	0.168925	0.18391	0.201455	0.207303	0.204884	0.208467	0.207354	0.204807	0.209629	0.192787	0.18954	0.179508	0.168113	0.154989	0.15305	0.146553	0.148747	0.135603	0.125509	0.124099	0.120933	0.111829	0.11513	0.119409	0.107536	0.115632	0.104173	0.109666	0.103478	0.102476
1.67139	0.139081	0.140065	0.149041	0.149674	0.145423	0.146609	0.140718	0.159564	0.146301	0.145954	0.156301	0.156855	0.158128	0.167104	0.17514	0.16905	0.172741	0.177836	0.171667	0.175957	0.190375	0.208207	0.213745	0.210708	0.21417	0.210995	0.208192	0.211765	0.194894	0.190637	0.180647	0.168657	0.15615	0.155201	0.148789	0.151984	0.138343	0.128873	0.128419	0.125818	0.117121	0.121148	0.124346	0.113646	0.12131	0.11079	0.115743	0.109419	0.108711
1.6711	0.14035	0.141479	0.149761	0.150905	0.146204	0.147217	0.142306	0.161307	0.147694	0.147635	0.157307	0.158167	0.159382	0.168733	0.176472	0.170644	0.174409	0.18035	0.173612	0.178722	0.192293	0.209574	0.215588	0.212008	0.214301	0.210335	0.206285	0.209228	0.190896	0.187055	0.176034	0.16525	0.15278	0.152072	0.14686	0.150024	0.137522	0.128522	0.127612	0.125523	0.117269	0.120943	0.125706	0.114647	0.121747	0.11157	0.116513	0.11114	0.109887
1.67081	0.141178	0.141838	0.151977	0.151808	0.146826	0.148607	0.143632	0.162614	0.149246	0.148989	0.159562	0.159436	0.161153	0.170697	0.178365	0.172873	0.17635	0.182027	0.176453	0.180824	0.194858	0.211372	0.216598	0.212929	0.214045	0.209086	0.204084	0.206053	0.187421	0.183026	0.173154	0.162059	0.149771	0.150215	0.145585	0.14845	0.136585	0.127272	0.128187	0.125661	0.117207	0.120783	0.126325	0.115102	0.122831	0.111953	0.117858	0.111278	0.110957
1.67051	0.139768	0.14006	0.148638	0.149402	0.145402	0.146896	0.141487	0.160747	0.147787	0.146634	0.157204	0.157265	0.159573	0.168927	0.176613	0.170394	0.174447	0.181356	0.17397	0.179782	0.19351	0.210226	0.214444	0.210274	0.210402	0.204671	0.197718	0.198794	0.179757	0.175454	0.165168	0.154505	0.14318	0.143825	0.139081	0.143977	0.132168	0.123028	0.123563	0.122045	0.11366	0.117151	0.122656	0.111691	0.119838	0.108952	0.114342	0.10859	0.107349
1.67022	0.13485	0.135255	0.144198	0.144548	0.140545	0.142283	0.136834	0.155945	0.142197	0.14171	0.152086	0.153472	0.154925	0.16514	0.172749	0.167645	0.17065	0.176808	0.170373	0.175547	0.188915	0.205572	0.209792	0.204695	0.203879	0.19657	0.18928	0.189909	0.170649	0.165888	0.155666	0.145468	0.134676	0.135748	0.131929	0.136708	0.125421	0.115915	0.117819	0.115898	0.107456	0.112057	0.117195	0.106387	0.114359	0.103521	0.109741	0.103342	0.102283
1.66993	0.139503	0.139708	0.149023	0.150314	0.146125	0.146715	0.142144	0.160877	0.147289	0.147318	0.157741	0.158472	0.160108	0.169689	0.178331	0.172973	0.176365	0.182794	0.175905	0.181429	0.194775	0.210446	0.214259	0.207802	0.206214	0.198561	0.189976	0.190204	0.170613	0.166228	0.156559	0.147282	0.136461	0.138119	0.135121	0.140074	0.128685	0.120528	0.121879	0.120544	0.11207	0.116897	0.121696	0.111092	0.119207	0.108742	0.114061	0.108486	0.107895
1.66964	0.140598	0.141452	0.150208	0.150865	0.147199	0.148904	0.143475	0.162817	0.148587	0.149073	0.159563	0.16085	0.162121	0.172244	0.180108	0.174729	0.179149	0.185209	0.178787	0.183273	0.196454	0.21211	0.213765	0.207826	0.204425	0.195991	0.186524	0.186411	0.167262	0.162996	0.153402	0.145127	0.135021	0.13658	0.133906	0.138859	0.128417	0.120386	0.121691	0.120888	0.113443	0.116762	0.122258	0.111803	0.120297	0.109912	0.115314	0.109682	0.10894
1.66935	0.14111	0.141502	0.150579	0.152013	0.147728	0.148815	0.14355	0.163118	0.149528	0.149295	0.160413	0.161194	0.163292	0.173133	0.18122	0.17564	0.179376	0.185582	0.17926	0.183789	0.197111	0.21203	0.214135	0.206173	0.20223	0.192128	0.182186	0.182316	0.162767	0.158745	0.150608	0.141649	0.131775	0.134919	0.131881	0.138159	0.127413	0.119608	0.121564	0.119938	0.112384	0.116836	0.12184	0.111943	0.119839	0.109709	0.11503	0.109973	0.108888
1.66906	0.142812	0.1435	0.152925	0.153892	0.148978	0.151055	0.145355	0.164463	0.151519	0.151432	0.16217	0.163702	0.164869	0.175109	0.183899	0.178386	0.182563	0.188724	0.181771	0.18598	0.198947	0.212794	0.21435	0.204459	0.200123	0.190358	0.179563	0.179472	0.160093	0.15684	0.148335	0.140755	0.131422	0.13441	0.132501	0.138388	0.128171	0.120769	0.122174	0.120877	0.113637	0.117692	0.123914	0.113503	0.121585	0.111342	0.116753	0.111694	0.111465
1.66877	0.144609	0.145566	0.154434	0.155233	0.151557	0.153043	0.147565	0.167264	0.154114	0.154071	0.16483	0.16572	0.168675	0.178134	0.187029	0.180643	0.185877	0.191493	0.185154	0.189005	0.200641	0.214438	0.213717	0.204487	0.198629	0.187858	0.177329	0.176732	0.158437	0.155099	0.147414	0.139557	0.130997	0.134149	0.133132	0.138862	0.129393	0.121705	0.123609	0.122491	0.115533	0.120436	0.125482	0.11504	0.123699	0.113163	0.119116	0.114154	0.112663
1.66848	0.147778	0.14771	0.157259	0.158006	0.154007	0.1566	0.150761	0.169489	0.157123	0.157006	0.167648	0.168793	0.171706	0.181122	0.189412	0.185025	0.188435	0.194641	0.188191	0.191003	0.202044	0.21559	0.214499	0.203324	0.196997	0.185847	0.174805	0.175448	0.156861	0.154155	0.147026	0.139657	0.131979	0.135788	0.13369	0.14034	0.131083	0.123678	0.125518	0.125192	0.117763	0.122387	0.128606	0.11729	0.126124	0.115819	0.121672	0.115728	0.115224
1.66819	0.148135	0.148294	0.157303	0.158784	0.154522	0.1557	0.15093	0.170289	0.157224	0.157263	0.169317	0.169852	0.172098	0.182329	0.190824	0.185665	0.189627	0.195194	0.187678	0.191098	0.202101	0.213941	0.212325	0.200511	0.193529	0.1808	0.171398	0.171172	0.153147	0.150695	0.144263	0.136966	0.129876	0.134094	0.132493	0.139521	0.129992	0.122932	0.125163	0.124639	0.116883	0.122278	0.128135	0.117679	0.125559	0.115407	0.122081	0.116154	0.115779
1.6679	0.145992	0.146835	0.155914	0.157215	0.15278	0.154349	0.149652	0.168698	0.156199	0.156111	0.166504	0.168446	0.171276	0.181663	0.189619	0.18528	0.188708	0.194373	0.187212	0.189501	0.19917	0.210718	0.208451	0.195086	0.187833	0.175652	0.165185	0.16566	0.147654	0.146197	0.140058	0.133831	0.125735	0.131031	0.129167	0.137089	0.127592	0.120623	0.122575	0.122291	0.11553	0.120428	0.126135	0.115652	0.123837	0.113882	0.119559	0.114208	0.114298
1.66761	0.147018	0.146931	0.156964	0.157827	0.153654	0.155276	0.150237	0.17003	0.156998	0.156661	0.167667	0.168979	0.171948	0.182952	0.190674	0.185651	0.189918	0.195429	0.18811	0.189166	0.19817	0.20915	0.205971	0.191667	0.184522	0.172039	0.161216	0.162523	0.145526	0.143823	0.138057	0.132335	0.124996	0.129648	0.129112	0.136256	0.127444	0.120071	0.122795	0.122688	0.11559	0.120268	0.126297	0.116092	0.124496	0.114266	0.120203	0.114702	0.114287
1.66732	0.152548	0.153454	0.162056	0.163755	0.159171	0.161547	0.156851	0.175798	0.163649	0.163554	0.173707	0.176214	0.178396	0.188478	0.197405	0.192057	0.196057	0.201164	0.193368	0.194204	0.202667	0.211816	0.207463	0.193529	0.185558	0.173517	0.163028	0.165073	0.147673	0.147151	0.141417	0.13654	0.129552	0.134647	0.134339	0.141425	0.132529	0.125467	0.128373	0.127826	0.120785	0.125918	0.132111	0.121763	0.12995	0.120097	0.125976	0.120362	0.120141
1.66703	0.148661	0.149648	0.158864	0.15993	0.155969	0.157789	0.152938	0.172242	0.159621	0.160903	0.171139	0.172763	0.175015	0.185943	0.19447	0.189152	0.192816	0.197746	0.18936	0.18988	0.197288	0.205769	0.200969	0.186204	0.178109	0.166201	0.156022	0.157334	0.141441	0.141246	0.136145	0.130868	0.124646	0.129736	0.128927	0.13705	0.128195	0.121827	0.123824	0.12385	0.116705	0.121636	0.127821	0.117879	0.126509	0.116096	0.122372	0.1167	0.116301
1.66674	0.153247	0.15407	0.163513	0.164388	0.16051	0.162881	0.157327	0.176869	0.16468	0.164974	0.176483	0.178076	0.180638	0.190974	0.199272	0.194512	0.198121	0.202381	0.193334	0.192972	0.199079	0.20752	0.201452	0.186891	0.178376	0.166297	0.15704	0.159749	0.143621	0.14324	0.13888	0.134296	0.127923	0.133402	0.133247	0.141099	0.132279	0.126023	0.128275	0.128259	0.121402	0.126191	0.132288	0.122413	0.130911	0.120298	0.127316	0.121995	0.121252
1.66645	0.156187	0.157277	0.166838	0.167816	0.163695	0.166179	0.161676	0.180224	0.167827	0.168703	0.179831	0.181368	0.184465	0.194907	0.202937	0.19809	0.201085	0.20501	0.195366	0.194369	0.200008	0.207422	0.201162	0.186077	0.177989	0.166057	0.157331	0.160322	0.144736	0.144926	0.14068	0.136274	0.130461	0.136129	0.136036	0.143477	0.134806	0.128582	0.13138	0.131233	0.124627	0.129527	0.136217	0.125909	0.134506	0.124586	0.130462	0.124824	0.124083
1.66616	0.155782	0.156657	0.165397	0.166972	0.16288	0.164857	0.160244	0.179774	0.167475	0.168031	0.179775	0.180652	0.18377	0.194016	0.202567	0.197382	0.200192	0.203375	0.192718	0.190803	0.19615	0.20264	0.196751	0.181028	0.172893	0.161175	0.153159	0.156597	0.141088	0.142329	0.137493	0.133686	0.127839	0.133866	0.133597	0.142233	0.133331	0.126282	0.129308	0.129563	0.122994	0.127363	0.133867	0.12357	0.132738	0.122875	0.128949	0.12383	0.123015
1.66587	0.156076	0.157552	0.166833	0.168023	0.164392	0.16551	0.161094	0.18095	0.168772	0.169701	0.180382	0.182517	0.185412	0.195894	0.204313	0.199117	0.201226	0.204419	0.192655	0.189568	0.194638	0.20044	0.192841	0.17821	0.170258	0.159163	0.151231	0.154508	0.140209	0.141274	0.137939	0.13332	0.128086	0.133803	0.134218	0.142768	0.134056	0.127827	0.130465	0.130739	0.123591	0.12832	0.135157	0.125147	0.133694	0.123731	0.129757	0.124967	0.124032
1.66558	0.155855	0.157176	0.166496	0.168127	0.163897	0.166387	0.161465	0.181469	0.16902	0.169347	0.180722	0.182951	0.18608	0.196269	0.204538	0.198906	0.200754	0.203121	0.190739	0.187365	0.191073	0.196672	0.189222	0.174399	0.167135	0.156514	0.148693	0.152379	0.138508	0.139383	0.136163	0.131773	0.127102	0.133048	0.133753	0.141736	0.133954	0.127373	0.130235	0.130195	0.123843	0.128419	0.13535	0.124746	0.133937	0.123615	0.130079	0.124798	0.124096
1.66529	0.158357	0.159493	0.168623	0.170438	0.166357	0.168627	0.16448	0.184019	0.171593	0.172867	0.183949	0.185607	0.189102	0.199263	0.207427	0.200921	0.202603	0.204897	0.191263	0.18694	0.189981	0.195062	0.188165	0.172866	0.165941	0.155934	0.148502	0.152814	0.138854	0.141033	0.137321	0.133928	0.128934	0.134996	0.135454	0.14379	0.135874	0.12896	0.132345	0.13239	0.125964	0.13082	0.137029	0.127162	0.136295	0.125424	0.132122	0.126439	0.126015
1.665	0.160359	0.161334	0.170365	0.171739	0.168115	0.170331	0.166101	0.185308	0.173953	0.175145	0.185639	0.18759	0.190918	0.20101	0.208834	0.202517	0.203223	0.204806	0.190389	0.185583	0.188282	0.193002	0.185848	0.170787	0.16434	0.15465	0.147396	0.152483	0.139091	0.141723	0.137675	0.134589	0.130002	0.135718	0.136412	0.144604	0.136282	0.130037	0.133856	0.133652	0.127495	0.131905	0.138364	0.128402	0.137269	0.126967	0.132978	0.12774	0.127729
1.66471	0.166098	0.166785	0.176416	0.177626	0.173498	0.175771	0.171962	0.191454	0.179153	0.180509	0.191381	0.193855	0.196302	0.206705	0.214492	0.207549	0.207366	0.207611	0.193345	0.187519	0.189594	0.194734	0.187548	0.173468	0.167457	0.157331	0.151622	0.156624	0.143145	0.145164	0.142803	0.139429	0.134586	0.141304	0.141882	0.150656	0.14209	0.136042	0.138987	0.13897	0.132912	0.13709	0.144437	0.133959	0.143285	0.132646	0.139211	0.134276	0.133586
1.66442	0.163414	0.16456	0.174665	0.175417	0.17192	0.174436	0.170183	0.190082	0.177771	0.179343	0.190009	0.19256	0.194915	0.205414	0.212558	0.20441	0.204545	0.204544	0.188384	0.18236	0.184236	0.189207	0.18253	0.168429	0.162476	0.153417	0.147603	0.153451	0.140198	0.142778	0.139627	0.136737	0.132542	0.138239	0.139388	0.147472	0.139744	0.133368	0.137267	0.137137	0.130965	0.13616	0.141376	0.13194	0.141088	0.130983	0.13731	0.132032	0.130717
1.66413	0.166109	0.167354	0.177432	0.178086	0.174673	0.176575	0.173235	0.192074	0.181052	0.180922	0.193181	0.195202	0.198122	0.206994	0.214623	0.206152	0.205082	0.203932	0.187965	0.180998	0.182828	0.187606	0.181401	0.168195	0.162331	0.153733	0.148637	0.154048	0.141379	0.144165	0.141739	0.138582	0.13416	0.140208	0.140215	0.149922	0.141618	0.13598	0.139049	0.139	0.133323	0.137174	0.144486	0.134227	0.143079	0.132849	0.139606	0.133757	0.133191
1.66384	0.165327	0.16675	0.175931	0.177767	0.174215	0.17679	0.17323	0.192247	0.180472	0.181546	0.193294	0.194678	0.198363	0.207531	0.213808	0.205213	0.20276	0.201485	0.184446	0.177621	0.178354	0.184306	0.178208	0.165054	0.160526	0.151754	0.146186	0.1528	0.139424	0.142288	0.140212	0.137936	0.132732	0.139559	0.14024	0.148865	0.140486	0.134572	0.138753	0.138715	0.131935	0.137043	0.143766	0.133699	0.142834	0.13283	0.13898	0.133414	0.133055
1.66355	0.166174	0.167961	0.176796	0.177915	0.174828	0.177036	0.173866	0.193145	0.181537	0.182748	0.194086	0.195564	0.198562	0.207672	0.214167	0.204227	0.202076	0.199088	0.181862	0.17448	0.175761	0.181691	0.17619	0.163542	0.158407	0.149978	0.145654	0.151773	0.139023	0.142003	0.139689	0.13809	0.132898	0.139989	0.140005	0.149368	0.141067	0.134805	0.138593	0.13985	0.132788	0.13754	0.144247	0.134431	0.142731	0.132961	0.139106	0.13441	0.13384
1.66326	0.171007	0.171076	0.181023	0.182768	0.179343	0.18143	0.178075	0.197703	0.185896	0.187923	0.19819	0.200418	0.202523	0.212144	0.2166	0.206918	0.204194	0.200401	0.182799	0.17528	0.177181	0.182896	0.177629	0.164554	0.160916	0.1533	0.148761	0.155468	0.142627	0.14637	0.143954	0.141698	0.137166	0.143903	0.144465	0.152915	0.146081	0.139396	0.142884	0.143125	0.136977	0.141836	0.148678	0.138695	0.147926	0.137094	0.143879	0.138799	0.138496
1.66297	0.170622	0.172006	0.181278	0.183582	0.179944	0.182423	0.178797	0.198461	0.187035	0.188725	0.198925	0.201185	0.203201	0.211619	0.216376	0.20503	0.20128	0.197772	0.179249	0.172257	0.174317	0.180048	0.175218	0.16362	0.159219	0.151974	0.147284	0.15441	0.141766	0.14521	0.143468	0.140769	0.136454	0.143326	0.144221	0.153122	0.145273	0.139752	0.142922	0.143637	0.136692	0.141164	0.148239	0.138383	0.1476	0.137103	0.143533	0.138841	0.138079
1.66268	0.166791	0.167715	0.177722	0.179549	0.175952	0.178466	0.174975	0.195137	0.183195	0.184933	0.195277	0.197904	0.199102	0.206921	0.21175	0.199902	0.194977	0.190681	0.17246	0.164917	0.167831	0.173826	0.169477	0.157833	0.153627	0.146496	0.142281	0.149759	0.136767	0.140636	0.138655	0.136621	0.13231	0.139304	0.139735	0.149307	0.141651	0.13536	0.138818	0.139093	0.132617	0.137469	0.14437	0.134341	0.143188	0.133719	0.139461	0.134878	0.134313
1.6624	0.170835	0.170948	0.180894	0.182661	0.179504	0.182126	0.178668	0.199128	0.18744	0.188439	0.198897	0.200784	0.201941	0.209249	0.212503	0.200307	0.195663	0.191419	0.172174	0.165366	0.167836	0.174814	0.170298	0.159142	0.155889	0.148701	0.144901	0.152105	0.140344	0.143063	0.141579	0.139509	0.135382	0.14241	0.143062	0.152327	0.144282	0.13888	0.142183	0.142191	0.136366	0.140694	0.148112	0.137665	0.14698	0.137127	0.143553	0.138394	0.13757
1.66211	0.175682	0.176507	0.186179	0.188249	0.185416	0.1872	0.184896	0.203804	0.192663	0.193648	0.203807	0.205274	0.206385	0.213657	0.215716	0.202959	0.197436	0.192604	0.174085	0.166941	0.169859	0.177196	0.173409	0.162332	0.159388	0.152796	0.149503	0.155928	0.143986	0.147753	0.145601	0.143845	0.140308	0.14754	0.148016	0.156597	0.149897	0.143824	0.147011	0.147463	0.141167	0.145923	0.152993	0.142983	0.152019	0.14192	0.147617	0.14239	0.142851
1.66182	0.173092	0.174185	0.184375	0.185882	0.183156	0.185295	0.182661	0.20276	0.190424	0.191984	0.201927	0.203165	0.203664	0.209536	0.212258	0.198823	0.192101	0.187411	0.169118	0.161375	0.165454	0.172681	0.169442	0.158814	0.156209	0.14922	0.144938	0.153178	0.141633	0.14537	0.143652	0.141603	0.137958	0.143797	0.145505	0.15452	0.147063	0.140561	0.144394	0.144664	0.138831	0.143284	0.150405	0.140791	0.149349	0.139253	0.145514	0.141037	0.14023
1.66153	0.179157	0.180166	0.190254	0.191731	0.189355	0.191956	0.189132	0.208589	0.19691	0.197875	0.208466	0.208547	0.209036	0.214299	0.215915	0.202004	0.195546	0.190786	0.171715	0.165819	0.169274	0.177403	0.173923	0.163178	0.161603	0.154529	0.150876	0.159037	0.147379	0.150588	0.148884	0.147504	0.143654	0.15079	0.151557	0.160493	0.153308	0.147246	0.151008	0.150968	0.14561	0.149874	0.15686	0.14692	0.155932	0.145875	0.152274	0.147279	0.146762
1.66124	0.179219	0.180883	0.191059	0.192329	0.189707	0.191499	0.189105	0.209229	0.197215	0.198044	0.208085	0.208331	0.207541	0.212648	0.213549	0.198901	0.192786	0.187589	0.169037	0.162916	0.167441	0.175379	0.172542	0.162159	0.159871	0.153939	0.150313	0.158391	0.146754	0.150534	0.148768	0.146649	0.143627	0.150401	0.151298	0.15981	0.152891	0.147157	0.151043	0.150927	0.144585	0.149749	0.156722	0.146695	0.15595	0.145528	0.152087	0.147266	0.146269
1.66095	0.179037	0.180874	0.190629	0.191941	0.189551	0.191503	0.188709	0.209228	0.196909	0.197873	0.207586	0.2066	0.205987	0.210377	0.210478	0.195586	0.188773	0.184232	0.16628	0.159579	0.164828	0.173379	0.170986	0.160474	0.158428	0.152541	0.148828	0.1576	0.145871	0.149448	0.148463	0.14674	0.142589	0.149818	0.151373	0.159499	0.152571	0.146581	0.149818	0.150637	0.144694	0.148972	0.155297	0.146662	0.154807	0.145134	0.151412	0.145575	0.145541
1.66067	0.188977	0.190777	0.200243	0.202487	0.199574	0.202394	0.199469	0.219114	0.207355	0.207755	0.21683	0.215951	0.214309	0.217733	0.217727	0.202617	0.196571	0.191272	0.173027	0.168172	0.173239	0.181662	0.179353	0.169709	0.167784	0.162252	0.159071	0.16724	0.155185	0.159229	0.157865	0.15607	0.152535	0.159787	0.16062	0.170234	0.162818	0.156249	0.159603	0.160387	0.154795	0.159054	0.166243	0.156181	0.164717	0.155601	0.161538	0.156482	0.155959
1.66038	0.188659	0.190616	0.199659	0.201825	0.199119	0.20163	0.199444	0.218404	0.206027	0.2068	0.216091	0.214295	0.211736	0.214804	0.214621	0.199016	0.192104	0.188129	0.170241	0.164863	0.170271	0.179661	0.177675	0.167801	0.166171	0.159881	0.157581	0.165442	0.154105	0.158064	0.156685	0.15529	0.151266	0.158324	0.15973	0.16867	0.161873	0.155623	0.159476	0.159316	0.153557	0.158341	0.165239	0.155119	0.164173	0.15452	0.160685	0.155542	0.155518
1.66009	0.186427	0.188088	0.19866	0.199982	0.1971	0.20013	0.19686	0.21746	0.204736	0.204751	0.213153	0.210695	0.20786	0.211026	0.209667	0.194302	0.187479	0.183193	0.165883	0.161123	0.166786	0.176254	0.174421	0.165028	0.163582	0.157478	0.154845	0.163117	0.152022	0.155617	0.154925	0.153154	0.148923	0.156373	0.157387	0.166284	0.159575	0.153058	0.156884	0.157491	0.150996	0.155969	0.163216	0.153616	0.162598	0.152818	0.158505	0.153354	0.154096
1.6598	0.192116	0.193076	0.203599	0.205721	0.201989	0.205251	0.202475	0.221745	0.209359	0.209037	0.216899	0.214081	0.210681	0.213499	0.212237	0.196552	0.190105	0.185733	0.168298	0.164361	0.170352	0.180911	0.178908	0.169329	0.167391	0.162652	0.159413	0.168002	0.156299	0.161065	0.159799	0.157849	0.154405	0.161498	0.16215	0.171682	0.164857	0.158325	0.162401	0.163246	0.156345	0.161033	0.168296	0.158961	0.167943	0.157024	0.164194	0.158356	0.158986
1.65952	0.193357	0.195691	0.205165	0.207316	0.204657	0.207284	0.204665	0.223832	0.210888	0.210444	0.217964	0.214077	0.210036	0.21213	0.210779	0.195172	0.189049	0.185648	0.168624	0.164788	0.170778	0.180855	0.179544	0.170005	0.168944	0.163321	0.160793	0.169769	0.157794	0.162833	0.161633	0.159818	0.155644	0.163784	0.163711	0.172983	0.16671	0.160507	0.164191	0.164398	0.158791	0.162731	0.169482	0.160391	0.169453	0.159624	0.165617	0.160505	0.160239
1.65923	0.197807	0.199545	0.209469	0.211703	0.20906	0.211616	0.209098	0.228208	0.214783	0.21363	0.220397	0.21652	0.211956	0.213744	0.212473	0.197212	0.190592	0.187012	0.171479	0.167288	0.173413	0.184477	0.182593	0.173794	0.172247	0.167376	0.164493	0.172794	0.161685	0.166131	0.165149	0.163661	0.159695	0.166991	0.168489	0.176746	0.170094	0.164648	0.167755	0.168767	0.162091	0.166759	0.174431	0.164794	0.173292	0.163491	0.169823	0.164504	0.164502
1.65894	0.1968	0.19823	0.208251	0.210274	0.20796	0.210534	0.207335	0.22629	0.212772	0.210983	0.21733	0.213225	0.207871	0.209763	0.208453	0.192887	0.1874	0.184131	0.167658	0.164104	0.171248	0.181174	0.180261	0.17153	0.170818	0.164881	0.162762	0.170938	0.159957	0.164446	0.163439	0.161636	0.158377	0.164943	0.166041	0.175469	0.169176	0.16257	0.166368	0.167118	0.160486	0.16538	0.172545	0.163031	0.172187	0.161536	0.168108	0.1626	0.162955
1.65865	0.199424	0.201163	0.211408	0.213172	0.211163	0.213613	0.209848	0.229112	0.21508	0.212849	0.218891	0.213227	0.208616	0.209458	0.207772	0.193676	0.187909	0.184557	0.1695	0.165772	0.173209	0.183478	0.182921	0.17398	0.172889	0.167696	0.165081	0.174297	0.163086	0.167274	0.16606	0.164693	0.161166	0.167641	0.16939	0.178643	0.171616	0.164854	0.168806	0.169687	0.16365	0.167943	0.175113	0.166093	0.175085	0.164731	0.170856	0.165435	0.165202
1.65837	0.197353	0.19904	0.208954	0.211737	0.20886	0.211215	0.208451	0.226223	0.212786	0.209136	0.214086	0.208408	0.203039	0.20469	0.203751	0.189039	0.183678	0.1809	0.165499	0.162828	0.169858	0.18063	0.179711	0.171026	0.169864	0.164186	0.16266	0.171478	0.160566	0.164409	0.163866	0.162388	0.158561	0.166428	0.166721	0.175735	0.16915	0.163195	0.166792	0.167756	0.161149	0.166033	0.173113	0.163654	0.172171	0.162541	0.168799	0.163486	0.163243
1.65808	0.201388	0.203001	0.213384	0.214961	0.212295	0.215047	0.211608	0.229653	0.214742	0.21186	0.216346	0.210459	0.204689	0.205992	0.205029	0.190765	0.18534	0.183113	0.168124	0.165355	0.17258	0.183477	0.18237	0.174321	0.172989	0.168443	0.165695	0.174704	0.163767	0.167887	0.166982	0.166095	0.16193	0.170063	0.170101	0.179347	0.172502	0.166517	0.170281	0.1707	0.165096	0.168997	0.177032	0.167129	0.176333	0.166457	0.172135	0.166972	0.167346
1.65779	0.202521	0.20477	0.214283	0.217506	0.214625	0.216479	0.212803	0.230006	0.214662	0.211415	0.215536	0.209511	0.203286	0.204429	0.203958	0.189409	0.185178	0.183725	0.168238	0.165897	0.173083	0.18432	0.182959	0.174269	0.174752	0.169441	0.166992	0.175844	0.165156	0.168972	0.168247	0.166904	0.163686	0.170941	0.171774	0.180442	0.173819	0.168072	0.17158	0.172359	0.167279	0.170643	0.177421	0.168462	0.177788	0.1674	0.17344	0.16865	0.16834
1.65751	0.201869	0.204299	0.214126	0.216335	0.213288	0.215828	0.211617	0.228207	0.213208	0.208541	0.212227	0.206116	0.199826	0.20141	0.200886	0.186531	0.183159	0.180569	0.166286	0.16396	0.171717	0.182351	0.182148	0.173644	0.172835	0.167734	0.165779	0.174759	0.164075	0.167519	0.167313	0.165637	0.162259	0.169431	0.170239	0.179649	0.17254	0.166762	0.170772	0.171107	0.165178	0.169989	0.176812	0.167655	0.176554	0.16638	0.172443	0.167247	0.167486
1.65722	0.206368	0.209162	0.218776	0.220747	0.217486	0.220194	0.215212	0.232219	0.216087	0.210844	0.214311	0.20791	0.202128	0.203619	0.203049	0.189989	0.185796	0.183957	0.169601	0.167704	0.175705	0.186998	0.185965	0.177951	0.176842	0.172036	0.169787	0.179088	0.168195	0.171756	0.17181	0.169878	0.16655	0.174137	0.175475	0.184118	0.177552	0.171523	0.175433	0.176481	0.169775	0.174547	0.181727	0.171679	0.180716	0.171149	0.17742	0.172066	0.172353
1.65693	0.208633	0.211043	0.221478	0.2232	0.219909	0.222034	0.216988	0.232862	0.216665	0.211403	0.214579	0.208083	0.202047	0.20345	0.203496	0.190668	0.186915	0.185568	0.171086	0.168838	0.177207	0.18811	0.187833	0.17982	0.179059	0.173795	0.171993	0.180664	0.169916	0.174721	0.173662	0.17226	0.168669	0.176255	0.177181	0.186227	0.17933	0.172455	0.177894	0.177855	0.172062	0.177046	0.183332	0.173684	0.183006	0.172877	0.17923	0.174074	0.173839
1.65665	0.206692	0.208388	0.218523	0.22053	0.217675	0.218863	0.213992	0.228872	0.211742	0.206673	0.20908	0.20225	0.196641	0.199156	0.199287	0.185805	0.182567	0.181337	0.167284	0.165541	0.17285	0.184869	0.183868	0.176282	0.175621	0.170586	0.168905	0.177646	0.167259	0.171478	0.170784	0.169763	0.165661	0.172436	0.174629	0.183161	0.176437	0.170225	0.174744	0.174616	0.168904	0.173778	0.180702	0.171196	0.179989	0.170379	0.176405	0.17112	0.170865
1.65636	0.209827	0.21094	0.221405	0.223945	0.220346	0.221135	0.215666	0.230941	0.213151	0.207424	0.209312	0.202784	0.197951	0.200004	0.20054	0.187656	0.183931	0.18384	0.16984	0.167703	0.175863	0.187473	0.187154	0.179257	0.178804	0.173061	0.172104	0.180712	0.170479	0.174076	0.173422	0.172632	0.168672	0.175803	0.177155	0.186075	0.179132	0.173542	0.176979	0.178105	0.172565	0.176973	0.183744	0.174471	0.182974	0.173716	0.17941	0.17428	0.1746
1.65607	0.216318	0.218552	0.227807	0.229567	0.226214	0.226173	0.220671	0.234977	0.217349	0.210495	0.213441	0.207346	0.202199	0.20387	0.205266	0.192846	0.19003	0.189214	0.175063	0.173636	0.181807	0.193164	0.192883	0.184792	0.184304	0.179697	0.178034	0.187012	0.176422	0.180599	0.179427	0.178529	0.174714	0.182781	0.18312	0.192344	0.186001	0.179379	0.183699	0.184077	0.178318	0.18289	0.190096	0.180504	0.189644	0.179544	0.186025	0.181017	0.180215
1.65579	0.217095	0.218842	0.22908	0.230206	0.226348	0.226727	0.219726	0.234398	0.216072	0.209388	0.211837	0.205337	0.200276	0.203312	0.20478	0.192239	0.189367	0.189391	0.175274	0.174141	0.181947	0.193517	0.19326	0.185048	0.184501	0.179996	0.178179	0.187306	0.176331	0.180629	0.179806	0.178754	0.175368	0.182903	0.183687	0.192576	0.185821	0.180476	0.184059	0.184758	0.178664	0.183156	0.190002	0.181115	0.190384	0.179779	0.186162	0.180668	0.181078
1.6555	0.220111	0.222627	0.231539	0.233364	0.228525	0.228562	0.221732	0.235329	0.216698	0.210102	0.212808	0.206216	0.201776	0.204737	0.206301	0.194553	0.191951	0.191505	0.178231	0.176426	0.184549	0.196654	0.195971	0.188188	0.187489	0.182461	0.181007	0.190094	0.178687	0.183766	0.18317	0.18191	0.178318	0.185491	0.186833	0.196068	0.189456	0.182686	0.187202	0.187796	0.18251	0.186193	0.193378	0.184281	0.192898	0.183659	0.189747	0.184441	0.184668
1.65522	0.222014	0.223434	0.233212	0.234382	0.22962	0.229098	0.221695	0.235256	0.215671	0.209182	0.212309	0.206131	0.201539	0.204965	0.206671	0.19484	0.192241	0.192267	0.17947	0.177294	0.186088	0.196979	0.197458	0.189705	0.189063	0.184215	0.182624	0.191715	0.1811	0.18522	0.184472	0.183079	0.179131	0.187319	0.187378	0.197184	0.190823	0.184753	0.188621	0.188827	0.183354	0.188015	0.195017	0.185914	0.195001	0.184897	0.191078	0.185811	0.186353
1.65493	0.224216	0.225788	0.234215	0.236063	0.231346	0.229977	0.222238	0.235184	0.216051	0.208974	0.211946	0.206662	0.202026	0.205955	0.207773	0.195988	0.194182	0.193791	0.180397	0.179633	0.188081	0.199386	0.199524	0.191501	0.191238	0.186106	0.185231	0.193424	0.183138	0.187293	0.186882	0.185576	0.182363	0.189894	0.190244	0.198692	0.193141	0.186952	0.190449	0.191051	0.185219	0.190536	0.196353	0.187784	0.196811	0.186743	0.193325	0.187411	0.188385
1.65464	0.222138	0.223348	0.23318	0.233737	0.227773	0.226463	0.218446	0.231423	0.211933	0.205073	0.208895	0.202778	0.198342	0.20279	0.204297	0.193209	0.19049	0.191581	0.177995	0.177537	0.185625	0.197022	0.196832	0.18902	0.188238	0.183862	0.181878	0.191592	0.180194	0.185045	0.185015	0.183177	0.179494	0.186828	0.188474	0.196968	0.190907	0.184806	0.187995	0.188717	0.183408	0.187658	0.194974	0.185384	0.194676	0.184295	0.190968	0.185676	0.186072
1.65436	0.224972	0.226828	0.235956	0.2362	0.230364	0.228347	0.219268	0.232356	0.212285	0.205619	0.209655	0.204319	0.200189	0.204622	0.207021	0.195538	0.193609	0.193958	0.181156	0.179431	0.188147	0.199859	0.200298	0.192147	0.191472	0.18738	0.185884	0.194396	0.18374	0.18799	0.187315	0.186388	0.182693	0.189968	0.190891	0.199599	0.19342	0.188046	0.191447	0.192149	0.186765	0.190849	0.198242	0.188904	0.19763	0.187473	0.194637	0.188865	0.189505
1.65407	0.2266	0.227763	0.236046	0.236766	0.229842	0.227721	0.218695	0.231335	0.210854	0.205523	0.209066	0.203647	0.200749	0.204187	0.206834	0.19605	0.194523	0.194456	0.181649	0.180024	0.189322	0.200353	0.200771	0.19248	0.192606	0.188107	0.186256	0.195653	0.184499	0.188867	0.188181	0.187441	0.184081	0.191167	0.192489	0.200681	0.194463	0.188593	0.192501	0.193926	0.18785	0.191986	0.199063	0.189591	0.198129	0.189333	0.194875	0.189034	0.189892
1.65379	0.228473	0.230053	0.237993	0.237506	0.23081	0.228073	0.218477	0.231465	0.211902	0.205568	0.209362	0.204747	0.201326	0.205481	0.208172	0.197314	0.195795	0.196009	0.182733	0.181593	0.190215	0.201871	0.202711	0.195332	0.194296	0.190081	0.188458	0.197149	0.186245	0.190653	0.190684	0.188995	0.185333	0.193279	0.194662	0.202857	0.196947	0.190689	0.194339	0.195637	0.190159	0.194225	0.201673	0.192045	0.20132	0.191295	0.196593	0.191657	0.192026
1.6535	0.23129	0.231939	0.240661	0.239182	0.232277	0.229054	0.219668	0.231952	0.212678	0.206979	0.211164	0.206394	0.20275	0.207066	0.211091	0.200384	0.19779	0.198996	0.186291	0.184363	0.193116	0.204548	0.205091	0.197536	0.197174	0.193038	0.191281	0.200117	0.189412	0.194022	0.193403	0.192452	0.188927	0.195578	0.197302	0.205928	0.200045	0.193586	0.197339	0.198314	0.192116	0.196483	0.20368	0.194684	0.203499	0.19391	0.199913	0.194899	0.195569
1.65322	0.227677	0.229026	0.236742	0.234866	0.227374	0.22406	0.214656	0.2268	0.207622	0.201929	0.206136	0.202094	0.199095	0.204286	0.206678	0.196142	0.194304	0.194955	0.181747	0.181305	0.189713	0.202021	0.202463	0.194322	0.194522	0.188862	0.188049	0.196622	0.185607	0.190499	0.190132	0.189197	0.185255	0.192627	0.193644	0.203062	0.19595	0.189675	0.194109	0.194914	0.189308	0.193562	0.200351	0.191262	0.201103	0.190968	0.196495	0.191655	0.191691
1.65293	0.231191	0.230828	0.238508	0.236933	0.229434	0.225294	0.215685	0.227538	0.208736	0.203455	0.207984	0.203751	0.201124	0.206211	0.20957	0.198399	0.197977	0.198205	0.185072	0.183913	0.192585	0.204396	0.204805	0.196734	0.197183	0.191934	0.190792	0.199529	0.188709	0.193085	0.192779	0.192075	0.188191	0.195768	0.196316	0.205836	0.199548	0.193407	0.197515	0.19819	0.192578	0.196918	0.203843	0.194124	0.203538	0.19344	0.200126	0.194696	0.195128
1.65265	0.232336	0.232551	0.239046	0.236735	0.228988	0.225102	0.21516	0.227696	0.208898	0.203535	0.2079	0.204138	0.201591	0.207174	0.209806	0.199751	0.198391	0.199196	0.185762	0.185362	0.194133	0.20662	0.205854	0.198397	0.198304	0.193495	0.191449	0.201341	0.190765	0.195083	0.19424	0.19283	0.189758	0.197632	0.198472	0.20693	0.200901	0.19438	0.199047	0.199151	0.193957	0.198416	0.205487	0.195536	0.204824	0.195251	0.201418	0.195752	0.196434
1.65236	0.232837	0.232268	0.238898	0.23614	0.228151	0.223778	0.213685	0.226731	0.207285	0.203274	0.208443	0.204901	0.201723	0.206868	0.210531	0.200021	0.198729	0.199566	0.186497	0.185867	0.194025	0.205748	0.206766	0.19852	0.198731	0.194474	0.192787	0.201747	0.190906	0.195539	0.19498	0.194146	0.190178	0.197891	0.199055	0.20777	0.201309	0.195432	0.199709	0.20014	0.194426	0.198839	0.20584	0.197105	0.205475	0.195755	0.201696	0.196875	0.19688
1.65208	0.233424	0.232068	0.238452	0.235288	0.226566	0.222322	0.212727	0.22603	0.207097	0.202508	0.208004	0.203692	0.201773	0.207286	0.211136	0.200552	0.198952	0.200062	0.187075	0.186387	0.195065	0.207365	0.207376	0.199752	0.199479	0.194441	0.193567	0.202215	0.191556	0.195815	0.195632	0.194937	0.190911	0.198695	0.199307	0.208543	0.202265	0.196568	0.199813	0.200651	0.194858	0.199526	0.206949	0.19746	0.206585	0.196785	0.202376	0.197552	0.197923
1.65179	0.237715	0.23697	0.2426	0.239064	0.229945	0.225924	0.216239	0.230044	0.211205	0.206358	0.212204	0.209172	0.206897	0.212366	0.215674	0.205334	0.203729	0.205514	0.192156	0.19155	0.200189	0.212102	0.211836	0.20462	0.205023	0.200102	0.199208	0.207302	0.196868	0.20155	0.201389	0.200397	0.197131	0.204003	0.2054	0.213785	0.2077	0.200925	0.205122	0.206257	0.201258	0.204493	0.212355	0.202716	0.211665	0.201582	0.207535	0.203039	0.20317
1.65151	0.237953	0.235413	0.2412	0.237896	0.228545	0.224465	0.214552	0.228033	0.209822	0.20666	0.211596	0.208326	0.206687	0.212025	0.215909	0.206107	0.204301	0.205415	0.192857	0.191455	0.200455	0.211747	0.213211	0.205213	0.204805	0.201118	0.199051	0.207711	0.19755	0.201459	0.201131	0.200327	0.196258	0.204132	0.205428	0.213583	0.208085	0.201364	0.206023	0.206451	0.201145	0.205199	0.212013	0.202928	0.212446	0.201784	0.208556	0.203688	0.203692
1.65122	0.237345	0.235492	0.240779	0.236238	0.227568	0.223588	0.214577	0.228305	0.210098	0.206038	0.21179	0.208834	0.206345	0.212868	0.215718	0.206496	0.204762	0.206007	0.193599	0.191683	0.20124	0.213136	0.213272	0.205302	0.205644	0.201119	0.200005	0.209451	0.198554	0.202268	0.20184	0.200654	0.197478	0.205139	0.205973	0.21518	0.208408	0.20228	0.207561	0.207177	0.201886	0.205817	0.21352	0.203918	0.213637	0.203184	0.209464	0.204113	0.204234
1.65094	0.240499	0.238488	0.243149	0.238947	0.229747	0.225433	0.216932	0.230319	0.213224	0.209003	0.215081	0.211804	0.210137	0.21608	0.219564	0.209902	0.208768	0.209811	0.197014	0.196187	0.205124	0.216779	0.217531	0.210145	0.209048	0.204795	0.203721	0.211905	0.2021	0.206595	0.206462	0.204944	0.20154	0.209282	0.209759	0.218687	0.212677	0.206103	0.21023	0.211416	0.205468	0.209554	0.216723	0.207536	0.216828	0.20688	0.213137	0.208043	0.208108
1.65065	0.2347	0.2323	0.236613	0.23271	0.22323	0.219577	0.21078	0.225039	0.207791	0.20359	0.209196	0.206727	0.205444	0.211408	0.214432	0.204967	0.203698	0.204826	0.191851	0.190959	0.199995	0.212308	0.212507	0.20506	0.204572	0.199563	0.198775	0.208292	0.197333	0.201813	0.201182	0.200082	0.196802	0.204174	0.204721	0.214058	0.20751	0.20125	0.20574	0.206647	0.200636	0.205258	0.212283	0.20311	0.212414	0.202087	0.208608	0.202661	0.203614
1.65037	0.238752	0.235526	0.240085	0.236164	0.227359	0.222773	0.214201	0.228786	0.211687	0.208086	0.21407	0.211843	0.209835	0.215639	0.220005	0.209669	0.20815	0.209596	0.197369	0.196768	0.205576	0.216994	0.217517	0.210016	0.209719	0.204966	0.203417	0.213258	0.202339	0.207008	0.206431	0.205658	0.201873	0.209042	0.210404	0.219465	0.212586	0.20598	0.21091	0.211962	0.206018	0.210325	0.217397	0.209037	0.217917	0.207168	0.213784	0.208443	0.208454
1.65009	0.241372	0.238588	0.242011	0.238295	0.228501	0.225654	0.217417	0.231425	0.214252	0.211297	0.217745	0.214605	0.213269	0.219218	0.223148	0.212927	0.212543	0.213808	0.201124	0.199754	0.208836	0.220328	0.220986	0.214497	0.213842	0.208914	0.207986	0.21692	0.206419	0.210525	0.210483	0.208834	0.205145	0.212968	0.213664	0.222974	0.216202	0.210197	0.214949	0.215596	0.209898	0.214494	0.221361	0.21198	0.22149	0.211416	0.217443	0.211924	0.212568
1.6498	0.238105	0.234377	0.238879	0.233745	0.225357	0.221884	0.214144	0.228936	0.211453	0.2085	0.214745	0.21214	0.210724	0.216907	0.220847	0.211647	0.210051	0.211727	0.198636	0.198113	0.2065	0.21835	0.219434	0.211842	0.21158	0.206601	0.20571	0.214498	0.203022	0.208191	0.208098	0.206869	0.204022	0.211225	0.212025	0.220724	0.214274	0.208242	0.212222	0.213144	0.2077	0.21198	0.219385	0.210159	0.218881	0.209116	0.214806	0.209459	0.210557
1.64952	0.23914	0.235508	0.239146	0.23541	0.226718	0.223103	0.21568	0.230202	0.214117	0.210274	0.217399	0.214903	0.213666	0.219443	0.223901	0.213517	0.212861	0.214022	0.201017	0.200798	0.209433	0.221592	0.222112	0.213799	0.213782	0.209458	0.208018	0.217204	0.206694	0.211159	0.210984	0.20972	0.206548	0.213181	0.214393	0.223339	0.21721	0.211376	0.215483	0.215818	0.210026	0.214817	0.22197	0.213043	0.221728	0.211755	0.2182	0.212799	0.212498
1.64923	0.239948	0.236265	0.240251	0.236244	0.227464	0.224973	0.217022	0.232013	0.216028	0.21327	0.219139	0.217201	0.215591	0.221912	0.225631	0.215999	0.214632	0.216029	0.203433	0.202732	0.211549	0.224416	0.224422	0.216768	0.215719	0.212003	0.21091	0.219602	0.209117	0.213089	0.212837	0.212204	0.209218	0.216129	0.217029	0.226127	0.219861	0.214108	0.218362	0.218894	0.213183	0.217535	0.224602	0.21531	0.224642	0.214298	0.220453	0.215252	0.215468
1.64895	0.237037	0.233125	0.236803	0.233324	0.22493	0.222855	0.215016	0.230635	0.213646	0.211298	0.217304	0.215187	0.213923	0.220224	0.224382	0.214834	0.213612	0.213842	0.201911	0.201115	0.210267	0.22176	0.221835	0.21482	0.214418	0.210359	0.20931	0.217877	0.20765	0.211743	0.211837	0.210567	0.20706	0.214521	0.21547	0.224162	0.218392	0.212022	0.216519	0.216808	0.212034	0.214978	0.222298	0.213871	0.222344	0.212675	0.218731	0.213106	0.213933
1.64867	0.236949	0.233586	0.237051	0.23294	0.224725	0.222335	0.215768	0.229657	0.214324	0.211771	0.218203	0.215858	0.214403	0.221268	0.225053	0.21559	0.214037	0.21556	0.202802	0.202477	0.211664	0.222906	0.223777	0.216252	0.215385	0.211295	0.210311	0.218711	0.208346	0.212587	0.212408	0.211747	0.208473	0.215737	0.216764	0.225616	0.219702	0.213324	0.216975	0.218012	0.21242	0.216524	0.223229	0.214534	0.22351	0.214199	0.219908	0.214315	0.21478
1.64838	0.236646	0.232783	0.237529	0.233111	0.226141	0.222808	0.216583	0.231777	0.215967	0.213116	0.21972	0.217691	0.216041	0.222488	0.226624	0.217553	0.216443	0.217219	0.204924	0.204583	0.213112	0.225146	0.225134	0.218294	0.217851	0.21411	0.211752	0.221226	0.210732	0.2146	0.214909	0.214299	0.210192	0.21765	0.218886	0.227439	0.221572	0.215193	0.219677	0.219742	0.214476	0.218116	0.226196	0.216556	0.226027	0.2161	0.222372	0.21683	0.217102
1.6481	0.238795	0.235207	0.23948	0.236139	0.228078	0.226088	0.219595	0.235065	0.219323	0.216385	0.222844	0.220834	0.220227	0.225489	0.23042	0.220121	0.220163	0.22084	0.208792	0.208002	0.216692	0.22901	0.229282	0.221341	0.221382	0.21708	0.21562	0.224667	0.213766	0.218247	0.218279	0.216693	0.213282	0.221757	0.222923	0.230753	0.224859	0.2183	0.222899	0.223701	0.217754	0.222274	0.229484	0.22017	0.229227	0.219438	0.225249	0.22022	0.221142
1.64782	0.23919	0.235682	0.239873	0.236524	0.229234	0.227423	0.220825	0.236574	0.220045	0.217645	0.225193	0.223109	0.221669	0.228441	0.232414	0.222314	0.221378	0.22254	0.210309	0.209743	0.218284	0.230645	0.230711	0.223258	0.222832	0.219084	0.216989	0.226688	0.21626	0.220168	0.219567	0.219173	0.215643	0.222891	0.223703	0.232652	0.226611	0.220441	0.224619	0.225464	0.220473	0.22304	0.231351	0.222593	0.231544	0.221249	0.227134	0.222273	0.223027
1.64753	0.235935	0.232057	0.236677	0.234081	0.226937	0.224623	0.218952	0.233909	0.218436	0.216069	0.223074	0.220562	0.219844	0.22626	0.230544	0.220745	0.219916	0.220996	0.208322	0.207508	0.21661	0.228501	0.229349	0.222	0.220896	0.21664	0.215796	0.224406	0.214361	0.218417	0.218632	0.217745	0.21389	0.221775	0.222263	0.230707	0.225555	0.219136	0.223482	0.223777	0.218003	0.221971	0.22946	0.220607	0.229786	0.219723	0.225341	0.220218	0.221087
1.64725	0.235428	0.231645	0.23688	0.233759	0.226618	0.224652	0.21842	0.234423	0.218553	0.216325	0.223634	0.221477	0.220329	0.226961	0.231616	0.22129	0.220202	0.221554	0.209178	0.208301	0.217504	0.229413	0.22986	0.222397	0.222245	0.217361	0.216613	0.224863	0.215068	0.219356	0.218934	0.218441	0.215247	0.222598	0.222756	0.232006	0.225971	0.219197	0.223892	0.224229	0.219067	0.22321	0.230166	0.221517	0.230173	0.220193	0.226521	0.221211	0.221485
1.64697	0.236052	0.232423	0.23739	0.234044	0.227955	0.226279	0.219981	0.23632	0.220623	0.218431	0.225133	0.222672	0.222283	0.228487	0.23253	0.222921	0.222061	0.223162	0.211562	0.209708	0.21982	0.231235	0.232065	0.224152	0.223901	0.219027	0.218113	0.227303	0.216511	0.221204	0.220914	0.220729	0.217039	0.223883	0.224692	0.234027	0.227578	0.222025	0.2256	0.226551	0.220938	0.22481	0.232159	0.223044	0.232531	0.222781	0.228408	0.222404	0.223418
1.64668	0.236734	0.233295	0.238105	0.235973	0.229629	0.227629	0.221371	0.237741	0.22212	0.21998	0.226475	0.224949	0.224157	0.230115	0.234455	0.225058	0.223997	0.225839	0.213339	0.212244	0.221382	0.233258	0.233479	0.226056	0.225585	0.221194	0.219932	0.228708	0.219116	0.222944	0.222994	0.221753	0.218243	0.226033	0.226426	0.235033	0.22985	0.223178	0.227133	0.228668	0.222637	0.226456	0.23398	0.225117	0.234293	0.223657	0.230243	0.225517	0.225035
1.6464	0.23824	0.234722	0.24005	0.237529	0.231058	0.229474	0.224264	0.24055	0.224125	0.222542	0.229367	0.227306	0.226492	0.233446	0.237571	0.227269	0.226959	0.227753	0.215284	0.214913	0.224108	0.236119	0.236569	0.22855	0.228703	0.223627	0.222266	0.232066	0.221404	0.225569	0.225293	0.22443	0.221003	0.22866	0.229543	0.238181	0.2324	0.226167	0.230679	0.231434	0.225804	0.229429	0.237056	0.227787	0.237268	0.227144	0.23238	0.227679	0.228082
1.64612	0.239449	0.23685	0.241984	0.239275	0.23386	0.232083	0.226184	0.242295	0.227178	0.225284	0.231831	0.230358	0.228622	0.235898	0.239869	0.230307	0.229422	0.230555	0.218376	0.217674	0.226438	0.238738	0.239271	0.230964	0.230703	0.226453	0.225212	0.2351	0.224331	0.227671	0.228037	0.227511	0.223933	0.231152	0.232271	0.240608	0.234656	0.228845	0.232901	0.233871	0.228297	0.232193	0.239917	0.230872	0.239582	0.229972	0.235612	0.230399	0.231166
1.64584	0.237833	0.234568	0.240571	0.23913	0.231451	0.231685	0.224939	0.241917	0.2263	0.225134	0.231118	0.229268	0.228083	0.235144	0.239119	0.229266	0.228699	0.229525	0.217063	0.216787	0.225784	0.236966	0.238085	0.230589	0.229797	0.225694	0.22488	0.233839	0.223033	0.227074	0.227153	0.226434	0.223557	0.230127	0.231769	0.239799	0.233931	0.228208	0.232062	0.232807	0.22718	0.231803	0.238718	0.2292	0.238647	0.229261	0.234197	0.229503	0.230347
1.64555	0.238279	0.2357	0.241641	0.239233	0.233636	0.232081	0.227195	0.243741	0.227654	0.225514	0.232712	0.231015	0.229854	0.236597	0.240252	0.230631	0.230147	0.231212	0.218687	0.218013	0.227559	0.239146	0.240017	0.232222	0.232044	0.227665	0.22698	0.235334	0.224642	0.229221	0.229092	0.227808	0.22478	0.231908	0.233543	0.241815	0.23626	0.230064	0.233764	0.235006	0.229353	0.233423	0.240098	0.231339	0.240906	0.229942	0.236417	0.23155	0.231782
1.64527	0.236237	0.23282	0.239127	0.237275	0.231125	0.230099	0.224396	0.240798	0.225115	0.223469	0.229812	0.228551	0.227292	0.234518	0.237714	0.229299	0.228046	0.229006	0.217	0.216132	0.225492	0.237394	0.23784	0.230199	0.229589	0.225165	0.224296	0.233228	0.223018	0.226679	0.227685	0.226388	0.223056	0.230175	0.231132	0.239721	0.233978	0.228278	0.231502	0.233016	0.227516	0.231307	0.238748	0.228978	0.238493	0.22844	0.234526	0.228847	0.229231
1.64499	0.23573	0.233575	0.239294	0.237755	0.231715	0.230838	0.22613	0.242109	0.22641	0.224238	0.231563	0.229884	0.228821	0.23565	0.239494	0.229956	0.229122	0.230535	0.217946	0.217275	0.226518	0.238915	0.238979	0.231887	0.230924	0.226694	0.225402	0.2352	0.223933	0.227915	0.228772	0.227787	0.224239	0.231695	0.231718	0.240533	0.235496	0.22844	0.232979	0.234002	0.228711	0.232325	0.239816	0.2304	0.239758	0.230032	0.23567	0.230288	0.231175
1.64471	0.238208	0.236104	0.24243	0.241007	0.23503	0.234321	0.228248	0.244956	0.229635	0.227793	0.234413	0.232941	0.232103	0.238844	0.24286	0.233096	0.232645	0.233683	0.221216	0.220386	0.229514	0.241256	0.241704	0.234348	0.233835	0.22977	0.228369	0.238163	0.227364	0.231331	0.231013	0.230726	0.226665	0.234755	0.235149	0.243973	0.238545	0.232039	0.235747	0.237248	0.231911	0.235557	0.242337	0.233994	0.242465	0.232909	0.238461	0.233685	0.234149
1.64442	0.237765	0.236356	0.242058	0.24111	0.23518	0.2347	0.229082	0.246176	0.229637	0.228128	0.235091	0.234383	0.232826	0.239457	0.243652	0.234021	0.233042	0.234735	0.222425	0.221954	0.230719	0.242287	0.242631	0.235319	0.235246	0.230972	0.230043	0.238899	0.227793	0.232373	0.232002	0.231721	0.227815	0.235755	0.23614	0.244717	0.239097	0.233076	0.237605	0.238035	0.232442	0.236431	0.243651	0.23467	0.244142	0.233789	0.239894	0.234523	0.235309
1.64414	0.237725	0.236085	0.241829	0.24079	0.234661	0.234849	0.229211	0.246038	0.229734	0.228395	0.235482	0.233401	0.232672	0.23937	0.243224	0.234072	0.233289	0.234327	0.221949	0.221726	0.230152	0.242378	0.243351	0.235532	0.235372	0.231172	0.230176	0.238994	0.228348	0.232307	0.232278	0.231363	0.228636	0.235941	0.236084	0.244941	0.239643	0.233447	0.237029	0.237858	0.232674	0.236371	0.244218	0.234862	0.244087	0.234	0.239712	0.234461	0.234561
1.64386	0.239176	0.237616	0.244265	0.243266	0.237337	0.236748	0.231059	0.248201	0.232804	0.230747	0.238124	0.236103	0.235289	0.241342	0.245975	0.236841	0.235299	0.237235	0.225049	0.223412	0.232902	0.244339	0.244877	0.238146	0.238028	0.23289	0.232027	0.241072	0.231011	0.234254	0.234968	0.234479	0.230665	0.238292	0.238318	0.247453	0.24215	0.235528	0.239615	0.240182	0.234772	0.238718	0.245839	0.236749	0.246211	0.235913	0.242083	0.236466	0.237314
1.64358	0.241052	0.239019	0.245589	0.24453	0.238895	0.238143	0.23329	0.250229	0.233821	0.23296	0.239704	0.238112	0.236244	0.24319	0.248007	0.238478	0.237562	0.238536	0.226383	0.225757	0.234198	0.246308	0.246703	0.239429	0.23908	0.23476	0.233916	0.242545	0.232146	0.236337	0.236365	0.236447	0.232646	0.239411	0.240769	0.249306	0.243628	0.238054	0.241373	0.242201	0.236899	0.240485	0.247647	0.238831	0.248049	0.238189	0.243507	0.238135	0.23828
1.6433	0.239218	0.237593	0.244588	0.243311	0.236894	0.237197	0.231879	0.248379	0.232949	0.231315	0.238406	0.237061	0.236075	0.241731	0.246388	0.236993	0.236372	0.237802	0.225247	0.225022	0.233912	0.245341	0.245973	0.238184	0.23823	0.233758	0.232443	0.241342	0.231346	0.235279	0.235668	0.234567	0.231421	0.239101	0.23968	0.248091	0.242693	0.236377	0.240654	0.241512	0.23595	0.239401	0.246604	0.237772	0.246802	0.23646	0.242689	0.2376	0.237579
1.64301	0.240736	0.23956	0.245821	0.24539	0.239727	0.239013	0.233678	0.25059	0.234764	0.23357	0.240442	0.239013	0.238328	0.244924	0.248601	0.239073	0.238398	0.239167	0.227381	0.226743	0.23612	0.247374	0.24794	0.240912	0.240601	0.235829	0.235088	0.244198	0.23354	0.237766	0.23799	0.237308	0.233683	0.241258	0.241526	0.250517	0.244506	0.238439	0.242771	0.243388	0.23788	0.241282	0.248669	0.239738	0.249412	0.238504	0.244852	0.239863	0.239679
1.64273	0.241668	0.240535	0.247371	0.245698	0.240899	0.240143	0.235545	0.251728	0.236382	0.23481	0.241935	0.239715	0.238807	0.24613	0.250223	0.240828	0.238932	0.240501	0.228835	0.228602	0.237204	0.248569	0.24894	0.241953	0.241714	0.237094	0.236288	0.244975	0.235115	0.238675	0.238826	0.238471	0.234812	0.2422	0.242628	0.251331	0.24563	0.239248	0.244386	0.244701	0.239033	0.243314	0.249753	0.241066	0.249624	0.240469	0.246444	0.24109	0.24135
1.64245	0.23779	0.236566	0.243632	0.242554	0.237145	0.236947	0.231565	0.247882	0.232355	0.231046	0.238118	0.236278	0.235462	0.242247	0.246339	0.23709	0.235704	0.23733	0.225241	0.224618	0.233896	0.245321	0.245894	0.238151	0.237786	0.233538	0.232551	0.241794	0.231162	0.235233	0.235304	0.235271	0.231442	0.238624	0.23888	0.24775	0.242382	0.235752	0.240435	0.241288	0.235607	0.239139	0.246651	0.237541	0.246688	0.236677	0.243039	0.237824	0.237366
1.64217	0.242073	0.240865	0.248037	0.247477	0.241696	0.241468	0.236459	0.253425	0.238097	0.236688	0.243036	0.241496	0.240737	0.247424	0.25144	0.242253	0.241513	0.242283	0.230505	0.229109	0.238817	0.250453	0.251361	0.243436	0.243421	0.239016	0.237663	0.246477	0.236758	0.240932	0.240543	0.239614	0.236612	0.243549	0.244857	0.253464	0.247805	0.241349	0.245833	0.246741	0.241172	0.24496	0.252228	0.243307	0.251863	0.241442	0.247732	0.242619	0.242908
1.64189	0.243698	0.241314	0.249352	0.248112	0.242644	0.242214	0.237154	0.254384	0.237716	0.23644	0.244161	0.242474	0.241657	0.248272	0.251935	0.242943	0.241978	0.243602	0.230958	0.230767	0.23903	0.250832	0.251467	0.244609	0.243456	0.239297	0.238848	0.247751	0.237479	0.240696	0.241095	0.240837	0.237083	0.244949	0.245027	0.253472	0.248426	0.24197	0.24608	0.246995	0.241632	0.24499	0.252665	0.243344	0.252916	0.242326	0.24755	0.242815	0.243669
1.64161	0.243134	0.242319	0.24901	0.248179	0.243074	0.241971	0.23761	0.253861	0.239047	0.236721	0.244617	0.242852	0.241217	0.248567	0.252756	0.243359	0.242531	0.243339	0.231408	0.230628	0.239522	0.250678	0.251739	0.244171	0.243679	0.239401	0.238892	0.247992	0.236793	0.241155	0.241328	0.240509	0.237882	0.245237	0.245348	0.254104	0.248578	0.242303	0.246407	0.246941	0.241465	0.245448	0.252456	0.243664	0.253078	0.242706	0.248823	0.243882	0.243779
1.64133	0.244862	0.243256	0.249791	0.249252	0.243691	0.243615	0.239012	0.255805	0.239611	0.238964	0.245984	0.244134	0.243205	0.249352	0.254107	0.244911	0.243876	0.245043	0.232438	0.231528	0.240713	0.25278	0.253092	0.246148	0.245499	0.24087	0.23997	0.249496	0.239137	0.242694	0.243395	0.242538	0.239253	0.246441	0.246845	0.255827	0.250113	0.244016	0.247609	0.24876	0.244287	0.247033	0.253668	0.245262	0.254027	0.244577	0.250492	0.244849	0.245452
1.64105	0.246493	0.244907	0.252132	0.251236	0.246231	0.245744	0.241128	0.25751	0.242787	0.240646	0.247902	0.246123	0.245857	0.252363	0.256206	0.246773	0.246378	0.247314	0.234803	0.234396	0.242944	0.254776	0.255035	0.248471	0.248045	0.243048	0.242553	0.251758	0.241213	0.2453	0.245513	0.245284	0.241267	0.248226	0.249429	0.257814	0.251963	0.246399	0.250393	0.251026	0.245974	0.249248	0.255947	0.24732	0.257222	0.246492	0.25248	0.247678	0.248013
1.64077	0.248574	0.246989	0.25432	0.253921	0.247865	0.247933	0.244074	0.260113	0.244592	0.242477	0.250227	0.248167	0.247652	0.253761	0.257936	0.249199	0.247936	0.248898	0.237243	0.236233	0.245051	0.257003	0.257496	0.250423	0.24982	0.245587	0.243975	0.253573	0.242993	0.247294	0.247124	0.24711	0.243066	0.250286	0.251026	0.25983	0.254499	0.24809	0.252221	0.253092	0.247535	0.250622	0.258575	0.249128	0.2584	0.248686	0.254093	0.248402	0.250055
1.64048	0.250111	0.248596	0.256878	0.255336	0.250158	0.24952	0.244819	0.261966	0.24644	0.244516	0.252339	0.249817	0.248811	0.256111	0.259852	0.251338	0.250079	0.250406	0.238444	0.238463	0.247187	0.25897	0.259583	0.252177	0.251166	0.247521	0.24671	0.25573	0.245284	0.249515	0.248973	0.248694	0.245333	0.252582	0.253559	0.261748	0.256694	0.249918	0.254339	0.254968	0.249691	0.253249	0.260416	0.251551	0.260231	0.250342	0.256003	0.250773	0.251309
1.6402	0.25275	0.251348	0.259097	0.257846	0.25339	0.252461	0.248079	0.26491	0.249435	0.247211	0.254903	0.252959	0.252704	0.259226	0.263381	0.254209	0.252687	0.254216	0.241734	0.241586	0.249881	0.261754	0.262486	0.255455	0.254313	0.250518	0.249533	0.258285	0.248577	0.252254	0.252571	0.251378	0.248335	0.255366	0.256406	0.264423	0.260061	0.253444	0.25701	0.257806	0.252053	0.255919	0.262967	0.254311	0.264001	0.253397	0.259767	0.253807	0.254549
1.63992	0.251985	0.250791	0.258599	0.257192	0.252588	0.252003	0.247562	0.263237	0.24844	0.246777	0.254073	0.252228	0.250941	0.258156	0.262052	0.252524	0.25211	0.253014	0.241588	0.240459	0.248956	0.260766	0.260914	0.254728	0.254066	0.249561	0.248377	0.25779	0.247114	0.251056	0.251883	0.250933	0.247526	0.254999	0.255422	0.263584	0.258396	0.251692	0.256358	0.257124	0.251405	0.254749	0.262697	0.253767	0.26291	0.252278	0.258759	0.252547	0.253924
1.63964	0.252633	0.252029	0.258601	0.257908	0.253184	0.252435	0.248357	0.265101	0.249356	0.247462	0.254536	0.252671	0.253264	0.259373	0.262916	0.254233	0.252871	0.253873	0.241884	0.240926	0.250637	0.261676	0.262469	0.254833	0.254381	0.250741	0.249248	0.258523	0.248644	0.252135	0.25232	0.251814	0.24787	0.255499	0.256251	0.264725	0.259271	0.252686	0.257223	0.258193	0.252373	0.255687	0.263543	0.253889	0.263492	0.252974	0.259347	0.253922	0.254365
1.63936	0.254212	0.252838	0.260654	0.25981	0.254617	0.253221	0.249628	0.26593	0.250208	0.249012	0.256307	0.254765	0.253488	0.260876	0.264606	0.254667	0.254604	0.255242	0.243803	0.242478	0.251536	0.263781	0.264379	0.25666	0.25622	0.252143	0.251191	0.260446	0.249863	0.253666	0.254162	0.253022	0.249586	0.257143	0.257559	0.265833	0.26093	0.25408	0.258749	0.259691	0.254091	0.257808	0.264806	0.255196	0.265436	0.254942	0.260345	0.25526	0.255855
1.63908	0.253853	0.252601	0.260699	0.260132	0.254798	0.253909	0.2502	0.266946	0.250875	0.248976	0.256449	0.254727	0.254382	0.260939	0.264956	0.256171	0.25439	0.256513	0.243793	0.243043	0.2522	0.263431	0.264374	0.256983	0.256162	0.252352	0.251288	0.26089	0.249944	0.25356	0.254759	0.2532	0.250569	0.257	0.257852	0.265988	0.261426	0.254636	0.258803	0.260108	0.254788	0.257977	0.265013	0.25588	0.26522	0.255356	0.261127	0.255533	0.256556
1.6388	0.255929	0.255394	0.262681	0.261653	0.257275	0.256689	0.251928	0.268432	0.253484	0.251926	0.259026	0.256512	0.256361	0.262976	0.266766	0.258086	0.256775	0.257834	0.246385	0.245629	0.25448	0.265612	0.266258	0.258868	0.258285	0.254267	0.253078	0.262573	0.252268	0.256488	0.256671	0.255653	0.252703	0.259528	0.26013	0.268356	0.262879	0.256826	0.261345	0.262138	0.256575	0.259907	0.26686	0.258562	0.267965	0.257404	0.263279	0.257579	0.258888
1.63852	0.254077	0.252786	0.261487	0.260264	0.254815	0.254504	0.250577	0.266331	0.251386	0.249984	0.256376	0.255096	0.254756	0.260855	0.265392	0.256676	0.255647	0.255876	0.243912	0.242884	0.252685	0.263953	0.263998	0.257041	0.256726	0.25242	0.251838	0.260569	0.250137	0.254225	0.254003	0.253473	0.250335	0.258354	0.258608	0.266791	0.261844	0.255986	0.259778	0.260185	0.254761	0.258076	0.265194	0.256463	0.265471	0.255612	0.261342	0.255823	0.257143
1.63824	0.257782	0.257584	0.265081	0.263863	0.259273	0.258378	0.25425	0.270914	0.255539	0.253773	0.26089	0.259445	0.258975	0.26506	0.269359	0.26016	0.259958	0.260382	0.248598	0.248173	0.256717	0.268188	0.268835	0.261534	0.261014	0.256459	0.256186	0.265564	0.254787	0.258101	0.258202	0.258206	0.255335	0.262345	0.262276	0.270473	0.265459	0.25896	0.263415	0.2643	0.258784	0.262947	0.269559	0.261046	0.27004	0.260021	0.266136	0.260854	0.261449
1.63796	0.259098	0.25831	0.265951	0.264668	0.259636	0.258967	0.255536	0.271567	0.256223	0.255043	0.262156	0.260047	0.259562	0.26634	0.269965	0.261091	0.260093	0.2612	0.249847	0.248306	0.25703	0.268866	0.269377	0.262444	0.261812	0.257304	0.256671	0.265945	0.25533	0.259931	0.259289	0.259043	0.255528	0.262589	0.26343	0.272031	0.266854	0.259645	0.263721	0.264656	0.25962	0.26303	0.269774	0.261604	0.270466	0.260276	0.266332	0.260672	0.261767
1.63768	0.257027	0.255996	0.262769	0.26232	0.257267	0.256804	0.253096	0.269273	0.254482	0.252604	0.259301	0.257473	0.257137	0.263534	0.267654	0.258632	0.257829	0.259159	0.246118	0.24574	0.25505	0.266451	0.267384	0.259159	0.259061	0.255223	0.254002	0.263762	0.253209	0.256736	0.2572	0.256103	0.25248	0.260192	0.26092	0.269167	0.26359	0.257443	0.261901	0.262606	0.257139	0.260251	0.268684	0.259327	0.268456	0.258049	0.264207	0.258596	0.258869
1.6374	0.259556	0.258418	0.26619	0.265981	0.259824	0.259408	0.255268	0.27214	0.2565	0.255228	0.262155	0.260607	0.259334	0.266552	0.26985	0.260792	0.26048	0.261723	0.250147	0.248976	0.2575	0.269388	0.270005	0.263185	0.261937	0.257873	0.257172	0.266267	0.255893	0.260034	0.260049	0.259584	0.255797	0.26276	0.264153	0.272523	0.267297	0.260769	0.265331	0.265791	0.260512	0.263034	0.27063	0.262447	0.271377	0.261252	0.267016	0.261388	0.261561
1.63712	0.261621	0.260524	0.268636	0.267962	0.262498	0.261861	0.257432	0.274542	0.258471	0.257578	0.264706	0.263651	0.262178	0.268506	0.27281	0.264009	0.263228	0.263863	0.251656	0.250843	0.260354	0.271228	0.27227	0.264401	0.264172	0.260823	0.259288	0.268542	0.258959	0.262316	0.262208	0.261628	0.258609	0.265697	0.265851	0.274143	0.268553	0.262888	0.266543	0.268002	0.263032	0.265926	0.273308	0.264064	0.273491	0.263323	0.269026	0.263525	0.264493
1.63684	0.260661	0.259415	0.267136	0.266194	0.261317	0.260635	0.256573	0.273064	0.257483	0.256077	0.263298	0.261711	0.261154	0.267111	0.271497	0.262791	0.261939	0.262776	0.25041	0.249977	0.259049	0.270848	0.270822	0.263722	0.263365	0.259573	0.258659	0.267327	0.257135	0.26088	0.261418	0.2606	0.25698	0.263832	0.263971	0.273566	0.267813	0.261399	0.266235	0.266002	0.261308	0.264442	0.271837	0.262789	0.272166	0.261895	0.267896	0.262192	0.263361
1.63656	0.259508	0.257867	0.266102	0.264739	0.259598	0.259274	0.255738	0.272323	0.257074	0.254933	0.262528	0.260182	0.259448	0.266818	0.270155	0.261173	0.260627	0.261704	0.249432	0.249587	0.257896	0.269739	0.269925	0.262764	0.262323	0.25774	0.256745	0.265498	0.255341	0.259426	0.260393	0.259196	0.255794	0.263215	0.263365	0.272282	0.266525	0.260074	0.264378	0.265621	0.259881	0.263497	0.270685	0.261728	0.271589	0.260581	0.26697	0.260916	0.261967
1.63629	0.262289	0.261562	0.268536	0.268373	0.263023	0.262757	0.258756	0.275361	0.259624	0.258162	0.265	0.263906	0.262695	0.269397	0.272745	0.264507	0.263644	0.264668	0.252542	0.251622	0.260637	0.272775	0.27302	0.265718	0.264595	0.261395	0.259834	0.269168	0.259421	0.26317	0.2636	0.261895	0.259142	0.266222	0.266711	0.275399	0.270056	0.263786	0.267688	0.268415	0.263345	0.266645	0.273238	0.264424	0.274636	0.264418	0.269934	0.264209	0.265029
1.63601	0.264964	0.264766	0.272472	0.270613	0.266346	0.265746	0.261067	0.277993	0.262424	0.261226	0.268105	0.266349	0.265792	0.272701	0.276017	0.266952	0.266169	0.267879	0.25573	0.254557	0.263808	0.275286	0.275936	0.268278	0.26741	0.263881	0.263399	0.272241	0.262311	0.26607	0.266275	0.265659	0.262169	0.269635	0.269649	0.278017	0.272221	0.266155	0.270771	0.271485	0.265761	0.269817	0.276028	0.267884	0.277377	0.266762	0.27231	0.267296	0.268277
1.63573	0.262947	0.262297	0.269344	0.268465	0.263058	0.262622	0.259131	0.275191	0.259786	0.258836	0.265872	0.263807	0.262925	0.269926	0.273888	0.264862	0.263825	0.265156	0.252901	0.252377	0.261222	0.272896	0.272969	0.26628	0.266155	0.261598	0.260589	0.269534	0.259527	0.262652	0.263221	0.263004	0.259172	0.266452	0.266857	0.275482	0.270248	0.263135	0.267756	0.269229	0.263905	0.266288	0.273729	0.26514	0.274247	0.264231	0.270255	0.264681	0.265479
1.63545	0.265321	0.264721	0.271831	0.271147	0.266341	0.265437	0.261546	0.278327	0.261919	0.260697	0.267842	0.266513	0.265941	0.272333	0.275873	0.268015	0.266479	0.267423	0.255731	0.255108	0.263756	0.275575	0.276019	0.26821	0.267984	0.264057	0.263555	0.272563	0.262263	0.266157	0.266701	0.265353	0.262155	0.269265	0.269989	0.278391	0.273042	0.266633	0.270786	0.271464	0.266494	0.269389	0.276735	0.268467	0.276997	0.266845	0.272843	0.267363	0.268427
1.63517	0.265221	0.264148	0.271295	0.27101	0.266024	0.266004	0.261549	0.27811	0.263215	0.261373	0.26833	0.266912	0.266094	0.272259	0.276857	0.267362	0.26718	0.26791	0.256123	0.254815	0.263666	0.275086	0.276121	0.268481	0.268376	0.264188	0.263256	0.272733	0.262414	0.265507	0.266956	0.265584	0.262681	0.269267	0.269545	0.277793	0.27223	0.266452	0.270334	0.271417	0.266473	0.269694	0.276879	0.268039	0.2772	0.266984	0.273186	0.267441	0.267631
1.63489	0.263255	0.263256	0.270404	0.269409	0.264487	0.263956	0.259692	0.276697	0.260766	0.259569	0.266493	0.264872	0.263975	0.271301	0.274603	0.265474	0.265014	0.266181	0.253419	0.253173	0.261924	0.274129	0.273658	0.267782	0.266523	0.262312	0.261343	0.271332	0.260501	0.26436	0.264421	0.264069	0.260633	0.267622	0.267951	0.27604	0.271502	0.264634	0.268845	0.269139	0.263848	0.267635	0.275315	0.26633	0.27575	0.265177	0.270627	0.265316	0.266157
1.63461	0.266645	0.266507	0.274053	0.273051	0.267853	0.267128	0.263367	0.279951	0.265165	0.263207	0.270223	0.268655	0.268077	0.274376	0.278921	0.269567	0.268244	0.269635	0.257945	0.257235	0.266063	0.277107	0.277973	0.271081	0.270759	0.266364	0.264892	0.274893	0.264228	0.267763	0.267845	0.268133	0.264396	0.27202	0.271593	0.280271	0.274964	0.268619	0.272305	0.273559	0.268505	0.271321	0.278861	0.269503	0.279025	0.268937	0.275026	0.269331	0.270416
1.63433	0.268945	0.2678	0.275122	0.27444	0.269785	0.269519	0.265236	0.281542	0.266568	0.264611	0.272098	0.270285	0.269806	0.276106	0.28113	0.271211	0.270657	0.27133	0.259848	0.259147	0.268105	0.279164	0.279108	0.272774	0.271857	0.267775	0.267162	0.275822	0.266038	0.269662	0.269945	0.269799	0.266075	0.272814	0.274316	0.281928	0.276444	0.270153	0.274683	0.275462	0.269865	0.273364	0.280883	0.272212	0.280488	0.270601	0.276766	0.270736	0.272128
1.63405	0.270991	0.269644	0.277361	0.276639	0.271489	0.270675	0.267831	0.283143	0.268207	0.267565	0.273796	0.272697	0.271398	0.277718	0.282012	0.272734	0.272326	0.273622	0.261327	0.260432	0.269616	0.28112	0.281306	0.274028	0.274009	0.270003	0.268667	0.278148	0.267587	0.270861	0.271688	0.271156	0.267609	0.274535	0.275273	0.283486	0.277937	0.271599	0.276032	0.277172	0.271826	0.274387	0.281919	0.2739	0.282393	0.272858	0.278562	0.272546	0.273193
1.63378	0.267208	0.266219	0.273725	0.272855	0.267829	0.267505	0.263792	0.279806	0.264168	0.263451	0.270198	0.268493	0.267599	0.274334	0.278451	0.26945	0.268626	0.269925	0.257386	0.257435	0.265419	0.277649	0.277403	0.269884	0.270348	0.266314	0.265386	0.274125	0.263774	0.268017	0.267739	0.267111	0.263812	0.271232	0.271237	0.279958	0.275054	0.26813	0.272486	0.273234	0.268181	0.271098	0.278684	0.269697	0.279021	0.268762	0.274694	0.268523	0.2695
1.6335	0.27147	0.270488	0.278304	0.277761	0.271668	0.271935	0.267976	0.28434	0.269025	0.267284	0.274982	0.272395	0.273194	0.279158	0.283044	0.273323	0.273034	0.273978	0.261877	0.261466	0.270436	0.28221	0.282529	0.275285	0.274688	0.270425	0.269719	0.278617	0.267567	0.271863	0.272297	0.27184	0.268788	0.275743	0.274994	0.285003	0.279025	0.273151	0.277014	0.27797	0.27268	0.275798	0.283271	0.274344	0.283208	0.27385	0.279206	0.273349	0.273638
1.63322	0.270154	0.269407	0.277072	0.276254	0.271005	0.271009	0.266897	0.283038	0.26771	0.266707	0.273428	0.272085	0.270644	0.27756	0.281436	0.272385	0.271939	0.273005	0.26103	0.259803	0.269646	0.280865	0.28141	0.274294	0.273443	0.269503	0.268382	0.277819	0.267417	0.271223	0.271427	0.270869	0.267656	0.27483	0.274997	0.283274	0.277866	0.271689	0.275793	0.276511	0.271591	0.27474	0.281619	0.273622	0.282253	0.272027	0.277327	0.272332	0.273242
1.63294	0.26981	0.268546	0.276157	0.275587	0.270272	0.270395	0.266346	0.282514	0.267293	0.265896	0.272605	0.271046	0.270276	0.277113	0.281407	0.271735	0.270878	0.272773	0.260533	0.259561	0.26842	0.28086	0.279988	0.273572	0.272432	0.268478	0.267304	0.277803	0.267183	0.269858	0.270728	0.270061	0.266894	0.273838	0.274355	0.282787	0.277024	0.270448	0.275613	0.276194	0.270963	0.274343	0.28096	0.272503	0.281778	0.27156	0.277373	0.272121	0.272129
1.63266	0.275675	0.275122	0.282153	0.281313	0.27662	0.275277	0.271596	0.288517	0.273427	0.271984	0.278803	0.277179	0.276406	0.283029	0.28681	0.278032	0.27722	0.277903	0.265978	0.265318	0.274054	0.286155	0.286373	0.279543	0.278856	0.274609	0.273745	0.282659	0.27264	0.276788	0.276642	0.275926	0.272702	0.279798	0.280432	0.288823	0.283514	0.2777	0.28191	0.282264	0.277001	0.280049	0.286844	0.278748	0.287829	0.277955	0.282836	0.277604	0.27824
1.63239	0.278484	0.277921	0.285212	0.284966	0.279654	0.27855	0.275483	0.291573	0.27594	0.274608	0.281776	0.27962	0.279701	0.285471	0.289897	0.280639	0.280314	0.281247	0.269836	0.268446	0.277611	0.289149	0.289477	0.282652	0.281229	0.278159	0.276783	0.285801	0.275458	0.279431	0.279679	0.278493	0.275674	0.28325	0.282857	0.291155	0.286806	0.280092	0.284384	0.285084	0.279544	0.283573	0.289975	0.281578	0.290513	0.280899	0.286653	0.280679	0.281336
1.63211	0.279309	0.278545	0.28665	0.285446	0.280161	0.280186	0.275909	0.292464	0.277084	0.27547	0.282153	0.281062	0.28079	0.287562	0.291074	0.281804	0.280941	0.282365	0.270689	0.26887	0.27827	0.290284	0.289995	0.283249	0.283048	0.278812	0.278215	0.286573	0.276727	0.280986	0.280596	0.280608	0.276729	0.28407	0.284581	0.292993	0.2873	0.280598	0.285304	0.286019	0.28061	0.283888	0.290394	0.282461	0.291905	0.281773	0.286963	0.28162	0.282382
1.63183	0.282921	0.282177	0.28994	0.288567	0.2837	0.282808	0.279557	0.296086	0.280693	0.27973	0.285839	0.284664	0.283394	0.290388	0.294585	0.285193	0.284788	0.285598	0.273403	0.272032	0.281635	0.292824	0.293728	0.286129	0.28542	0.281844	0.280937	0.290322	0.28013	0.283141	0.284142	0.283095	0.27978	0.28691	0.287623	0.295371	0.29057	0.284155	0.288565	0.289295	0.284048	0.286679	0.293935	0.285213	0.294563	0.284576	0.290808	0.284508	0.285649
1.63155	0.288477	0.288232	0.29513	0.294334	0.289527	0.288832	0.285496	0.302073	0.286134	0.284396	0.29155	0.289889	0.289093	0.296023	0.29977	0.291536	0.289861	0.291078	0.280086	0.278909	0.287726	0.299065	0.299362	0.292135	0.291786	0.287896	0.286852	0.296122	0.285285	0.289241	0.289738	0.289032	0.286149	0.29261	0.292755	0.30111	0.296639	0.289837	0.294506	0.294814	0.290034	0.292546	0.299975	0.291641	0.300498	0.290114	0.296212	0.289919	0.291363
1.63128	0.286685	0.285344	0.293492	0.29239	0.287533	0.287006	0.283196	0.299716	0.283831	0.282465	0.289525	0.287602	0.287038	0.293595	0.297456	0.28881	0.287854	0.289408	0.277164	0.276595	0.28506	0.296548	0.29736	0.289953	0.289204	0.285541	0.284721	0.293771	0.283843	0.286931	0.287745	0.286807	0.283738	0.290794	0.291375	0.299721	0.294129	0.28817	0.292022	0.293001	0.287685	0.290161	0.297679	0.289263	0.298378	0.288641	0.293861	0.288213	0.289659
1.631	0.291058	0.290076	0.297325	0.296374	0.291563	0.291188	0.287452	0.303638	0.288267	0.286854	0.293708	0.292186	0.291102	0.297937	0.301634	0.292822	0.292006	0.293774	0.281902	0.280592	0.289251	0.301503	0.300477	0.294189	0.293674	0.289028	0.288687	0.298046	0.287435	0.290444	0.291971	0.290933	0.287487	0.294151	0.2955	0.303395	0.29827	0.291822	0.295811	0.296539	0.291278	0.294446	0.301901	0.29311	0.302725	0.291967	0.298267	0.29218	0.29312
1.63072	0.292788	0.292411	0.299559	0.298827	0.29403	0.292874	0.289969	0.305727	0.290215	0.289459	0.296171	0.294102	0.29389	0.300522	0.304268	0.2952	0.294117	0.295583	0.283588	0.283346	0.291231	0.303725	0.303214	0.296256	0.295663	0.292563	0.29129	0.300254	0.289329	0.293693	0.294082	0.293618	0.290637	0.297384	0.297655	0.30528	0.300841	0.293795	0.298383	0.299023	0.293828	0.296972	0.304324	0.295754	0.305285	0.294218	0.30005	0.294388	0.295721
1.63044	0.294471	0.29292	0.300307	0.298709	0.294332	0.294254	0.290645	0.306939	0.291425	0.29016	0.296787	0.295207	0.294435	0.300833	0.305172	0.296089	0.295005	0.296529	0.285017	0.283343	0.292488	0.304482	0.304019	0.297139	0.29727	0.292529	0.291966	0.30068	0.290781	0.294225	0.294338	0.294559	0.290763	0.297965	0.297879	0.30649	0.301685	0.295288	0.299229	0.300216	0.294212	0.297697	0.304765	0.296226	0.305109	0.295999	0.300989	0.29505	0.29627
1.63017	0.295739	0.295304	0.302425	0.301768	0.29633	0.29574	0.292301	0.308401	0.293374	0.291756	0.298471	0.296618	0.296324	0.302604	0.307081	0.298439	0.29743	0.298731	0.286524	0.28532	0.294854	0.305542	0.307125	0.299132	0.297714	0.29489	0.294081	0.302965	0.292777	0.29628	0.296364	0.295931	0.292997	0.299302	0.300254	0.308461	0.303234	0.296586	0.301002	0.302366	0.296445	0.299483	0.306866	0.298142	0.307501	0.297439	0.302801	0.296983	0.297983
1.62989	0.293456	0.29205	0.300041	0.299238	0.29374	0.292994	0.290149	0.305813	0.291108	0.289622	0.295904	0.294701	0.294645	0.300394	0.304659	0.29585	0.294808	0.296019	0.284546	0.283178	0.292266	0.303981	0.303716	0.297159	0.296725	0.292626	0.291555	0.301209	0.289976	0.293645	0.294431	0.293325	0.290512	0.297435	0.297807	0.305636	0.300635	0.294498	0.298984	0.300064	0.293816	0.296662	0.304484	0.295774	0.305343	0.294866	0.300579	0.295414	0.29554
1.62961	0.290704	0.289364	0.296597	0.29595	0.29084	0.289907	0.28642	0.302586	0.287627	0.285902	0.293045	0.291496	0.291366	0.297721	0.301606	0.292689	0.291441	0.292327	0.281503	0.280149	0.289373	0.300298	0.300448	0.294011	0.293368	0.288929	0.288275	0.297241	0.287194	0.291266	0.290657	0.290295	0.286753	0.294127	0.294395	0.302791	0.297776	0.291443	0.295089	0.29574	0.291158	0.294523	0.301215	0.292607	0.301884	0.291737	0.297205	0.291119	0.292838
1.62934	0.290019	0.289552	0.296182	0.294646	0.290461	0.290127	0.2864	0.303104	0.287576	0.285922	0.292733	0.290959	0.290828	0.297176	0.301281	0.292149	0.291492	0.292691	0.281358	0.280316	0.288339	0.300542	0.301176	0.293058	0.292808	0.288711	0.287988	0.296868	0.286538	0.289898	0.29087	0.290066	0.286788	0.293778	0.294051	0.302459	0.297835	0.290768	0.295226	0.296629	0.290959	0.293314	0.300549	0.292562	0.301811	0.290941	0.297774	0.291044	0.292515
1.62906	0.286942	0.286035	0.293717	0.292121	0.287756	0.287137	0.284062	0.299453	0.2839	0.283142	0.289275	0.288285	0.287701	0.293924	0.298481	0.288775	0.288923	0.289052	0.277864	0.276841	0.285611	0.296926	0.297135	0.290713	0.289625	0.285638	0.28403	0.294307	0.284233	0.287123	0.28752	0.286217	0.28424	0.291042	0.291008	0.298671	0.294391	0.288332	0.292513	0.29313	0.288056	0.289969	0.298282	0.289269	0.298362	0.288111	0.29372	0.287974	0.288596
1.62878	0.286933	0.285528	0.292996	0.292065	0.287207	0.286233	0.283487	0.299531	0.284117	0.283064	0.290079	0.287944	0.287399	0.293693	0.298221	0.288713	0.288058	0.289059	0.277389	0.275683	0.285436	0.297006	0.297109	0.289841	0.289458	0.285357	0.284872	0.293912	0.283492	0.286604	0.287013	0.286172	0.283521	0.290125	0.290869	0.298964	0.294299	0.287203	0.292151	0.292208	0.287875	0.290098	0.297618	0.289921	0.298311	0.288432	0.293314	0.287643	0.289011
1.62851	0.284471	0.283591	0.290723	0.289543	0.284252	0.284649	0.280652	0.29652	0.281594	0.280924	0.28671	0.285575	0.284752	0.29227	0.29565	0.286809	0.285861	0.286772	0.275154	0.273924	0.282819	0.294917	0.294302	0.287706	0.287145	0.282404	0.282564	0.291428	0.281516	0.284683	0.285468	0.284142	0.28127	0.288441	0.288973	0.297198	0.29188	0.28538	0.289478	0.290225	0.285676	0.288386	0.294905	0.286563	0.295505	0.285996	0.291209	0.285326	0.286679
1.62823	0.280197	0.278806	0.286387	0.285317	0.280596	0.279531	0.276813	0.293156	0.27745	0.275873	0.283181	0.280898	0.280386	0.287304	0.291711	0.281954	0.281171	0.282592	0.270936	0.269777	0.279278	0.290226	0.290824	0.283313	0.283329	0.278841	0.278345	0.287532	0.277431	0.280263	0.281045	0.280204	0.276927	0.2836	0.284104	0.292512	0.287345	0.281191	0.285537	0.286306	0.281171	0.283584	0.291064	0.282527	0.291391	0.280826	0.287196	0.28138	0.282312
1.62795	0.282292	0.281159	0.288475	0.287945	0.282645	0.28215	0.278406	0.294209	0.279601	0.278335	0.285205	0.282801	0.282797	0.289795	0.29318	0.28466	0.283819	0.284031	0.272781	0.271859	0.280928	0.292305	0.292721	0.285023	0.284743	0.280513	0.279829	0.288839	0.278739	0.28167	0.281936	0.282662	0.279218	0.285782	0.285669	0.294453	0.289523	0.282872	0.286868	0.287721	0.28267	0.285703	0.292824	0.284584	0.293635	0.283335	0.288782	0.283138	0.28428
1.62768	0.282587	0.281266	0.289093	0.288142	0.282516	0.28249	0.279248	0.295434	0.279352	0.277725	0.285548	0.284117	0.283265	0.28987	0.293706	0.28442	0.283884	0.28509	0.27223	0.271338	0.28152	0.292616	0.293055	0.286032	0.284692	0.280973	0.279913	0.289433	0.27915	0.282573	0.28293	0.28247	0.27916	0.286008	0.286553	0.294814	0.289843	0.282847	0.288062	0.288563	0.283704	0.286081	0.293432	0.284772	0.293412	0.283327	0.289528	0.283642	0.28504
1.6274	0.282864	0.282643	0.28981	0.288768	0.283523	0.282885	0.27986	0.296478	0.280992	0.279693	0.28653	0.28483	0.284219	0.290957	0.294642	0.285578	0.285078	0.286246	0.274214	0.272932	0.282235	0.293466	0.294197	0.286199	0.286195	0.282101	0.281249	0.29064	0.279689	0.283489	0.28433	0.283196	0.279864	0.287265	0.28742	0.295531	0.290467	0.283955	0.288592	0.289318	0.283968	0.287966	0.294153	0.286582	0.295256	0.284085	0.290051	0.284433	0.285796
1.62712	0.279686	0.278592	0.286923	0.286119	0.280162	0.279671	0.276889	0.293106	0.277616	0.275314	0.282552	0.281243	0.280963	0.287595	0.290699	0.282061	0.281169	0.282334	0.270704	0.268804	0.278482	0.289889	0.290076	0.283383	0.28265	0.278331	0.277318	0.287377	0.276503	0.279396	0.279974	0.279865	0.276541	0.283953	0.284029	0.292635	0.287202	0.280285	0.285145	0.285851	0.280577	0.283831	0.290402	0.281665	0.291408	0.281007	0.286279	0.281031	0.281629
1.62685	0.283847	0.282631	0.290594	0.28849	0.283522	0.283215	0.280098	0.296716	0.281182	0.279787	0.286559	0.285177	0.284076	0.291269	0.295128	0.2857	0.284916	0.286158	0.274601	0.273496	0.281689	0.293931	0.29453	0.286415	0.286765	0.282036	0.281009	0.29028	0.279843	0.284019	0.283664	0.283547	0.279755	0.287288	0.287467	0.295528	0.29106	0.284541	0.288911	0.289131	0.284912	0.287305	0.29483	0.285931	0.294873	0.284954	0.289624	0.284573	0.285506
1.62657	0.286653	0.285983	0.293181	0.292857	0.287482	0.286905	0.283519	0.300279	0.284695	0.282957	0.290196	0.288361	0.288177	0.294123	0.298453	0.289915	0.289056	0.289972	0.277881	0.275967	0.285696	0.297451	0.29772	0.290438	0.290091	0.286373	0.285379	0.294012	0.284328	0.286991	0.287796	0.286971	0.283807	0.290294	0.290832	0.299784	0.295045	0.288	0.292375	0.293238	0.288069	0.290224	0.298109	0.289316	0.298868	0.287552	0.294387	0.288343	0.289487
1.6263	0.288506	0.287049	0.295023	0.293531	0.288679	0.288457	0.285128	0.301836	0.285874	0.284316	0.291091	0.289832	0.289797	0.295757	0.299766	0.290705	0.289821	0.291127	0.278931	0.277887	0.287223	0.298181	0.29866	0.291986	0.291392	0.286578	0.285937	0.295278	0.285864	0.287839	0.289022	0.288298	0.285528	0.291721	0.292756	0.30005	0.295934	0.289108	0.293595	0.294867	0.288683	0.291785	0.299235	0.290734	0.298686	0.289731	0.294937	0.289541	0.290923
1.62602	0.2877	0.286434	0.2944	0.293007	0.288384	0.287504	0.284033	0.300263	0.284762	0.284202	0.290466	0.289054	0.288326	0.295486	0.2995	0.289814	0.289402	0.289931	0.278925	0.277581	0.28637	0.298225	0.298355	0.291129	0.290126	0.28586	0.285595	0.295188	0.284363	0.287185	0.287509	0.287954	0.28441	0.291155	0.29198	0.3004	0.294843	0.288299	0.292411	0.293496	0.288528	0.291056	0.298474	0.289795	0.299304	0.289099	0.293827	0.288617	0.289154
1.62575	0.287969	0.287345	0.295003	0.293653	0.288805	0.287538	0.285121	0.301649	0.286014	0.284299	0.290549	0.289206	0.288445	0.295567	0.298923	0.290552	0.28996	0.290796	0.279058	0.277784	0.286579	0.298513	0.298773	0.291535	0.290805	0.286635	0.286	0.295407	0.284545	0.287823	0.288685	0.287835	0.285761	0.291718	0.292284	0.300322	0.295483	0.288756	0.293575	0.294215	0.288463	0.291308	0.299022	0.290459	0.299808	0.288719	0.295149	0.289684	0.290272
1.62547	0.29246	0.291555	0.299714	0.298627	0.293131	0.292562	0.28922	0.305507	0.290352	0.289172	0.296386	0.294521	0.294268	0.299971	0.304295	0.294968	0.294636	0.295178	0.283685	0.282941	0.291829	0.302975	0.302993	0.29615	0.295304	0.29102	0.290538	0.299915	0.289318	0.292755	0.292558	0.292272	0.290082	0.296834	0.296918	0.30532	0.299988	0.293945	0.297651	0.298769	0.293883	0.296205	0.303285	0.29557	0.304547	0.293941	0.299281	0.294062	0.294519
1.6252	0.289377	0.288167	0.295504	0.294503	0.289389	0.289308	0.28622	0.302547	0.286977	0.285678	0.291889	0.290452	0.289947	0.296673	0.300364	0.291792	0.290907	0.292451	0.27945	0.279319	0.287963	0.299341	0.3001	0.292746	0.291819	0.287576	0.286961	0.296603	0.285785	0.288889	0.289131	0.289105	0.285377	0.292887	0.292784	0.301548	0.296715	0.289214	0.293877	0.294961	0.289839	0.292415	0.299343	0.290998	0.300455	0.290171	0.295983	0.290312	0.29121
[truncated: 192 more columns]

## Sheet: Fig3b fitting result
Electric field (mV/nm)	hX1 (eV)	hX2 (eV)	Xi (eV)	Xa (eV)
-84.792	1.65091	1.70217	1.65302	1.70006
-84.0854	1.65176	1.7022	1.65391	1.70006
-83.3788	1.65262	1.70224	1.6548	1.70006
-82.6722	1.65347	1.70228	1.65569	1.70006
-81.9656	1.65432	1.70232	1.65658	1.70006
-81.259	1.65517	1.70237	1.65748	1.70006
-80.5524	1.65602	1.70241	1.65837	1.70006
-79.8458	1.65686	1.70246	1.65926	1.70006
-79.1392	1.65771	1.7025	1.66015	1.70006
-78.4326	1.65855	1.70255	1.66105	1.70006
-77.726	1.65939	1.70261	1.66194	1.70006
-77.0194	1.66023	1.70266	1.66283	1.70006
-76.3128	1.66106	1.70272	1.66372	1.70006
-75.6062	1.6619	1.70277	1.66461	1.70006
-74.8996	1.66273	1.70283	1.66551	1.70006
-74.193	1.66356	1.7029	1.6664	1.70006
-73.4864	1.66439	1.70296	1.66729	1.70006
-72.7798	1.66521	1.70303	1.66818	1.70006
-72.0732	1.66603	1.7031	1.66908	1.70006
-71.3666	1.66685	1.70318	1.66997	1.70006
-70.66	1.66766	1.70326	1.67086	1.70006
-69.9534	1.66847	1.70334	1.67175	1.70006
-69.2468	1.66928	1.70342	1.67264	1.70006
-68.5402	1.67008	1.70351	1.67354	1.70006
-67.8336	1.67088	1.70361	1.67443	1.70006
-67.127	1.67167	1.70371	1.67532	1.70006
-66.4204	1.67246	1.70381	1.67621	1.70006
-65.7138	1.67324	1.70392	1.67711	1.70006
-65.0072	1.67402	1.70404	1.678	1.70006
-64.3006	1.67479	1.70416	1.67889	1.70006
-63.594	1.67555	1.70429	1.67978	1.70006
-62.8874	1.67631	1.70442	1.68067	1.70006
-62.1808	1.67706	1.70456	1.68157	1.70006
-61.4742	1.6778	1.70471	1.68246	1.70006
-60.7676	1.67854	1.70487	1.68335	1.70006
-60.061	1.67926	1.70504	1.68424	1.70006
-59.3544	1.67997	1.70522	1.68514	1.70006
-58.6478	1.68068	1.70541	1.68603	1.70006
-57.9412	1.68137	1.7056	1.68692	1.70006
-57.2346	1.68205	1.70581	1.68781	1.70006
-56.528	1.68272	1.70604	1.6887	1.70006
-55.8214	1.68338	1.70627	1.6896	1.70006
-55.1148	1.68402	1.70652	1.69049	1.70006
-54.4082	1.68465	1.70679	1.69138	1.70006
-53.7016	1.68527	1.70706	1.69227	1.70006
-52.995	1.68586	1.70736	1.69317	1.70006
-52.2884	1.68644	1.70767	1.69406	1.70006
-51.5818	1.68701	1.708	1.69495	1.70006
-50.8752	1.68755	1.70835	1.69584	1.70006
-50.1686	1.68808	1.70871	1.69673	1.70006
-49.462	1.68859	1.7091	1.69763	1.70006
-48.7554	1.68908	1.7095	1.69852	1.70006
-48.0488	1.68955	1.70992	1.69941	1.70006
-47.3422	1.69	1.71036	1.7003	1.70006
-46.6356	1.69043	1.71082	1.7012	1.70006
-45.929	1.69084	1.7113	1.70209	1.70006
-45.2224	1.69123	1.7118	1.70298	1.70006
-44.5158	1.69161	1.71232	1.70387	1.70006
-43.8092	1.69196	1.71286	1.70476	1.70006
-43.1026	1.6923	1.71342	1.70566	1.70006
-42.396	1.69262	1.71399	1.70655	1.70006
-41.6894	1.69292	1.71458	1.70744	1.70006
-40.9828	1.69321	1.71519	1.70833	1.70006
-40.2762	1.69348	1.71581	1.70923	1.70006
-39.5696	1.69373	1.71644	1.71012	1.70006
-38.863	1.69397	1.71709	1.71101	1.70006
-38.1564	1.6942	1.71776	1.7119	1.70006
-37.4498	1.69442	1.71843	1.71279	1.70006
-36.7432	1.69462	1.71912	1.71369	1.70006
-36.0366	1.69481	1.71982	1.71458	1.70006
-35.33	1.695	1.72053	1.71547	1.70006
-34.6234	1.69517	1.72125	1.71636	1.70006
-33.9168	1.69533	1.72198	1.71726	1.70006
-33.2102	1.69548	1.72272	1.71815	1.70006
-32.5036	1.69563	1.72347	1.71904	1.70006
-31.797	1.69577	1.72422	1.71993	1.70006
-31.0904	1.6959	1.72498	1.72082	1.70006
-30.3838	1.69602	1.72575	1.72172	1.70006
-29.6772	1.69614	1.72652	1.72261	1.70006
-28.9706	1.69625	1.72731	1.7235	1.70006
-28.264	1.69636	1.72809	1.72439	1.70006
-27.5574	1.69646	1.72888	1.72529	1.70006
-26.8508	1.69656	1.72968	1.72618	1.70006
-26.1442	1.69665	1.73048	1.72707	1.70006
-25.4376	1.69674	1.73128	1.72796	1.70006
-24.731	1.69682	1.73209	1.72885	1.70006
-24.0244	1.6969	1.7329	1.72975	1.70006
-23.3178	1.69698	1.73372	1.73064	1.70006
-22.6112	1.69705	1.73454	1.73153	1.70006
-21.9046	1.69712	1.73536	1.73242	1.70006
-21.198	1.69719	1.73618	1.73332	1.70006
-20.4914	1.69725	1.73701	1.73421	1.70006
-19.7848	1.69731	1.73784	1.7351	1.70006
-19.0782	1.69737	1.73868	1.73599	1.70006
-18.3716	1.69743	1.73951	1.73688	1.70006
-17.665	1.69748	1.74035	1.73778	1.70006
-16.9584	1.69754	1.74119	1.73867	1.70006
-16.2518	1.69759	1.74203	1.73956	1.70006
-15.5452	1.69764	1.74287	1.74045	1.70006
-14.8386	1.69768	1.74372	1.74135	1.70006
-14.132	1.69773	1.74457	1.74224	1.70006
-13.4254	1.69777	1.74542	1.74313	1.70006
-12.7188	1.69781	1.74627	1.74402	1.70006
-12.0122	1.69785	1.74712	1.74491	1.70006
-11.3056	1.69789	1.74797	1.74581	1.70006
-10.599	1.69793	1.74882	1.7467	1.70006
-9.8924	1.69797	1.74968	1.74759	1.70006
-9.1858	1.698	1.75054	1.74848	1.70006
-8.4792	1.69804	1.75139	1.74938	1.70006
-7.7726	1.69807	1.75225	1.75027	1.70006
-7.066	1.6981	1.75311	1.75116	1.70006
-6.3594	1.69813	1.75397	1.75205	1.70006
-5.6528	1.69817	1.75484	1.75294	1.70006
-4.9462	1.69819	1.7557	1.75384	1.70006
-4.2396	1.69822	1.75656	1.75473	1.70006
-3.533	1.69825	1.75743	1.75562	1.70006
-2.8264	1.69828	1.75829	1.75651	1.70006
-2.1198	1.6983	1.75916	1.75741	1.70006
-1.4132	1.69833	1.76003	1.7583	1.70006
-0.7066	1.69835	1.76089	1.75919	1.70006
0	1.69838	1.76176	1.76008	1.70006
0.7066	1.6984	1.76263	1.76097	1.70006
1.4132	1.69842	1.7635	1.76187	1.70006
2.1198	1.69845	1.76437	1.76276	1.70006
2.8264	1.69847	1.76524	1.76365	1.70006
3.533	1.69849	1.76611	1.76454	1.70006
4.2396	1.69851	1.76698	1.76544	1.70006
4.9462	1.69853	1.76786	1.76633	1.70006
5.6528	1.69855	1.76873	1.76722	1.70006
6.3594	1.69857	1.7696	1.76811	1.70006
7.066	1.69859	1.77048	1.769	1.70006
7.7726	1.6986	1.77135	1.7699	1.70006
8.4792	1.69862	1.77222	1.77079	1.70006
9.1858	1.69864	1.7731	1.77168	1.70006
9.8924	1.69866	1.77398	1.77257	1.70006
10.599	1.69867	1.77485	1.77347	1.70006
11.3056	1.69869	1.77573	1.77436	1.70006
12.0122	1.6987	1.7766	1.77525	1.70006
12.7188	1.69872	1.77748	1.77614	1.70006
13.4254	1.69873	1.77836	1.77703	1.70006
14.132	1.69875	1.77924	1.77793	1.70006
14.8386	1.69876	1.78011	1.77882	1.70006
15.5452	1.69878	1.78099	1.77971	1.70006
16.2518	1.69879	1.78187	1.7806	1.70006
16.9584	1.6988	1.78275	1.7815	1.70006
17.665	1.69882	1.78363	1.78239	1.70006
18.3716	1.69883	1.78451	1.78328	1.70006
19.0782	1.69884	1.78539	1.78417	1.70006
19.7848	1.69886	1.78627	1.78506	1.70006
20.4914	1.69887	1.78715	1.78596	1.70006
21.198	1.69888	1.78803	1.78685	1.70006
21.9046	1.69889	1.78891	1.78774	1.70006
22.6112	1.6989	1.78979	1.78863	1.70006
23.3178	1.69891	1.79067	1.78953	1.70006
24.0244	1.69892	1.79155	1.79042	1.70006
24.731	1.69894	1.79243	1.79131	1.70006
25.4376	1.69895	1.79331	1.7922	1.70006
26.1442	1.69896	1.7942	1.79309	1.70006
26.8508	1.69897	1.79508	1.79399	1.70006
27.5574	1.69898	1.79596	1.79488	1.70006
28.264	1.69899	1.79684	1.79577	1.70006
28.9706	1.699	1.79772	1.79666	1.70006
29.6772	1.69901	1.79861	1.79756	1.70006
30.3838	1.69901	1.79949	1.79845	1.70006
31.0904	1.69902	1.80037	1.79934	1.70006
31.797	1.69903	1.80126	1.80023	1.70006
32.5036	1.69904	1.80214	1.80112	1.70006
33.2102	1.69905	1.80302	1.80202	1.70006
33.9168	1.69906	1.80391	1.80291	1.70006
34.6234	1.69907	1.80479	1.8038	1.70006
35.33	1.69908	1.80567	1.80469	1.70006
36.0366	1.69908	1.80656	1.80559	1.70006
36.7432	1.69909	1.80744	1.80648	1.70006
37.4498	1.6991	1.80833	1.80737	1.70006
38.1564	1.69911	1.80921	1.80826	1.70006
38.863	1.69912	1.8101	1.80915	1.70006
39.5696	1.69912	1.81098	1.81005	1.70006
40.2762	1.69913	1.81187	1.81094	1.70006
40.9828	1.69914	1.81275	1.81183	1.70006
41.6894	1.69914	1.81364	1.81272	1.70006
42.396	1.69915	1.81452	1.81362	1.70006
43.1026	1.69916	1.81541	1.81451	1.70006
43.8092	1.69917	1.81629	1.8154	1.70006
44.5158	1.69917	1.81718	1.81629	1.70006
45.2224	1.69918	1.81806	1.81718	1.70006
45.929	1.69919	1.81895	1.81808	1.70006
46.6356	1.69919	1.81983	1.81897	1.70006
47.3422	1.6992	1.82072	1.81986	1.70006
48.0488	1.6992	1.82161	1.82075	1.70006
48.7554	1.69921	1.82249	1.82165	1.70006
49.462	1.69922	1.82338	1.82254	1.70006
50.1686	1.69922	1.82426	1.82343	1.70006
50.8752	1.69923	1.82515	1.82432	1.70006
51.5818	1.69923	1.82604	1.82521	1.70006
52.2884	1.69924	1.82692	1.82611	1.70006
52.995	1.69925	1.82781	1.827	1.70006
53.7016	1.69925	1.8287	1.82789	1.70006
54.4082	1.69926	1.82958	1.82878	1.70006
55.1148	1.69926	1.83047	1.82967	1.70006
55.8214	1.69927	1.83136	1.83057	1.70006
56.528	1.69927	1.83224	1.83146	1.70006
57.2346	1.69928	1.83313	1.83235	1.70006
57.9412	1.69928	1.83402	1.83324	1.70006
58.6478	1.69929	1.8349	1.83414	1.70006
59.3544	1.69929	1.83579	1.83503	1.70006
60.061	1.6993	1.83668	1.83592	1.70006
60.7676	1.6993	1.83757	1.83681	1.70006
61.4742	1.69931	1.83845	1.8377	1.70006
62.1808	1.69931	1.83934	1.8386	1.70006
62.8874	1.69932	1.84023	1.83949	1.70006
63.594	1.69932	1.84112	1.84038	1.70006
64.3006	1.69933	1.842	1.84127	1.70006
65.0072	1.69933	1.84289	1.84217	1.70006
65.7138	1.69934	1.84378	1.84306	1.70006
66.4204	1.69934	1.84467	1.84395	1.70006
67.127	1.69934	1.84556	1.84484	1.70006
67.8336	1.69935	1.84644	1.84573	1.70006
68.5402	1.69935	1.84733	1.84663	1.70006
69.2468	1.69936	1.84822	1.84752	1.70006
69.9534	1.69936	1.84911	1.84841	1.70006
70.66	1.69937	1.85	1.8493	1.70006
71.3666	1.69937	1.85088	1.8502	1.70006
72.0732	1.69937	1.85177	1.85109	1.70006
72.7798	1.69938	1.85266	1.85198	1.70006
73.4864	1.69938	1.85355	1.85287	1.70006
74.193	1.69939	1.85444	1.85376	1.70006
74.8996	1.69939	1.85532	1.85466	1.70006
75.6062	1.69939	1.85621	1.85555	1.70006
76.3128	1.6994	1.8571	1.85644	1.70006
77.0194	1.6994	1.85799	1.85733	1.70006
77.726	1.6994	1.85888	1.85823	1.70006
78.4326	1.69941	1.85977	1.85912	1.70006
79.1392	1.69941	1.86066	1.86001	1.70006
79.8458	1.69942	1.86154	1.8609	1.70006
80.5524	1.69942	1.86243	1.86179	1.70006
81.259	1.69942	1.86332	1.86269	1.70006
81.9656	1.69943	1.86421	1.86358	1.70006
82.6722	1.69943	1.8651	1.86447	1.70006
83.3788	1.69943	1.86599	1.86536	1.70006
84.0854	1.69944	1.86688	1.86626	1.70006
84.792	1.69944	1.86777	1.86715	1.70006

## Sheet: Fig3c fitting result
Electric field (mV/nm)	hX1 (eV)	hX2 (eV)	Xi (eV)	Xa (eV)
-84.792	1.69918	1.868	1.86732	1.69985
-84.0854	1.69917	1.86711	1.86643	1.69985
-83.3788	1.69917	1.86622	1.86554	1.69985
-82.6722	1.69916	1.86533	1.86465	1.69985
-81.9656	1.69916	1.86445	1.86376	1.69985
-81.259	1.69916	1.86356	1.86286	1.69985
-80.5524	1.69915	1.86267	1.86197	1.69985
-79.8458	1.69915	1.86178	1.86108	1.69985
-79.1392	1.69915	1.86089	1.86019	1.69985
-78.4326	1.69914	1.86	1.8593	1.69985
-77.726	1.69914	1.85912	1.8584	1.69985
-77.0194	1.69913	1.85823	1.85751	1.69985
-76.3128	1.69913	1.85734	1.85662	1.69985
-75.6062	1.69913	1.85645	1.85573	1.69985
-74.8996	1.69912	1.85556	1.85484	1.69985
-74.193	1.69912	1.85468	1.85394	1.69985
-73.4864	1.69911	1.85379	1.85305	1.69985
-72.7798	1.69911	1.8529	1.85216	1.69985
-72.0732	1.6991	1.85201	1.85127	1.69985
-71.3666	1.6991	1.85113	1.85038	1.69985
-70.66	1.6991	1.85024	1.84948	1.69985
-69.9534	1.69909	1.84935	1.84859	1.69985
-69.2468	1.69909	1.84846	1.8477	1.69985
-68.5402	1.69908	1.84758	1.84681	1.69985
-67.8336	1.69908	1.84669	1.84592	1.69985
-67.127	1.69907	1.8458	1.84502	1.69985
-66.4204	1.69907	1.84491	1.84413	1.69985
-65.7138	1.69906	1.84403	1.84324	1.69985
-65.0072	1.69906	1.84314	1.84235	1.69985
-64.3006	1.69905	1.84225	1.84146	1.69985
-63.594	1.69905	1.84137	1.84056	1.69985
-62.8874	1.69904	1.84048	1.83967	1.69985
-62.1808	1.69904	1.83959	1.83878	1.69985
-61.4742	1.69903	1.83871	1.83789	1.69985
-60.7676	1.69903	1.83782	1.837	1.69985
-60.061	1.69902	1.83693	1.8361	1.69985
-59.3544	1.69902	1.83605	1.83521	1.69985
-58.6478	1.69901	1.83516	1.83432	1.69985
-57.9412	1.69901	1.83427	1.83343	1.69985
-57.2346	1.699	1.83339	1.83254	1.69985
-56.528	1.69899	1.8325	1.83164	1.69985
-55.8214	1.69899	1.83161	1.83075	1.69985
-55.1148	1.69898	1.83073	1.82986	1.69985
-54.4082	1.69898	1.82984	1.82897	1.69985
-53.7016	1.69897	1.82896	1.82808	1.69985
-52.995	1.69897	1.82807	1.82718	1.69985
-52.2884	1.69896	1.82718	1.82629	1.69985
-51.5818	1.69895	1.8263	1.8254	1.69985
-50.8752	1.69895	1.82541	1.82451	1.69985
-50.1686	1.69894	1.82453	1.82362	1.69985
-49.462	1.69893	1.82364	1.82272	1.69985
-48.7554	1.69893	1.82276	1.82183	1.69985
-48.0488	1.69892	1.82187	1.82094	1.69985
-47.3422	1.69891	1.82099	1.82005	1.69985
-46.6356	1.69891	1.8201	1.81916	1.69985
-45.929	1.6989	1.81922	1.81826	1.69985
-45.2224	1.69889	1.81833	1.81737	1.69985
-44.5158	1.69889	1.81745	1.81648	1.69985
-43.8092	1.69888	1.81656	1.81559	1.69985
-43.1026	1.69887	1.81568	1.8147	1.69985
-42.396	1.69886	1.81479	1.8138	1.69985
-41.6894	1.69886	1.81391	1.81291	1.69985
-40.9828	1.69885	1.81302	1.81202	1.69985
-40.2762	1.69884	1.81214	1.81113	1.69985
-39.5696	1.69883	1.81126	1.81024	1.69985
-38.863	1.69882	1.81037	1.80934	1.69985
-38.1564	1.69881	1.80949	1.80845	1.69985
-37.4498	1.69881	1.8086	1.80756	1.69985
-36.7432	1.6988	1.80772	1.80667	1.69985
-36.0366	1.69879	1.80684	1.80578	1.69985
-35.33	1.69878	1.80595	1.80488	1.69985
-34.6234	1.69877	1.80507	1.80399	1.69985
-33.9168	1.69876	1.80419	1.8031	1.69985
-33.2102	1.69875	1.80331	1.80221	1.69985
-32.5036	1.69874	1.80242	1.80132	1.69985
-31.797	1.69873	1.80154	1.80042	1.69985
-31.0904	1.69872	1.80066	1.79953	1.69985
-30.3838	1.69871	1.79978	1.79864	1.69985
-29.6772	1.6987	1.7989	1.79775	1.69985
-28.9706	1.69869	1.79801	1.79686	1.69985
-28.264	1.69868	1.79713	1.79596	1.69985
-27.5574	1.69867	1.79625	1.79507	1.69985
-26.8508	1.69866	1.79537	1.79418	1.69985
-26.1442	1.69865	1.79449	1.79329	1.69985
-25.4376	1.69864	1.79361	1.7924	1.69985
-24.731	1.69863	1.79273	1.7915	1.69985
-24.0244	1.69862	1.79185	1.79061	1.69985
-23.3178	1.6986	1.79097	1.78972	1.69985
-22.6112	1.69859	1.79009	1.78883	1.69985
-21.9046	1.69858	1.78921	1.78794	1.69985
-21.198	1.69857	1.78833	1.78704	1.69985
-20.4914	1.69855	1.78745	1.78615	1.69985
-19.7848	1.69854	1.78657	1.78526	1.69985
-19.0782	1.69853	1.78569	1.78437	1.69985
-18.3716	1.69851	1.78481	1.78348	1.69985
-17.665	1.6985	1.78394	1.78258	1.69985
-16.9584	1.69849	1.78306	1.78169	1.69985
-16.2518	1.69847	1.78218	1.7808	1.69985
-15.5452	1.69846	1.7813	1.77991	1.69985
-14.8386	1.69844	1.78043	1.77902	1.69985
-14.132	1.69843	1.77955	1.77813	1.69985
-13.4254	1.69841	1.77867	1.77723	1.69985
-12.7188	1.69839	1.7778	1.77634	1.69985
-12.0122	1.69838	1.77692	1.77545	1.69985
-11.3056	1.69836	1.77605	1.77456	1.69985
-10.599	1.69834	1.77517	1.77367	1.69985
-9.8924	1.69833	1.7743	1.77277	1.69985
-9.1858	1.69831	1.77342	1.77188	1.69985
-8.4792	1.69829	1.77255	1.77099	1.69985
-7.7726	1.69827	1.77168	1.7701	1.69985
-7.066	1.69825	1.77081	1.76921	1.69985
-6.3594	1.69823	1.76993	1.76831	1.69985
-5.6528	1.69821	1.76906	1.76742	1.69985
-4.9462	1.69819	1.76819	1.76653	1.69985
-4.2396	1.69817	1.76732	1.76564	1.69985
-3.533	1.69815	1.76645	1.76475	1.69985
-2.8264	1.69812	1.76558	1.76385	1.69985
-2.1198	1.6981	1.76471	1.76296	1.69985
-1.4132	1.69808	1.76384	1.76207	1.69985
-0.7066	1.69805	1.76298	1.76118	1.69985
0	1.69803	1.76211	1.76029	1.69985
0.7066	1.698	1.76124	1.75939	1.69985
1.4132	1.69797	1.76038	1.7585	1.69985
2.1198	1.69795	1.75951	1.75761	1.69985
2.8264	1.69792	1.75865	1.75672	1.69985
3.533	1.69789	1.75779	1.75583	1.69985
4.2396	1.69786	1.75692	1.75493	1.69985
4.9462	1.69783	1.75606	1.75404	1.69985
5.6528	1.6978	1.7552	1.75315	1.69985
6.3594	1.69777	1.75434	1.75226	1.69985
7.066	1.69773	1.75348	1.75137	1.69985
7.7726	1.6977	1.75263	1.75047	1.69985
8.4792	1.69766	1.75177	1.74958	1.69985
9.1858	1.69763	1.75091	1.74869	1.69985
9.8924	1.69759	1.75006	1.7478	1.69985
10.599	1.69755	1.74921	1.74691	1.69985
11.3056	1.69751	1.74836	1.74601	1.69985
12.0122	1.69747	1.7475	1.74512	1.69985
12.7188	1.69742	1.74666	1.74423	1.69985
13.4254	1.69738	1.74581	1.74334	1.69985
14.132	1.69733	1.74496	1.74245	1.69985
14.8386	1.69729	1.74412	1.74155	1.69985
15.5452	1.69724	1.74328	1.74066	1.69985
16.2518	1.69718	1.74244	1.73977	1.69985
16.9584	1.69713	1.7416	1.73888	1.69985
17.665	1.69707	1.74076	1.73799	1.69985
18.3716	1.69702	1.73993	1.73709	1.69985
19.0782	1.69696	1.7391	1.7362	1.69985
19.7848	1.69689	1.73827	1.73531	1.69985
20.4914	1.69683	1.73744	1.73442	1.69985
21.198	1.69676	1.73661	1.73353	1.69985
21.9046	1.69669	1.73579	1.73263	1.69985
22.6112	1.69662	1.73498	1.73174	1.69985
23.3178	1.69654	1.73416	1.73085	1.69985
24.0244	1.69646	1.73335	1.72996	1.69985
24.731	1.69638	1.73254	1.72907	1.69985
25.4376	1.69629	1.73174	1.72817	1.69985
26.1442	1.6962	1.73094	1.72728	1.69985
26.8508	1.6961	1.73014	1.72639	1.69985
27.5574	1.696	1.72935	1.7255	1.69985
28.264	1.6959	1.72856	1.72461	1.69985
28.9706	1.69578	1.72778	1.72371	1.69985
29.6772	1.69567	1.727	1.72282	1.69985
30.3838	1.69555	1.72623	1.72193	1.69985
31.0904	1.69542	1.72547	1.72104	1.69985
31.797	1.69528	1.72471	1.72015	1.69985
32.5036	1.69514	1.72396	1.71925	1.69985
33.2102	1.69499	1.72322	1.71836	1.69985
33.9168	1.69483	1.72249	1.71747	1.69985
34.6234	1.69467	1.72176	1.71658	1.69985
35.33	1.69449	1.72104	1.71569	1.69985
36.0366	1.69431	1.72034	1.71479	1.69985
36.7432	1.69411	1.71964	1.7139	1.69985
37.4498	1.69391	1.71895	1.71301	1.69985
38.1564	1.69369	1.71828	1.71212	1.69985
38.863	1.69346	1.71762	1.71123	1.69985
39.5696	1.69322	1.71697	1.71033	1.69985
40.2762	1.69296	1.71633	1.70944	1.69985
40.9828	1.69269	1.71571	1.70855	1.69985
41.6894	1.69241	1.7151	1.70766	1.69985
42.396	1.6921	1.71451	1.70677	1.69985
43.1026	1.69179	1.71394	1.70587	1.69985
43.8092	1.69146	1.71338	1.70498	1.69985
44.5158	1.69111	1.71284	1.70409	1.69985
45.2224	1.69074	1.71231	1.7032	1.69985
45.929	1.69035	1.71181	1.70231	1.69985
46.6356	1.68995	1.71132	1.70141	1.69985
47.3422	1.68952	1.71085	1.70052	1.69985
48.0488	1.68908	1.7104	1.69963	1.69985
48.7554	1.68862	1.70997	1.69874	1.69985
49.462	1.68815	1.70955	1.69785	1.69985
50.1686	1.68765	1.70916	1.69695	1.69985
50.8752	1.68713	1.70878	1.69606	1.69985
51.5818	1.6866	1.70842	1.69517	1.69985
52.2884	1.68605	1.70808	1.69428	1.69985
52.995	1.68548	1.70775	1.69339	1.69985
53.7016	1.6849	1.70745	1.69249	1.69985
54.4082	1.6843	1.70715	1.6916	1.69985
55.1148	1.68369	1.70688	1.69071	1.69985
55.8214	1.68306	1.70661	1.68982	1.69985
56.528	1.68241	1.70636	1.68893	1.69985
57.2346	1.68176	1.70613	1.68803	1.69985
57.9412	1.68109	1.7059	1.68714	1.69985
58.6478	1.68041	1.70569	1.68625	1.69985
59.3544	1.67972	1.70549	1.68536	1.69985
60.061	1.67902	1.7053	1.68447	1.69985
60.7676	1.6783	1.70512	1.68357	1.69985
61.4742	1.67758	1.70495	1.68268	1.69985
62.1808	1.67685	1.70479	1.68179	1.69985
62.8874	1.67611	1.70464	1.6809	1.69985
63.594	1.67537	1.70449	1.68001	1.69985
64.3006	1.67461	1.70435	1.67912	1.69985
65.0072	1.67385	1.70422	1.67822	1.69985
65.7138	1.67309	1.70409	1.67733	1.69985
66.4204	1.67231	1.70397	1.67644	1.69985
67.127	1.67154	1.70386	1.67555	1.69985
67.8336	1.67075	1.70375	1.67466	1.69985
68.5402	1.66996	1.70365	1.67376	1.69985
69.2468	1.66917	1.70355	1.67287	1.69985
69.9534	1.66837	1.70346	1.67198	1.69985
70.66	1.66757	1.70337	1.67109	1.69985
71.3666	1.66676	1.70328	1.6702	1.69985
72.0732	1.66595	1.7032	1.6693	1.69985
72.7798	1.66514	1.70312	1.66841	1.69985
73.4864	1.66432	1.70305	1.66752	1.69985
74.193	1.6635	1.70298	1.66663	1.69985
74.8996	1.66268	1.70291	1.66574	1.69985
75.6062	1.66185	1.70284	1.66484	1.69985
76.3128	1.66103	1.70278	1.66395	1.69985
77.0194	1.6602	1.70271	1.66306	1.69985
77.726	1.65936	1.70266	1.66217	1.69985
78.4326	1.65853	1.7026	1.66128	1.69985
79.1392	1.65769	1.70254	1.66038	1.69985
79.8458	1.65685	1.70249	1.65949	1.69985
80.5524	1.65601	1.70244	1.6586	1.69985
81.259	1.65517	1.70239	1.65771	1.69985
81.9656	1.65432	1.70235	1.65682	1.69985
82.6722	1.65347	1.7023	1.65592	1.69985
83.3788	1.65263	1.70226	1.65503	1.69985
84.0854	1.65178	1.70221	1.65414	1.69985
84.792	1.65093	1.70217	1.65325	1.69985
