# Supplementary material for: Exciton Superposition across Moiré States in a Semiconducting Moiré Superlattice
Source: Nat Commun. 2023 Aug 19;14:5042. doi: 10.1038/s41467-023-40783-z (PMC10439888; doi:10.1038/s41467-023-40783-z)
Supplement: Supplementary file 3 — Source Data [file 41467_2023_40783_MOESM3_ESM.zip › source data for Fig4.xlsx]

## Sheet: Fig4c
Col A: Photon energy (eV)
Row 2: Electric field (mV/nm)	112.77	112.1435	111.517	110.8905	110.264	109.6375	109.011	108.3845	107.758	107.1315	106.505	105.8785	105.252	104.6255	103.999	103.3725	102.746	102.1195	101.493	100.8665	100.24	99.6135	98.987	98.3605	97.734	97.1075	96.481	95.8545	95.228	94.6015	93.975	93.3485	92.722	92.0955	91.469	90.8425	90.216	89.5895	88.963	88.3365	87.71	87.0835	86.457	85.8305	85.204	84.5775	83.951	83.3245	82.698
1.82534	0.315818	0.31425	0.314558	0.313535	0.317101	0.314311	0.314225	0.313891	0.315284	0.313916	0.315015	0.314932	0.313269	0.314734	0.312916	0.313474	0.315506	0.314243	0.314342	0.31387	0.313997	0.313854	0.313905	0.314102	0.313311	0.313584	0.312818	0.31463	0.313628	0.312909	0.31183	0.313605	0.312916	0.314459	0.312692	0.313217	0.313257	0.312909	0.312042	0.310964	0.313299	0.312489	0.313891	0.313359	0.312261	0.312023	0.311586	0.314033	0.311658
1.82499	0.315519	0.313871	0.314034	0.312933	0.316446	0.313995	0.313739	0.313642	0.314774	0.313572	0.31453	0.3147	0.312959	0.314097	0.312557	0.312968	0.314954	0.313826	0.313983	0.313565	0.314113	0.313659	0.313564	0.313694	0.313059	0.313189	0.312341	0.314303	0.312892	0.312758	0.311586	0.313258	0.31267	0.313791	0.312169	0.312962	0.313077	0.312413	0.31183	0.310557	0.312991	0.311964	0.313727	0.31297	0.311976	0.311503	0.311301	0.313579	0.311124
1.82464	0.317283	0.315561	0.315793	0.314722	0.31827	0.315617	0.315263	0.31531	0.316554	0.315161	0.316498	0.316496	0.314473	0.31571	0.314055	0.314653	0.31683	0.315385	0.315732	0.314922	0.315559	0.315229	0.315294	0.315451	0.314484	0.314824	0.314272	0.315932	0.31453	0.314274	0.313251	0.315089	0.314342	0.315406	0.313838	0.314304	0.314786	0.313661	0.313272	0.312355	0.314682	0.31379	0.314974	0.314733	0.313801	0.313379	0.312899	0.315155	0.312973
1.82429	0.315888	0.31422	0.314671	0.313191	0.316764	0.314255	0.313836	0.313941	0.315461	0.313945	0.314815	0.314927	0.313226	0.314471	0.312811	0.313307	0.315516	0.314116	0.314431	0.31367	0.314298	0.31406	0.313941	0.313938	0.31316	0.313488	0.312685	0.314711	0.31337	0.312778	0.311885	0.313691	0.312714	0.31424	0.312412	0.313175	0.313359	0.312458	0.311929	0.310925	0.313234	0.312108	0.313869	0.313132	0.312507	0.312057	0.311597	0.313887	0.311563
1.82394	0.31919	0.317786	0.317978	0.316728	0.320122	0.317896	0.317437	0.317366	0.318501	0.317463	0.318261	0.318419	0.316581	0.317859	0.316462	0.317009	0.318751	0.317255	0.317804	0.317182	0.317603	0.317315	0.317273	0.317083	0.316643	0.31705	0.315928	0.317907	0.317009	0.316191	0.315318	0.31708	0.316217	0.317481	0.316013	0.316329	0.316508	0.3162	0.315537	0.314434	0.316563	0.315897	0.317138	0.316851	0.315724	0.315741	0.314851	0.317532	0.315338
1.82359	0.312264	0.310713	0.311007	0.310069	0.313244	0.310805	0.310535	0.310417	0.31166	0.310311	0.311343	0.311364	0.309595	0.310977	0.309406	0.30994	0.311786	0.310533	0.3107	0.310057	0.310756	0.31044	0.310476	0.310152	0.309461	0.310091	0.309345	0.311051	0.309913	0.309628	0.308637	0.310093	0.309504	0.310705	0.309076	0.309572	0.309685	0.308903	0.308594	0.307562	0.309926	0.308605	0.310387	0.309607	0.309104	0.308596	0.307973	0.310607	0.308369
1.82325	0.312548	0.310732	0.310962	0.310112	0.3134	0.310961	0.310748	0.31053	0.311728	0.310493	0.31126	0.311635	0.309609	0.310922	0.309292	0.30988	0.311892	0.310805	0.311007	0.310347	0.310686	0.310538	0.310439	0.310347	0.309629	0.309819	0.309267	0.311156	0.309897	0.30945	0.308516	0.310196	0.309348	0.310701	0.309064	0.309571	0.309977	0.30939	0.308582	0.307364	0.309962	0.30901	0.310536	0.309783	0.308942	0.308863	0.308263	0.31065	0.308303
1.8229	0.312136	0.310424	0.310715	0.309942	0.312801	0.310748	0.310308	0.310056	0.311557	0.31025	0.311118	0.311553	0.309577	0.310664	0.309317	0.309811	0.31177	0.310222	0.310491	0.310164	0.310569	0.310513	0.31012	0.310153	0.309436	0.309876	0.308829	0.310858	0.309816	0.309306	0.30815	0.309928	0.309172	0.310702	0.308572	0.309465	0.309529	0.309093	0.30824	0.307258	0.309741	0.308455	0.31044	0.309655	0.308504	0.308392	0.307941	0.310181	0.307891
1.82255	0.316137	0.314605	0.31509	0.313821	0.317275	0.314766	0.314484	0.314588	0.315556	0.314592	0.315318	0.315467	0.313664	0.314993	0.313261	0.313945	0.315942	0.31454	0.314938	0.314079	0.314529	0.314362	0.314264	0.314501	0.313565	0.313971	0.313235	0.315067	0.313851	0.313548	0.312259	0.31384	0.313071	0.314939	0.313178	0.313477	0.313812	0.313328	0.312359	0.311082	0.313819	0.312688	0.314253	0.313693	0.313128	0.312743	0.312213	0.314676	0.312439
1.8222	0.317256	0.315597	0.315996	0.314665	0.318182	0.315666	0.31551	0.315537	0.316564	0.315225	0.316502	0.316491	0.314387	0.315931	0.313961	0.31485	0.316907	0.315407	0.315768	0.315326	0.315561	0.315298	0.315242	0.315384	0.314367	0.314942	0.313871	0.315933	0.314745	0.314459	0.313384	0.314941	0.314315	0.316033	0.314084	0.314585	0.314925	0.314044	0.313382	0.312156	0.314558	0.3137	0.315428	0.314782	0.313849	0.31356	0.313141	0.315429	0.313172
1.82185	0.31127	0.309846	0.310042	0.309034	0.312491	0.310171	0.309521	0.309444	0.310789	0.309477	0.310327	0.310889	0.308912	0.310303	0.308243	0.308932	0.310783	0.309564	0.309767	0.309453	0.309666	0.309298	0.309451	0.309293	0.308869	0.309164	0.308414	0.310309	0.309125	0.308607	0.307738	0.309231	0.308763	0.310063	0.308162	0.308778	0.309302	0.308139	0.307705	0.306578	0.309182	0.308161	0.309598	0.308718	0.307952	0.307791	0.307193	0.309698	0.30725
1.8215	0.315756	0.314199	0.314652	0.313547	0.316825	0.314151	0.313881	0.314079	0.315146	0.313961	0.31481	0.315128	0.313143	0.3146	0.312465	0.313342	0.315413	0.313925	0.314277	0.313367	0.314149	0.313682	0.313798	0.313737	0.31312	0.313184	0.312474	0.314566	0.313079	0.312859	0.311951	0.313504	0.312864	0.31454	0.312602	0.313196	0.313487	0.312709	0.311901	0.310839	0.31334	0.312207	0.313728	0.312982	0.312253	0.312137	0.311537	0.314051	0.311805
1.82116	0.315085	0.313837	0.314037	0.312991	0.316375	0.313787	0.313552	0.313597	0.314693	0.313325	0.314524	0.314696	0.312715	0.314097	0.312159	0.312742	0.3147	0.313644	0.313875	0.313004	0.313682	0.313279	0.313151	0.313381	0.312426	0.312937	0.312023	0.314006	0.312895	0.312528	0.311392	0.313229	0.312483	0.313918	0.312215	0.312843	0.313098	0.312336	0.311491	0.310303	0.312744	0.311573	0.313163	0.312724	0.311818	0.311542	0.311161	0.313695	0.311304
1.82081	0.316563	0.315171	0.315334	0.314373	0.317906	0.31533	0.31504	0.31505	0.316162	0.314944	0.315799	0.316142	0.314127	0.315431	0.313701	0.313995	0.315823	0.314848	0.314976	0.31435	0.315032	0.314697	0.314411	0.314711	0.313704	0.313952	0.313304	0.315486	0.314315	0.313944	0.312803	0.314356	0.313777	0.315229	0.313579	0.314382	0.314161	0.313839	0.312772	0.31161	0.314139	0.313097	0.314546	0.313771	0.313208	0.313175	0.312487	0.314901	0.312555
1.82046	0.31653	0.314982	0.315477	0.314338	0.317393	0.315251	0.315163	0.314917	0.316043	0.314742	0.315858	0.315855	0.313898	0.315236	0.313601	0.314231	0.315975	0.31488	0.315079	0.314144	0.314737	0.314384	0.314558	0.314432	0.31372	0.313873	0.31336	0.315148	0.314028	0.313634	0.3126	0.314645	0.313664	0.315107	0.313715	0.313856	0.314154	0.313506	0.312765	0.311416	0.313943	0.31296	0.314405	0.313873	0.31305	0.312755	0.312129	0.314724	0.312515
1.82011	0.311848	0.310218	0.310626	0.309534	0.313154	0.310868	0.310481	0.310353	0.311539	0.310343	0.311317	0.311648	0.309524	0.310574	0.309036	0.309288	0.311701	0.310238	0.3103	0.309709	0.310122	0.309892	0.30969	0.309747	0.308982	0.309424	0.308508	0.310286	0.309626	0.309098	0.307827	0.309803	0.308992	0.310599	0.308982	0.309611	0.30972	0.309036	0.30814	0.30708	0.30946	0.308561	0.309867	0.309614	0.308406	0.308154	0.307756	0.310126	0.30785
1.81976	0.312176	0.310507	0.310926	0.310069	0.313488	0.310924	0.310756	0.310973	0.312028	0.310543	0.311653	0.311886	0.30995	0.311054	0.309409	0.309772	0.311924	0.310556	0.310569	0.310197	0.310635	0.310389	0.310269	0.310217	0.309491	0.309774	0.308901	0.311118	0.309524	0.309186	0.308271	0.309919	0.309449	0.310828	0.30917	0.309896	0.309909	0.309043	0.308504	0.307159	0.309987	0.308777	0.310145	0.309569	0.308501	0.308356	0.307952	0.310329	0.307849
1.81942	0.315609	0.314054	0.314364	0.313293	0.31698	0.314506	0.314271	0.31439	0.315492	0.314228	0.31513	0.315539	0.313256	0.314606	0.312982	0.313683	0.315186	0.314182	0.314272	0.313521	0.31399	0.313675	0.313773	0.313388	0.31266	0.313122	0.312307	0.314454	0.313144	0.312775	0.311566	0.313547	0.312829	0.314324	0.312586	0.313148	0.313437	0.31256	0.311866	0.310635	0.313218	0.312044	0.313625	0.312814	0.311973	0.311938	0.311349	0.313451	0.31133
1.81907	0.310487	0.309073	0.309502	0.308449	0.312005	0.309368	0.309415	0.309115	0.310687	0.309282	0.310423	0.310752	0.308571	0.309578	0.308239	0.308985	0.310214	0.309382	0.309285	0.308733	0.309079	0.308703	0.308742	0.308627	0.307981	0.308339	0.307243	0.309379	0.307922	0.307746	0.306608	0.308249	0.307893	0.309317	0.307467	0.308262	0.308455	0.307811	0.307188	0.305593	0.308191	0.307408	0.308868	0.308057	0.307162	0.306884	0.306442	0.308664	0.3065
1.81872	0.309642	0.308424	0.308712	0.307855	0.311297	0.308824	0.30871	0.308519	0.310021	0.308582	0.30976	0.309848	0.307954	0.309123	0.30723	0.308142	0.309777	0.308534	0.30914	0.307928	0.308466	0.308148	0.307658	0.307863	0.307329	0.307518	0.306653	0.308433	0.307197	0.307048	0.305913	0.307658	0.307062	0.308729	0.306795	0.30756	0.307813	0.306845	0.306222	0.305107	0.307616	0.30627	0.307997	0.306966	0.306333	0.306245	0.305405	0.307876	0.305655
1.81838	0.31449	0.313309	0.313442	0.31237	0.316059	0.313724	0.313386	0.313785	0.314867	0.313453	0.314598	0.314747	0.312811	0.314056	0.312202	0.312726	0.314986	0.313254	0.313519	0.312532	0.313472	0.312747	0.312975	0.312551	0.311932	0.312408	0.311385	0.313043	0.312223	0.311793	0.310619	0.312333	0.311742	0.313383	0.311681	0.312211	0.312576	0.311759	0.310961	0.309971	0.312314	0.311159	0.312727	0.311902	0.311254	0.310868	0.310144	0.312238	0.31038
1.81803	0.313129	0.311891	0.311905	0.310881	0.314475	0.31227	0.312302	0.312237	0.313121	0.312462	0.313462	0.313292	0.311187	0.312971	0.311065	0.311569	0.313301	0.312105	0.31227	0.311721	0.311898	0.31178	0.311426	0.311195	0.310732	0.310816	0.309878	0.311999	0.310618	0.310392	0.309187	0.311165	0.3105	0.311442	0.310234	0.310646	0.311081	0.310204	0.309656	0.308493	0.310829	0.309684	0.311242	0.310597	0.309516	0.309536	0.308945	0.311259	0.308728
1.81768	0.311661	0.310378	0.310699	0.309548	0.313153	0.310714	0.310722	0.310892	0.311674	0.310931	0.311932	0.312217	0.310018	0.311293	0.309705	0.3103	0.312013	0.310931	0.31117	0.31011	0.310657	0.310045	0.309974	0.31012	0.309312	0.309502	0.308448	0.310102	0.309401	0.30878	0.307578	0.309648	0.308906	0.310349	0.308985	0.309394	0.30948	0.308944	0.308065	0.306757	0.309433	0.308192	0.309747	0.309254	0.308544	0.308089	0.307278	0.309806	0.307627
1.81734	0.310643	0.309083	0.309787	0.308837	0.312025	0.309581	0.309632	0.30962	0.310856	0.309634	0.310836	0.311189	0.30875	0.310301	0.308634	0.309283	0.311073	0.309701	0.310285	0.309053	0.309626	0.309256	0.309114	0.309167	0.308266	0.308496	0.307521	0.309391	0.308184	0.30765	0.306629	0.308501	0.307752	0.309486	0.307489	0.308175	0.308428	0.307859	0.307049	0.305964	0.308349	0.307188	0.30899	0.308227	0.307145	0.307051	0.306415	0.309032	0.306685
1.81699	0.307563	0.305959	0.306599	0.305476	0.30897	0.306797	0.306653	0.306754	0.308071	0.306927	0.308028	0.308035	0.306252	0.307565	0.305576	0.306258	0.307957	0.306743	0.306984	0.306334	0.306999	0.30634	0.3063	0.306066	0.305473	0.305749	0.304641	0.306452	0.305536	0.304639	0.303993	0.305393	0.305035	0.306353	0.304599	0.305132	0.305641	0.304967	0.304044	0.302901	0.305542	0.304404	0.306168	0.305313	0.304316	0.304078	0.303521	0.305912	0.303618
1.81664	0.303212	0.301718	0.302073	0.301052	0.304819	0.302097	0.302191	0.302238	0.303557	0.302123	0.303304	0.303587	0.3015	0.302963	0.301271	0.301814	0.303459	0.302311	0.302897	0.301942	0.302605	0.30186	0.301902	0.301619	0.300886	0.301436	0.300202	0.302146	0.301119	0.300533	0.299235	0.301194	0.300199	0.301881	0.300125	0.300713	0.301239	0.300219	0.299565	0.298559	0.30106	0.299984	0.301615	0.30089	0.30001	0.299991	0.299011	0.301321	0.299164
1.8163	0.304426	0.303032	0.303553	0.302616	0.305981	0.303515	0.303372	0.303763	0.305118	0.303856	0.305067	0.305162	0.303027	0.304696	0.302647	0.303532	0.305399	0.304007	0.304618	0.303446	0.304	0.303552	0.303576	0.303464	0.302798	0.302886	0.301933	0.30379	0.302433	0.30218	0.300808	0.30261	0.302078	0.303225	0.301648	0.302489	0.302872	0.301801	0.30118	0.300254	0.302714	0.301404	0.303039	0.3025	0.301703	0.301275	0.300742	0.30312	0.300873
1.81595	0.305769	0.304446	0.304897	0.30382	0.307297	0.304878	0.305053	0.304936	0.306327	0.305245	0.306119	0.306513	0.304524	0.305854	0.304261	0.304753	0.306536	0.30538	0.305709	0.304752	0.305351	0.305013	0.304816	0.304944	0.30417	0.304285	0.303324	0.305375	0.304059	0.303658	0.302391	0.304124	0.30334	0.305019	0.303354	0.30349	0.303865	0.303159	0.302823	0.301607	0.304064	0.303197	0.304564	0.303893	0.303026	0.302868	0.302125	0.304449	0.302284
1.8156	0.302644	0.300877	0.301392	0.300592	0.304032	0.301734	0.301431	0.301541	0.302936	0.302023	0.302853	0.303436	0.301351	0.302735	0.30114	0.301675	0.303417	0.302522	0.302607	0.301826	0.302197	0.302194	0.301928	0.301714	0.301069	0.301232	0.300292	0.302109	0.300965	0.300481	0.299244	0.300762	0.300195	0.301977	0.300123	0.300447	0.30072	0.300243	0.299411	0.298649	0.301181	0.29992	0.301308	0.300816	0.299942	0.299605	0.299278	0.301389	0.29905
1.81526	0.302504	0.301028	0.301526	0.300399	0.303971	0.301458	0.301394	0.301548	0.302943	0.301729	0.302963	0.303106	0.301517	0.302407	0.301063	0.301643	0.30339	0.302223	0.302647	0.301933	0.302546	0.302119	0.301776	0.301642	0.30104	0.301352	0.300226	0.302334	0.301148	0.300572	0.299281	0.300854	0.300433	0.301784	0.30008	0.300259	0.30116	0.300169	0.299449	0.298711	0.300846	0.299955	0.301394	0.300903	0.299887	0.299929	0.299012	0.301632	0.299248
1.81491	0.301539	0.300151	0.300634	0.299711	0.303223	0.300664	0.300743	0.300878	0.302351	0.301444	0.30197	0.302619	0.300694	0.302076	0.300584	0.301032	0.30303	0.301842	0.302027	0.301096	0.301875	0.301453	0.301285	0.301089	0.30053	0.300771	0.299736	0.301507	0.300569	0.299884	0.298687	0.300286	0.299889	0.301016	0.299416	0.299957	0.300137	0.299362	0.299359	0.297714	0.300449	0.299392	0.300944	0.300478	0.299602	0.29923	0.298674	0.301035	0.298696
1.81457	0.299222	0.297627	0.298178	0.297203	0.300839	0.298046	0.298042	0.298364	0.299649	0.298811	0.299722	0.300329	0.298234	0.299435	0.298041	0.29877	0.300365	0.299321	0.299609	0.299	0.299646	0.299142	0.298759	0.29894	0.298156	0.298571	0.297487	0.299294	0.298104	0.297763	0.296494	0.298219	0.29795	0.299109	0.297353	0.297814	0.297974	0.297187	0.296753	0.295561	0.29798	0.296996	0.298672	0.29798	0.297192	0.296782	0.296689	0.298906	0.296669
1.81422	0.299175	0.297769	0.297924	0.297152	0.300369	0.298054	0.298098	0.298593	0.299579	0.298653	0.299851	0.30011	0.298099	0.299523	0.298158	0.298745	0.300822	0.299422	0.299576	0.299058	0.299226	0.299174	0.299029	0.299122	0.298265	0.298433	0.297504	0.299456	0.298113	0.297654	0.296564	0.298261	0.297681	0.299195	0.297394	0.297926	0.298282	0.297314	0.296647	0.295685	0.298259	0.297078	0.298647	0.29806	0.297424	0.297185	0.296323	0.299022	0.296669
1.81388	0.297222	0.29553	0.296072	0.295084	0.298648	0.296199	0.296062	0.296489	0.297815	0.296593	0.297974	0.297954	0.296436	0.297584	0.296169	0.296694	0.298404	0.297268	0.297565	0.297248	0.297501	0.297169	0.29708	0.297087	0.296683	0.296618	0.295782	0.297746	0.296555	0.296095	0.294948	0.296489	0.295861	0.297044	0.295734	0.296047	0.296304	0.295412	0.295069	0.293884	0.296205	0.295435	0.297017	0.296407	0.295644	0.295479	0.294698	0.297078	0.295089
1.81353	0.292642	0.291265	0.291751	0.290404	0.29398	0.291444	0.291558	0.291853	0.293215	0.2919	0.293218	0.293625	0.291779	0.292968	0.2914	0.29201	0.294092	0.292718	0.293214	0.292535	0.293093	0.292901	0.292812	0.2928	0.29208	0.292175	0.291661	0.293174	0.292069	0.291686	0.290549	0.292363	0.29165	0.292626	0.291148	0.291532	0.291994	0.291289	0.290834	0.289589	0.291746	0.291143	0.292606	0.292084	0.291416	0.291029	0.290514	0.292799	0.290947
1.81319	0.288765	0.28702	0.287649	0.28676	0.290264	0.287782	0.287755	0.287989	0.289203	0.288147	0.289581	0.289764	0.288112	0.28943	0.287578	0.28839	0.290128	0.289379	0.289531	0.288724	0.289504	0.28922	0.289298	0.289057	0.288496	0.288632	0.287721	0.289959	0.288519	0.288156	0.287066	0.288745	0.287771	0.289188	0.287766	0.288104	0.288392	0.287545	0.287148	0.286112	0.288354	0.287387	0.288994	0.288636	0.287908	0.287528	0.286994	0.289384	0.287426
1.81284	0.287666	0.286442	0.287076	0.285761	0.289192	0.287171	0.286679	0.286914	0.288419	0.287189	0.288544	0.288987	0.287093	0.288467	0.287014	0.287725	0.289462	0.288445	0.28853	0.28836	0.288687	0.288346	0.288293	0.288576	0.287868	0.2882	0.287045	0.289176	0.287838	0.287419	0.2864	0.288079	0.287243	0.288754	0.287285	0.287414	0.287701	0.286923	0.286493	0.285272	0.288029	0.286773	0.288125	0.288033	0.287052	0.286935	0.286296	0.288929	0.286482
1.8125	0.287331	0.285496	0.286384	0.284818	0.288661	0.286162	0.286009	0.286242	0.287619	0.286576	0.287785	0.288035	0.286496	0.287547	0.286279	0.286727	0.288897	0.287674	0.288029	0.287516	0.287779	0.287584	0.28789	0.287713	0.287414	0.287335	0.286468	0.288549	0.287476	0.2867	0.28565	0.287264	0.286904	0.288208	0.286441	0.286935	0.287485	0.286451	0.285982	0.284841	0.287493	0.286508	0.287797	0.287452	0.28654	0.286534	0.285866	0.288314	0.286359
1.81215	0.284649	0.283047	0.283553	0.282699	0.285978	0.283415	0.283592	0.283601	0.28535	0.284042	0.28514	0.28546	0.283752	0.28528	0.283774	0.284244	0.286387	0.285248	0.285529	0.285138	0.285763	0.285489	0.285318	0.285467	0.284979	0.285255	0.284173	0.286346	0.284884	0.284669	0.283537	0.285126	0.284561	0.286094	0.284192	0.284838	0.285332	0.284363	0.284091	0.282777	0.285234	0.284236	0.28579	0.28516	0.284469	0.28423	0.283849	0.286185	0.284014
1.81181	0.288301	0.286592	0.287355	0.286134	0.28966	0.287223	0.28682	0.287076	0.288726	0.287558	0.288751	0.289216	0.287286	0.288719	0.28762	0.287985	0.290207	0.289032	0.289429	0.288832	0.289314	0.289257	0.289156	0.289293	0.288799	0.289222	0.28815	0.290288	0.289213	0.288622	0.287449	0.288972	0.288503	0.290004	0.288509	0.288831	0.289201	0.288228	0.287821	0.286835	0.289278	0.28814	0.289646	0.289245	0.288319	0.288209	0.287794	0.290413	0.288073
1.81146	0.284238	0.282396	0.283161	0.282078	0.285152	0.282955	0.282681	0.283046	0.28453	0.283452	0.284562	0.285073	0.283185	0.284855	0.283446	0.284152	0.285971	0.285302	0.285245	0.284858	0.285565	0.285329	0.285342	0.285496	0.284946	0.285168	0.284266	0.286188	0.285243	0.284596	0.283651	0.285469	0.284751	0.285947	0.284494	0.284929	0.285075	0.284618	0.283848	0.282725	0.285269	0.284439	0.285645	0.285365	0.284451	0.284597	0.284182	0.28639	0.284476
1.81112	0.288453	0.286479	0.287425	0.286008	0.289577	0.287039	0.286969	0.287083	0.28885	0.287388	0.288869	0.289282	0.287307	0.28881	0.287579	0.288209	0.290399	0.289144	0.289596	0.289079	0.289613	0.28947	0.289401	0.289732	0.288976	0.289412	0.288574	0.290589	0.289512	0.289143	0.288182	0.289599	0.289025	0.290703	0.288981	0.289393	0.289535	0.289113	0.288613	0.287512	0.289677	0.288645	0.29032	0.289948	0.289239	0.288909	0.288525	0.290842	0.288678
1.81078	0.28319	0.281456	0.282064	0.28092	0.284235	0.282027	0.281812	0.281976	0.283588	0.282319	0.283566	0.28378	0.282332	0.283747	0.282417	0.282867	0.285498	0.284046	0.284358	0.284078	0.284521	0.284728	0.284348	0.284702	0.284167	0.284208	0.283752	0.285529	0.284169	0.284293	0.28312	0.284739	0.284133	0.285575	0.284075	0.284815	0.28488	0.284249	0.283638	0.282794	0.284868	0.283925	0.285322	0.285063	0.284194	0.283995	0.283742	0.286384	0.284029
1.81043	0.284568	0.282716	0.28343	0.281992	0.28533	0.2831	0.282986	0.283207	0.284542	0.283565	0.284566	0.284723	0.283452	0.28488	0.28345	0.284309	0.286179	0.285161	0.285892	0.285175	0.285976	0.285758	0.285742	0.285867	0.285432	0.28562	0.284826	0.286671	0.285925	0.285548	0.284423	0.286078	0.285468	0.287155	0.285396	0.286323	0.28597	0.285649	0.284988	0.284391	0.286445	0.285696	0.286991	0.28683	0.286116	0.285601	0.285546	0.287731	0.285841
1.81009	0.281878	0.280022	0.280727	0.279611	0.282931	0.280471	0.280495	0.28026	0.281984	0.280759	0.282013	0.282617	0.280754	0.282333	0.280813	0.281866	0.283603	0.282736	0.2833	0.28272	0.283321	0.283144	0.283041	0.283406	0.283111	0.283308	0.282729	0.284387	0.283512	0.283194	0.282415	0.283833	0.283317	0.284811	0.28336	0.283664	0.284213	0.28336	0.282842	0.281794	0.284353	0.283069	0.284735	0.284552	0.283466	0.283514	0.28326	0.285671	0.283996
1.80975	0.281314	0.279743	0.280373	0.279038	0.282434	0.280186	0.279857	0.280203	0.281121	0.280343	0.281474	0.281762	0.280496	0.281655	0.280551	0.281093	0.283402	0.282362	0.282817	0.282241	0.28311	0.282994	0.282979	0.283373	0.282544	0.28308	0.282628	0.284391	0.283414	0.283214	0.282218	0.283511	0.283199	0.28511	0.283243	0.283746	0.284187	0.283411	0.283261	0.28196	0.284453	0.283352	0.285129	0.284471	0.283758	0.283605	0.283254	0.285923	0.283668
1.8094	0.279276	0.277516	0.278061	0.276569	0.279949	0.277922	0.277137	0.277546	0.278805	0.277826	0.279064	0.279342	0.278041	0.27942	0.277893	0.278662	0.280992	0.280048	0.280717	0.280111	0.280618	0.280433	0.280666	0.280887	0.280391	0.280841	0.280102	0.282302	0.281432	0.280789	0.279935	0.28147	0.281353	0.282698	0.280948	0.281561	0.281925	0.281339	0.280958	0.280112	0.282179	0.281366	0.283233	0.282507	0.281598	0.281785	0.281514	0.283851	0.281564
1.80906	0.279374	0.277846	0.278476	0.27716	0.280534	0.278151	0.278059	0.278159	0.279473	0.278245	0.279393	0.279893	0.278255	0.279721	0.278432	0.27934	0.281289	0.280321	0.280973	0.280692	0.281154	0.281313	0.281242	0.281823	0.28122	0.281599	0.280845	0.282865	0.282076	0.281637	0.280791	0.282471	0.281905	0.283224	0.281951	0.282884	0.28279	0.282354	0.2818	0.280719	0.283314	0.282342	0.283878	0.283504	0.282691	0.282608	0.282185	0.284828	0.282907
1.80872	0.281092	0.279292	0.279796	0.27866	0.282038	0.27954	0.279469	0.279222	0.280849	0.279854	0.28094	0.281083	0.2797	0.280954	0.279944	0.280635	0.283009	0.281944	0.282479	0.282054	0.282935	0.282713	0.28258	0.283385	0.282791	0.283278	0.282315	0.284336	0.283554	0.283193	0.282453	0.28424	0.283756	0.284883	0.283849	0.284604	0.284548	0.283994	0.283584	0.282635	0.285001	0.284073	0.285895	0.285256	0.284544	0.284402	0.284059	0.286338	0.284809
1.80837	0.281806	0.280232	0.280711	0.279246	0.282759	0.280359	0.280002	0.280121	0.281764	0.280456	0.281413	0.281952	0.280222	0.281629	0.280433	0.281262	0.283446	0.282756	0.283362	0.282909	0.283555	0.283483	0.283522	0.283775	0.283564	0.283854	0.282949	0.285553	0.2845	0.284138	0.283251	0.284996	0.284616	0.286105	0.284619	0.285122	0.285758	0.285021	0.284627	0.283723	0.286363	0.285346	0.286838	0.28643	0.285682	0.285619	0.285157	0.287872	0.285647
1.80803	0.288308	0.286527	0.287165	0.285562	0.289258	0.286666	0.286366	0.286276	0.287563	0.28673	0.287692	0.288134	0.286589	0.287906	0.286754	0.287358	0.289657	0.2888	0.289387	0.289087	0.289774	0.289857	0.289688	0.290199	0.289792	0.29001	0.289421	0.29184	0.291045	0.290665	0.289939	0.291618	0.291021	0.292737	0.291116	0.29162	0.292221	0.291447	0.291154	0.290453	0.29309	0.291696	0.293776	0.293317	0.292384	0.292486	0.291911	0.294705	0.292476
1.80769	0.282392	0.280647	0.281077	0.279848	0.283142	0.280923	0.280623	0.28033	0.282042	0.280862	0.281769	0.281965	0.280343	0.281909	0.280562	0.281278	0.283948	0.282701	0.283288	0.283007	0.283526	0.284057	0.284031	0.284317	0.283937	0.284578	0.283722	0.285898	0.285006	0.284864	0.283932	0.285568	0.285176	0.286891	0.285293	0.286016	0.28665	0.285732	0.285477	0.284553	0.286965	0.28618	0.287889	0.287672	0.286833	0.286765	0.286376	0.288657	0.287069
1.80734	0.287495	0.285944	0.286317	0.285085	0.288647	0.285964	0.285635	0.285954	0.287258	0.286086	0.286938	0.287387	0.285623	0.286804	0.285718	0.286505	0.288741	0.287593	0.2886	0.288361	0.288713	0.289076	0.289191	0.28953	0.288888	0.289583	0.288942	0.291093	0.290432	0.289853	0.289116	0.290975	0.290696	0.29221	0.290877	0.291488	0.292033	0.291186	0.290957	0.289807	0.29224	0.29152	0.293402	0.292934	0.292226	0.29205	0.291663	0.294466	0.292131
1.807	0.288012	0.286272	0.286772	0.285336	0.288843	0.286306	0.285961	0.28585	0.287331	0.285717	0.287203	0.287415	0.285654	0.287181	0.285666	0.286549	0.28858	0.287617	0.288279	0.288195	0.288746	0.288894	0.289387	0.289355	0.289123	0.289588	0.288908	0.291205	0.290233	0.289795	0.289339	0.291294	0.290991	0.292232	0.290575	0.291647	0.292013	0.291302	0.291086	0.290071	0.292615	0.291696	0.293606	0.2929	0.29231	0.292307	0.291886	0.294662	0.292372
1.80666	0.288938	0.287237	0.287928	0.286179	0.289759	0.287307	0.286928	0.286958	0.288541	0.286948	0.287924	0.288365	0.286641	0.287977	0.286507	0.287221	0.289435	0.288849	0.289345	0.288793	0.289788	0.289877	0.290168	0.290281	0.290282	0.290584	0.289937	0.291882	0.291203	0.290615	0.290114	0.291985	0.291848	0.293267	0.291407	0.292685	0.292916	0.292372	0.292081	0.291088	0.29368	0.292668	0.294554	0.294215	0.293456	0.293268	0.293054	0.295559	0.293677
1.80632	0.293691	0.291922	0.292407	0.29136	0.294535	0.292251	0.291741	0.291647	0.292945	0.292011	0.292766	0.29278	0.291321	0.292442	0.290895	0.291817	0.29403	0.293154	0.293584	0.293479	0.294064	0.294258	0.294252	0.294883	0.294375	0.29465	0.294352	0.296111	0.295355	0.29536	0.29443	0.296566	0.296314	0.297737	0.296241	0.296828	0.297471	0.296875	0.29647	0.295574	0.29809	0.297071	0.298933	0.298402	0.29773	0.297625	0.297394	0.30016	0.298068
1.80597	0.294311	0.292633	0.293036	0.291614	0.295023	0.292457	0.292242	0.292228	0.29346	0.292067	0.293126	0.293367	0.291291	0.292944	0.291107	0.291949	0.294133	0.293049	0.293828	0.293522	0.294174	0.294334	0.294319	0.294754	0.294475	0.294938	0.294222	0.296203	0.295481	0.29524	0.294337	0.296574	0.296068	0.297593	0.296211	0.296991	0.297501	0.296841	0.296356	0.295622	0.298059	0.297431	0.298878	0.298503	0.297913	0.297862	0.297547	0.29989	0.297773
1.80563	0.296542	0.295135	0.295506	0.294203	0.297481	0.294935	0.294685	0.294499	0.295728	0.294798	0.295691	0.295821	0.293868	0.295041	0.293518	0.294573	0.296309	0.295408	0.295892	0.295425	0.296181	0.296486	0.296629	0.296913	0.296735	0.29679	0.296189	0.298236	0.297376	0.297282	0.296632	0.298539	0.298204	0.299607	0.298206	0.298884	0.299416	0.29882	0.29848	0.297626	0.300319	0.299035	0.300788	0.300638	0.299933	0.299858	0.299319	0.301842	0.299955
1.80529	0.298814	0.297126	0.297533	0.296378	0.29966	0.297023	0.296541	0.296619	0.297997	0.296667	0.29765	0.297765	0.295666	0.296937	0.29572	0.296024	0.298068	0.297109	0.297507	0.29718	0.297806	0.298026	0.298033	0.298507	0.297975	0.298541	0.297746	0.300072	0.299033	0.298723	0.298229	0.299953	0.299363	0.301111	0.299922	0.300501	0.300826	0.300428	0.299909	0.299156	0.301388	0.300676	0.302371	0.302024	0.301229	0.300923	0.300765	0.303297	0.301202
1.80495	0.309648	0.307894	0.308214	0.307013	0.310798	0.307925	0.30767	0.307633	0.308658	0.307627	0.308667	0.30858	0.30657	0.307712	0.3061	0.30672	0.30849	0.307472	0.307977	0.30747	0.308123	0.308226	0.308464	0.308854	0.308245	0.308764	0.308072	0.310475	0.309556	0.309102	0.308319	0.310105	0.309931	0.311296	0.309983	0.310551	0.311008	0.310415	0.309783	0.309029	0.311582	0.310682	0.312086	0.31182	0.310976	0.311467	0.310597	0.313299	0.311066
1.80461	0.30861	0.306691	0.30727	0.306504	0.309363	0.306733	0.306551	0.306443	0.307816	0.306455	0.307642	0.307691	0.305726	0.306907	0.304952	0.30541	0.307651	0.306427	0.306769	0.306238	0.306905	0.306972	0.307052	0.307106	0.30666	0.307264	0.306602	0.308717	0.307901	0.307571	0.306459	0.308461	0.308067	0.309319	0.308054	0.308753	0.309245	0.308324	0.308072	0.30718	0.309724	0.308625	0.310442	0.309887	0.309221	0.308853	0.308573	0.311448	0.309265
1.80427	0.313363	0.311614	0.31192	0.310935	0.314435	0.31164	0.311453	0.311017	0.312632	0.311369	0.312277	0.312187	0.310392	0.311743	0.309865	0.310184	0.312251	0.311061	0.311345	0.310611	0.311073	0.311265	0.311063	0.31185	0.311131	0.311461	0.31099	0.313066	0.311923	0.311398	0.31057	0.312514	0.312402	0.313715	0.31206	0.312762	0.313344	0.312632	0.311639	0.31117	0.313616	0.312631	0.314281	0.313935	0.313068	0.312836	0.312901	0.315	0.313011
1.80392	0.320357	0.318535	0.318937	0.317805	0.321299	0.318646	0.318269	0.318524	0.319408	0.318364	0.319114	0.319351	0.317357	0.318364	0.316628	0.317157	0.319139	0.317726	0.317977	0.31736	0.31803	0.31777	0.318108	0.318088	0.317494	0.317912	0.317156	0.319213	0.31811	0.31778	0.317157	0.318508	0.318203	0.3199	0.31858	0.31924	0.319587	0.318776	0.318186	0.317152	0.31974	0.31879	0.320516	0.320094	0.319352	0.31893	0.318586	0.321035	0.319089
1.80358	0.31626	0.314848	0.315012	0.313823	0.317111	0.314765	0.314366	0.314544	0.315769	0.314613	0.315499	0.315392	0.313466	0.314726	0.312853	0.313523	0.315192	0.313624	0.313987	0.313216	0.313568	0.3138	0.313449	0.313939	0.313257	0.313621	0.312943	0.31483	0.313822	0.313286	0.312215	0.314334	0.314022	0.315491	0.313602	0.31441	0.314608	0.314216	0.313715	0.312591	0.315038	0.313842	0.315502	0.315217	0.314269	0.31436	0.313971	0.316306	0.314054
1.80324	0.322586	0.320861	0.321253	0.319872	0.323505	0.321313	0.320857	0.320783	0.322149	0.320495	0.321356	0.321753	0.319705	0.320661	0.319178	0.319577	0.321165	0.320048	0.320154	0.319236	0.319873	0.319627	0.31965	0.319486	0.319048	0.319382	0.318538	0.320752	0.31951	0.319026	0.318258	0.320008	0.319586	0.320931	0.319377	0.320092	0.320338	0.319596	0.31904	0.318032	0.320807	0.319762	0.321245	0.320753	0.319951	0.319635	0.319135	0.321974	0.319465
1.8029	0.321446	0.319226	0.319976	0.318752	0.322174	0.319795	0.319527	0.319425	0.320572	0.319447	0.320172	0.320474	0.318251	0.319398	0.317663	0.318113	0.320005	0.318653	0.318704	0.318073	0.318547	0.318151	0.317976	0.318114	0.317289	0.317786	0.316926	0.318882	0.317926	0.317495	0.316486	0.318157	0.317588	0.318965	0.317398	0.318299	0.318498	0.317751	0.317244	0.316191	0.318509	0.317653	0.319079	0.318777	0.317874	0.317631	0.316822	0.319471	0.317158
1.80256	0.321972	0.320632	0.320961	0.319592	0.323166	0.320964	0.320306	0.320834	0.321687	0.320329	0.321486	0.321446	0.31936	0.320518	0.318827	0.319409	0.321173	0.319526	0.320022	0.319055	0.319254	0.319093	0.319208	0.319105	0.318423	0.318712	0.317948	0.319983	0.318667	0.31826	0.317027	0.318829	0.318413	0.319578	0.318408	0.318893	0.318992	0.318439	0.31795	0.316726	0.319306	0.318295	0.319688	0.319222	0.318023	0.318204	0.31748	0.320264	0.317768
1.80222	0.325202	0.323938	0.324091	0.32312	0.326886	0.324157	0.323765	0.323989	0.325071	0.323705	0.324854	0.324759	0.322865	0.323752	0.322376	0.322882	0.324508	0.323194	0.32328	0.322592	0.322986	0.322344	0.322221	0.322396	0.32151	0.321674	0.321309	0.323058	0.322032	0.321438	0.320564	0.322179	0.32146	0.323084	0.321378	0.321735	0.322377	0.32141	0.32082	0.319573	0.322474	0.321078	0.322735	0.322062	0.321143	0.320954	0.320268	0.322572	0.320501
1.80188	0.319948	0.318273	0.318591	0.317631	0.32113	0.318759	0.318078	0.318501	0.319684	0.318449	0.319384	0.319536	0.317322	0.318762	0.317136	0.317541	0.319081	0.317685	0.317845	0.317187	0.317463	0.317099	0.317208	0.31696	0.31637	0.316266	0.315536	0.317727	0.316426	0.315917	0.314779	0.316431	0.315725	0.317434	0.315521	0.316025	0.316565	0.31577	0.315363	0.313493	0.316361	0.31524	0.316824	0.316294	0.315247	0.31497	0.314328	0.317034	0.314705
1.80154	0.325946	0.324351	0.324843	0.323984	0.327402	0.324895	0.32442	0.324626	0.325618	0.324569	0.32537	0.325576	0.323619	0.324908	0.323002	0.323425	0.325546	0.324131	0.324074	0.323208	0.323642	0.3234	0.323115	0.322987	0.322465	0.322789	0.321744	0.323737	0.322541	0.321765	0.320775	0.322714	0.321922	0.323342	0.321532	0.321992	0.322348	0.321883	0.321004	0.320104	0.322489	0.321364	0.3229	0.322174	0.321266	0.320864	0.320402	0.322696	0.32049
1.8012	0.325163	0.323122	0.323378	0.322373	0.325902	0.323696	0.323118	0.323246	0.324823	0.323483	0.324042	0.324611	0.322411	0.32368	0.321875	0.322641	0.324235	0.322881	0.323061	0.322447	0.322391	0.321917	0.322131	0.322205	0.321249	0.321667	0.320553	0.32243	0.321297	0.320573	0.319508	0.321155	0.320561	0.322046	0.319975	0.320884	0.321043	0.320383	0.319775	0.318593	0.321151	0.319835	0.321623	0.320599	0.319781	0.319679	0.319011	0.321285	0.31907
1.80086	0.326398	0.324763	0.32518	0.324159	0.327945	0.325273	0.325093	0.325113	0.326068	0.325029	0.325903	0.326364	0.323925	0.325411	0.323874	0.324216	0.325753	0.324676	0.324987	0.324379	0.324517	0.324062	0.323865	0.323822	0.322868	0.323059	0.322084	0.324035	0.32304	0.322503	0.321234	0.323107	0.322348	0.323903	0.322418	0.322485	0.322905	0.322108	0.321199	0.320161	0.322616	0.321616	0.322919	0.322486	0.321195	0.321476	0.320612	0.323087	0.320942
1.80052	0.327664	0.326316	0.32689	0.325539	0.329208	0.326564	0.326337	0.326357	0.327841	0.326418	0.327466	0.327812	0.325533	0.327061	0.325331	0.325408	0.327519	0.326196	0.326465	0.32563	0.325889	0.325498	0.325256	0.325395	0.324573	0.324347	0.323398	0.325582	0.324313	0.323698	0.322611	0.324661	0.323825	0.325044	0.323269	0.324127	0.324341	0.323268	0.322533	0.321663	0.324213	0.322847	0.324245	0.323976	0.322963	0.322231	0.321862	0.324383	0.322166
1.80018	0.326176	0.324712	0.324694	0.323749	0.327332	0.324697	0.324614	0.324648	0.325978	0.324538	0.325763	0.325939	0.32348	0.32503	0.323503	0.323814	0.325555	0.324345	0.324399	0.323734	0.324222	0.323643	0.323655	0.323253	0.322564	0.322857	0.321687	0.323545	0.322927	0.322031	0.320993	0.322798	0.321927	0.323221	0.321679	0.322046	0.32219	0.321752	0.320873	0.31968	0.322262	0.320967	0.32228	0.321816	0.320903	0.320723	0.319903	0.322402	0.320172
1.79984	0.323261	0.321438	0.321804	0.320749	0.324282	0.322008	0.321435	0.321498	0.322332	0.321347	0.322369	0.322732	0.3204	0.321775	0.320485	0.32036	0.322697	0.321158	0.321665	0.320709	0.321124	0.320681	0.320192	0.320481	0.319582	0.319741	0.318977	0.320741	0.319873	0.319175	0.318039	0.319766	0.319032	0.320253	0.318521	0.319036	0.319547	0.318407	0.318111	0.316545	0.319187	0.318225	0.319649	0.319064	0.317838	0.317738	0.317262	0.319661	0.317172
1.7995	0.326879	0.324975	0.325427	0.324136	0.327914	0.325329	0.325	0.324953	0.326368	0.324908	0.325974	0.326156	0.324145	0.325254	0.323992	0.324505	0.326109	0.324988	0.325173	0.324171	0.324934	0.324417	0.324195	0.323891	0.323322	0.32342	0.322831	0.324434	0.323384	0.322542	0.321788	0.323502	0.322544	0.324096	0.322068	0.322739	0.323098	0.322138	0.32176	0.320171	0.322658	0.321946	0.323348	0.322655	0.321652	0.32142	0.320757	0.323154	0.320896
1.79916	0.32089	0.319221	0.319478	0.318529	0.321764	0.319092	0.318933	0.318846	0.320077	0.319003	0.319791	0.319886	0.3179	0.319531	0.31771	0.318258	0.320088	0.318779	0.319068	0.318382	0.318822	0.318324	0.318402	0.318119	0.317499	0.317601	0.316547	0.318501	0.317378	0.316585	0.31552	0.317117	0.316439	0.317804	0.316461	0.316712	0.317053	0.316227	0.315578	0.314228	0.31653	0.315884	0.317198	0.31668	0.315587	0.315521	0.314798	0.317162	0.31482
1.79882	0.322526	0.320931	0.321083	0.320039	0.323341	0.320952	0.320578	0.320683	0.321595	0.320525	0.321253	0.321967	0.319556	0.320937	0.319343	0.319887	0.321646	0.320443	0.320604	0.319943	0.320499	0.32005	0.320099	0.319705	0.318896	0.319063	0.318257	0.320214	0.319129	0.318442	0.317369	0.318965	0.31834	0.319561	0.318027	0.318403	0.318554	0.31804	0.317359	0.31626	0.318667	0.317709	0.319249	0.318179	0.317589	0.317255	0.316521	0.319119	0.31638
1.79848	0.32334	0.321231	0.322025	0.320652	0.323946	0.321552	0.321017	0.321297	0.322487	0.321291	0.322242	0.32217	0.320425	0.321617	0.319903	0.320653	0.322301	0.321384	0.321425	0.320761	0.321162	0.320815	0.320541	0.320735	0.319754	0.319802	0.319108	0.321206	0.319737	0.31887	0.318069	0.319654	0.319206	0.320154	0.318658	0.319128	0.319689	0.318515	0.318045	0.3166	0.319036	0.318115	0.319625	0.318892	0.31803	0.317723	0.317304	0.319736	0.317363
1.79814	0.318726	0.317044	0.317402	0.316057	0.319545	0.317148	0.316652	0.316429	0.317875	0.316719	0.317724	0.31772	0.315996	0.317115	0.315081	0.316024	0.317905	0.316434	0.317035	0.316046	0.316527	0.316201	0.316097	0.316081	0.315154	0.315458	0.314402	0.316434	0.315265	0.314784	0.313668	0.315165	0.314535	0.316023	0.314367	0.314782	0.315083	0.31425	0.31342	0.312504	0.314789	0.313823	0.315279	0.314738	0.313885	0.313145	0.312825	0.315218	0.312858
1.7978	0.321577	0.319874	0.320235	0.319223	0.322579	0.319865	0.319534	0.319269	0.320816	0.319507	0.320322	0.320764	0.318659	0.319782	0.318314	0.319023	0.3206	0.31953	0.3198	0.319022	0.319403	0.319074	0.318971	0.318905	0.318055	0.318042	0.317258	0.318954	0.317926	0.317633	0.316256	0.317977	0.31762	0.318696	0.316967	0.317258	0.317926	0.317274	0.316555	0.315041	0.317653	0.316576	0.318196	0.317393	0.316485	0.316139	0.315636	0.318024	0.315589
1.79746	0.319794	0.317939	0.317951	0.316813	0.320391	0.317853	0.31731	0.31755	0.318424	0.317387	0.318428	0.318606	0.316481	0.317717	0.316334	0.316679	0.318347	0.317005	0.317448	0.316708	0.317289	0.316981	0.31682	0.316783	0.315915	0.316272	0.315041	0.317161	0.316219	0.315338	0.314264	0.316059	0.315432	0.316859	0.314983	0.315496	0.315774	0.315033	0.314143	0.312844	0.315493	0.314407	0.316024	0.315163	0.314416	0.314057	0.313502	0.316086	0.313643
1.79712	0.320365	0.318797	0.318946	0.31779	0.321306	0.318567	0.318314	0.318366	0.319394	0.318143	0.319078	0.319359	0.317331	0.318586	0.316844	0.31748	0.319557	0.318144	0.318272	0.317444	0.318063	0.317835	0.317611	0.317205	0.316746	0.316993	0.315813	0.317941	0.316749	0.316167	0.315274	0.316912	0.316336	0.317538	0.315645	0.316316	0.31668	0.315825	0.315135	0.313939	0.316239	0.315309	0.316877	0.315973	0.315296	0.315305	0.314538	0.316765	0.314496
1.79679	0.321676	0.319817	0.319924	0.318727	0.321793	0.319808	0.31922	0.319241	0.320463	0.319487	0.320144	0.320124	0.318187	0.319345	0.317778	0.318214	0.320207	0.318763	0.319005	0.318598	0.318995	0.318403	0.318528	0.318622	0.317881	0.317995	0.316813	0.319179	0.317686	0.317108	0.31622	0.317505	0.316751	0.318547	0.316613	0.317563	0.31761	0.316666	0.31594	0.315067	0.317162	0.316098	0.317883	0.316871	0.316117	0.316323	0.315274	0.317913	0.315412
1.79645	0.319666	0.317578	0.317699	0.316405	0.320312	0.317765	0.317186	0.317035	0.318354	0.317108	0.318086	0.317908	0.316286	0.31739	0.315645	0.316092	0.318005	0.316909	0.317149	0.316332	0.316759	0.316339	0.316506	0.316172	0.315493	0.315808	0.314804	0.316739	0.315664	0.315137	0.313995	0.315497	0.314879	0.316345	0.314869	0.315201	0.315313	0.314359	0.313832	0.312819	0.315141	0.314266	0.315695	0.315224	0.314088	0.313968	0.313158	0.315643	0.31365
1.79611	0.316065	0.314348	0.314431	0.313253	0.31655	0.313974	0.313703	0.313605	0.314806	0.313388	0.314513	0.314325	0.312358	0.31379	0.311956	0.312417	0.314337	0.312913	0.31333	0.31262	0.312979	0.312636	0.312904	0.312977	0.31188	0.312102	0.311201	0.313017	0.31207	0.311445	0.310358	0.31214	0.311299	0.312794	0.311052	0.311677	0.311578	0.311149	0.310451	0.309019	0.31178	0.310355	0.31225	0.311427	0.310528	0.310371	0.310093	0.312172	0.309909
1.79577	0.314299	0.312502	0.312947	0.311344	0.314753	0.31217	0.311921	0.312139	0.313021	0.311854	0.312719	0.312923	0.310715	0.311808	0.3103	0.310619	0.312772	0.311358	0.31189	0.310856	0.311427	0.311006	0.310699	0.310735	0.309913	0.310171	0.309279	0.311278	0.310329	0.309524	0.308559	0.310206	0.309266	0.311093	0.30933	0.309755	0.30982	0.309079	0.308449	0.307439	0.309892	0.308897	0.309987	0.309736	0.308898	0.308609	0.307959	0.310401	0.308307
1.79543	0.315139	0.313375	0.313409	0.312329	0.315501	0.313081	0.312507	0.312257	0.314043	0.312167	0.313475	0.313295	0.311278	0.3126	0.310934	0.311283	0.312994	0.311914	0.312327	0.311447	0.311948	0.311652	0.311143	0.31153	0.310826	0.310833	0.309597	0.311861	0.310885	0.310321	0.309048	0.310929	0.310196	0.311723	0.309811	0.310374	0.310736	0.309897	0.309525	0.307849	0.310395	0.309357	0.311174	0.310507	0.309568	0.309372	0.308684	0.311103	0.308805
1.7951	0.314018	0.312053	0.312451	0.311027	0.314493	0.311653	0.311617	0.311473	0.312825	0.311225	0.312171	0.312233	0.310136	0.31153	0.30986	0.310308	0.312197	0.310826	0.3108	0.310365	0.310749	0.310414	0.310138	0.310264	0.30973	0.309761	0.308778	0.310743	0.309508	0.309317	0.30824	0.30967	0.309058	0.310368	0.308742	0.309414	0.309524	0.308868	0.308193	0.307058	0.309369	0.308004	0.309923	0.30926	0.308383	0.308192	0.307456	0.310083	0.307884
1.79476	0.311982	0.310085	0.310542	0.30923	0.312366	0.30961	0.309462	0.309243	0.310671	0.309365	0.31013	0.310025	0.308327	0.309302	0.307662	0.308147	0.309861	0.308679	0.308805	0.308088	0.30864	0.308182	0.308428	0.3082	0.307406	0.307681	0.306554	0.308635	0.307628	0.306692	0.305954	0.307519	0.307066	0.308294	0.306628	0.307193	0.30742	0.306439	0.306147	0.304938	0.307244	0.305967	0.307598	0.306985	0.306043	0.306023	0.305401	0.307608	0.30533
1.79442	0.310493	0.308618	0.309142	0.307596	0.310801	0.308267	0.308102	0.307807	0.308802	0.307652	0.308471	0.308638	0.306694	0.307985	0.306095	0.306343	0.308344	0.30706	0.307625	0.306913	0.307215	0.306597	0.306605	0.306696	0.305937	0.306187	0.305302	0.307179	0.306307	0.30523	0.303969	0.305859	0.305549	0.306784	0.305042	0.305769	0.305819	0.305145	0.304381	0.303384	0.305816	0.304654	0.30606	0.305585	0.304528	0.3045	0.304022	0.306312	0.303954
1.79408	0.312498	0.310468	0.3107	0.309511	0.312627	0.310457	0.309815	0.309977	0.310903	0.3092	0.310646	0.310418	0.30864	0.309408	0.307993	0.308445	0.310445	0.308794	0.309053	0.308571	0.308717	0.308394	0.308253	0.308397	0.307745	0.307838	0.307008	0.308933	0.307538	0.307245	0.306028	0.307543	0.30722	0.308429	0.306656	0.307313	0.307693	0.306624	0.306263	0.305195	0.307608	0.306586	0.307925	0.307316	0.306312	0.30636	0.305406	0.308339	0.305955
1.79374	0.31159	0.310038	0.310197	0.309143	0.312541	0.309679	0.309323	0.309137	0.310321	0.308956	0.309879	0.309864	0.307836	0.308919	0.307388	0.308102	0.309555	0.30826	0.308613	0.307963	0.3082	0.307784	0.307806	0.307872	0.307151	0.307227	0.306125	0.308157	0.307013	0.306722	0.305615	0.307052	0.306456	0.307691	0.306192	0.306749	0.306948	0.306174	0.305571	0.304539	0.30674	0.305728	0.307293	0.306667	0.306113	0.305669	0.305008	0.307573	0.305277
1.79341	0.310402	0.308827	0.308805	0.30778	0.311099	0.308185	0.307977	0.307877	0.309025	0.307518	0.308428	0.308679	0.306353	0.30798	0.305935	0.306647	0.308324	0.306948	0.30711	0.30648	0.306761	0.306592	0.306191	0.306529	0.305966	0.306063	0.304861	0.307009	0.305788	0.305228	0.303835	0.305862	0.305007	0.306354	0.305034	0.305334	0.30554	0.304652	0.303824	0.303198	0.305523	0.304328	0.305876	0.305412	0.304351	0.303839	0.303485	0.306152	0.303547
1.79307	0.306558	0.304928	0.305003	0.303891	0.307047	0.304466	0.303884	0.303685	0.305072	0.303566	0.304592	0.304623	0.302576	0.303719	0.302076	0.302407	0.304535	0.302946	0.30302	0.30256	0.302641	0.302566	0.302337	0.302173	0.301666	0.301719	0.300906	0.302611	0.301687	0.301022	0.30014	0.301721	0.301146	0.302389	0.300977	0.301331	0.301234	0.300702	0.300394	0.298726	0.301367	0.300378	0.301927	0.30119	0.300131	0.300119	0.299725	0.302153	0.299808
1.79273	0.305613	0.303612	0.304002	0.302851	0.305811	0.303387	0.302981	0.302697	0.303968	0.302541	0.303465	0.303739	0.301461	0.302646	0.300831	0.301325	0.303367	0.301637	0.301821	0.301191	0.301694	0.301067	0.301218	0.300859	0.300567	0.300457	0.299542	0.301644	0.300412	0.299843	0.298686	0.30069	0.299572	0.301353	0.299609	0.30022	0.300454	0.299502	0.298884	0.297938	0.300314	0.298854	0.300789	0.30021	0.299236	0.299091	0.298448	0.300727	0.298722
1.7924	0.305839	0.304237	0.304378	0.303449	0.306471	0.303947	0.303549	0.303295	0.30481	0.303027	0.304033	0.304178	0.301807	0.303039	0.301583	0.301978	0.303667	0.302334	0.302745	0.30158	0.301994	0.301823	0.301526	0.301647	0.300965	0.300952	0.299872	0.301914	0.300766	0.300439	0.299365	0.300941	0.300308	0.301748	0.300129	0.300693	0.300595	0.300082	0.299514	0.298458	0.300689	0.299277	0.301102	0.300694	0.299872	0.299825	0.298664	0.301346	0.298903
1.79206	0.303929	0.302079	0.302581	0.30118	0.304383	0.301751	0.301462	0.301345	0.302684	0.301316	0.302079	0.301807	0.300013	0.300925	0.29956	0.299692	0.301523	0.300412	0.300229	0.299726	0.299919	0.299728	0.299605	0.299484	0.298788	0.299096	0.297985	0.299875	0.298798	0.298105	0.296932	0.298839	0.298213	0.299462	0.297773	0.298289	0.298635	0.297853	0.297351	0.29671	0.298443	0.297579	0.299279	0.298702	0.297707	0.297187	0.296698	0.299082	0.297037
1.79172	0.305382	0.303765	0.30392	0.302728	0.305756	0.303204	0.302934	0.302451	0.304093	0.302435	0.303243	0.303137	0.301407	0.302382	0.300883	0.301296	0.302793	0.30156	0.302026	0.301088	0.301182	0.301024	0.300912	0.300877	0.30003	0.300479	0.29945	0.301225	0.300206	0.299791	0.298491	0.299991	0.299507	0.300811	0.299312	0.299475	0.300477	0.299272	0.298809	0.297718	0.299901	0.298839	0.300472	0.299855	0.298723	0.29838	0.297985	0.300531	0.298343
1.79139	0.302454	0.300868	0.301157	0.299787	0.303016	0.300303	0.300173	0.299746	0.301055	0.299578	0.300626	0.300786	0.298597	0.299761	0.297901	0.298335	0.300303	0.298893	0.299001	0.298384	0.298723	0.298085	0.298138	0.298161	0.297261	0.297528	0.296284	0.298462	0.297349	0.296858	0.295931	0.297429	0.296854	0.298217	0.296462	0.297171	0.297114	0.296309	0.29596	0.294728	0.297317	0.296051	0.297798	0.296976	0.296102	0.295733	0.295367	0.297854	0.295435
1.79105	0.308366	0.3067	0.306731	0.305212	0.308585	0.306169	0.305537	0.305133	0.306743	0.305234	0.306215	0.30626	0.303973	0.305287	0.303387	0.304113	0.305858	0.304485	0.304269	0.303891	0.304295	0.304253	0.303619	0.30373	0.302769	0.302924	0.302164	0.303856	0.30279	0.302367	0.301379	0.302819	0.302096	0.303612	0.301918	0.302359	0.302543	0.302038	0.301392	0.300048	0.302726	0.301586	0.302884	0.302403	0.301583	0.301473	0.300532	0.303098	0.301028
1.79071	0.304942	0.303068	0.303341	0.302198	0.305331	0.302832	0.30264	0.302272	0.303603	0.30208	0.302799	0.302886	0.300881	0.302026	0.300733	0.300918	0.302876	0.301348	0.30137	0.300651	0.301164	0.300654	0.300714	0.300327	0.29965	0.299674	0.298884	0.300787	0.299807	0.299075	0.298013	0.299368	0.299134	0.30042	0.298625	0.298942	0.299535	0.298698	0.298074	0.297169	0.299547	0.29846	0.299689	0.299223	0.29844	0.29794	0.297556	0.300131	0.297571
1.79038	0.304228	0.302622	0.30255	0.301465	0.304497	0.302039	0.301792	0.30167	0.303158	0.301432	0.302144	0.302358	0.300337	0.301526	0.299884	0.300177	0.302007	0.300782	0.300814	0.300015	0.300623	0.300069	0.299803	0.300036	0.298904	0.299129	0.298382	0.300244	0.299083	0.298445	0.297402	0.298845	0.297939	0.29948	0.29772	0.2984	0.298687	0.297744	0.297255	0.296373	0.298662	0.297666	0.299153	0.298436	0.297637	0.29724	0.296632	0.299393	0.296829
1.79004	0.302262	0.300653	0.301139	0.299674	0.302734	0.300366	0.299842	0.300018	0.30123	0.299747	0.300316	0.300371	0.298909	0.299753	0.297832	0.29826	0.30026	0.298983	0.299273	0.298363	0.29871	0.298339	0.298044	0.297905	0.296951	0.297402	0.296362	0.298267	0.297391	0.296634	0.295496	0.297163	0.296612	0.297723	0.296111	0.296693	0.296676	0.296295	0.295477	0.294354	0.296891	0.2958	0.297158	0.296695	0.295714	0.295175	0.295078	0.297252	0.295191
1.78971	0.302279	0.300822	0.301337	0.299902	0.302873	0.300611	0.300378	0.300047	0.301596	0.299889	0.300919	0.30086	0.299007	0.299813	0.297942	0.298586	0.300756	0.298837	0.299573	0.298636	0.298847	0.298526	0.29826	0.298402	0.297568	0.297571	0.296569	0.298408	0.297271	0.296883	0.295813	0.297213	0.296572	0.298111	0.296276	0.296733	0.296984	0.296109	0.295625	0.294574	0.296995	0.295749	0.297492	0.296732	0.296074	0.295657	0.295473	0.297391	0.295468
1.78937	0.298169	0.296673	0.29696	0.295584	0.299121	0.296289	0.296016	0.295774	0.297081	0.295809	0.296664	0.29645	0.294719	0.295744	0.293963	0.29427	0.296308	0.294858	0.295197	0.29444	0.294604	0.294037	0.294217	0.293999	0.29327	0.293342	0.29245	0.294211	0.293208	0.292781	0.291645	0.292796	0.292425	0.293735	0.292023	0.292338	0.29259	0.291822	0.29165	0.290193	0.292476	0.291535	0.293276	0.292691	0.291805	0.291422	0.290771	0.29323	0.291094
1.78903	0.301903	0.300023	0.300163	0.299229	0.302219	0.29998	0.299432	0.299299	0.300531	0.299118	0.299996	0.299974	0.298272	0.299358	0.297442	0.297901	0.299644	0.298372	0.298376	0.297879	0.298305	0.297992	0.29753	0.297502	0.296815	0.296806	0.295877	0.297496	0.296478	0.296003	0.295045	0.296468	0.295866	0.296873	0.295351	0.295903	0.296277	0.295247	0.295089	0.294057	0.29621	0.295227	0.296426	0.295839	0.295088	0.294802	0.294519	0.296539	0.294516
1.7887	0.300091	0.298354	0.298669	0.297238	0.300736	0.298253	0.297945	0.29788	0.299153	0.297772	0.29848	0.298522	0.296584	0.297382	0.29595	0.296285	0.298243	0.29681	0.297302	0.296494	0.296565	0.296051	0.296044	0.296084	0.295069	0.295341	0.294385	0.296393	0.294928	0.294464	0.293353	0.295088	0.294171	0.295492	0.293921	0.294294	0.294656	0.293592	0.293456	0.292367	0.294377	0.293603	0.295105	0.294467	0.293644	0.293352	0.292591	0.294967	0.293257
1.78836	0.297567	0.295865	0.295857	0.295213	0.298162	0.295677	0.295215	0.295127	0.29647	0.295209	0.296159	0.296088	0.29393	0.295342	0.293548	0.293863	0.295687	0.294353	0.294907	0.29407	0.294183	0.293719	0.293438	0.293677	0.292827	0.292703	0.291837	0.293782	0.292587	0.291656	0.290828	0.292557	0.291482	0.292806	0.291264	0.291885	0.291932	0.291194	0.290649	0.289623	0.291896	0.291031	0.292337	0.291889	0.291052	0.290711	0.290245	0.292363	0.290395
1.78803	0.298031	0.296086	0.296659	0.295539	0.298963	0.296399	0.295861	0.295968	0.296936	0.295952	0.296473	0.296927	0.294606	0.295999	0.294202	0.29446	0.296578	0.295044	0.295044	0.294457	0.294648	0.294531	0.294254	0.294061	0.293404	0.293643	0.292633	0.294417	0.292923	0.292577	0.291326	0.293137	0.292162	0.293464	0.292177	0.292365	0.292569	0.291647	0.291416	0.290103	0.292398	0.291321	0.292655	0.292241	0.291506	0.291213	0.29063	0.293111	0.290873
1.78769	0.299535	0.297915	0.298495	0.296858	0.300669	0.298088	0.297864	0.297934	0.29903	0.297345	0.298458	0.298579	0.296739	0.297658	0.296056	0.296337	0.298141	0.296915	0.297194	0.296298	0.296583	0.296089	0.296321	0.295982	0.295002	0.295143	0.294509	0.29602	0.295087	0.294174	0.293591	0.294919	0.294085	0.295398	0.293711	0.294433	0.294443	0.293547	0.292743	0.291963	0.29427	0.293296	0.294603	0.294072	0.293204	0.29283	0.292354	0.294717	0.292571
1.78736	0.297227	0.295168	0.295685	0.294545	0.297868	0.295343	0.295121	0.294772	0.296438	0.295043	0.295726	0.295887	0.293813	0.294871	0.29338	0.293935	0.295521	0.294334	0.294463	0.293606	0.294148	0.293487	0.293463	0.2933	0.292664	0.292962	0.291827	0.29327	0.292408	0.291846	0.290521	0.292153	0.291606	0.292426	0.291175	0.291443	0.291817	0.290808	0.290211	0.289364	0.29166	0.290392	0.291869	0.291552	0.290769	0.29003	0.289574	0.292315	0.28969
1.78702	0.298759	0.297096	0.29757	0.296229	0.299812	0.297173	0.297034	0.296885	0.297941	0.296713	0.297458	0.297728	0.295662	0.29705	0.295208	0.295591	0.297716	0.296197	0.296329	0.295543	0.29621	0.295343	0.295229	0.295323	0.294644	0.294697	0.293787	0.295594	0.293909	0.293681	0.292612	0.293832	0.293232	0.294534	0.292941	0.293419	0.293503	0.292821	0.292468	0.290938	0.293428	0.29264	0.293775	0.293078	0.292312	0.292043	0.291241	0.294003	0.291503
1.78669	0.300193	0.298339	0.299022	0.297872	0.301081	0.298423	0.298427	0.298237	0.299355	0.298095	0.299342	0.299054	0.297385	0.298339	0.29678	0.297217	0.298824	0.297868	0.298092	0.296942	0.297454	0.297131	0.296836	0.296806	0.295868	0.296406	0.295297	0.296953	0.295855	0.295039	0.294128	0.295607	0.295	0.296089	0.294138	0.294899	0.295275	0.29401	0.293723	0.292505	0.294923	0.293955	0.295488	0.294737	0.294009	0.293276	0.292886	0.295448	0.293073
1.78635	0.301358	0.29985	0.300272	0.299155	0.302459	0.29971	0.299562	0.299522	0.300993	0.299366	0.30028	0.300409	0.298407	0.299444	0.298204	0.298463	0.300515	0.299127	0.299053	0.298511	0.298662	0.298332	0.298198	0.298189	0.297347	0.297369	0.296309	0.298126	0.297313	0.296611	0.295608	0.297135	0.29627	0.297624	0.295776	0.296517	0.296469	0.295761	0.295066	0.293785	0.29635	0.29491	0.296234	0.295823	0.294874	0.294617	0.294333	0.29641	0.294356
1.78602	0.30187	0.300326	0.300427	0.299127	0.30277	0.300246	0.299896	0.300043	0.301266	0.299924	0.300911	0.300996	0.298962	0.300255	0.298686	0.298912	0.300982	0.299506	0.299819	0.298996	0.299094	0.298989	0.298896	0.298687	0.297918	0.298222	0.297128	0.298812	0.297729	0.296797	0.295921	0.297191	0.296721	0.298081	0.296464	0.296611	0.296655	0.296167	0.295733	0.294183	0.296503	0.295606	0.296881	0.296294	0.295372	0.29522	0.294453	0.29693	0.294907
1.78569	0.299212	0.297703	0.297862	0.296796	0.300734	0.297737	0.297545	0.297531	0.298908	0.297457	0.29845	0.2985	0.296659	0.297641	0.296187	0.2966	0.298543	0.297014	0.297374	0.296676	0.297115	0.296425	0.296493	0.296306	0.295606	0.295941	0.294857	0.29643	0.295171	0.294658	0.293496	0.295133	0.294274	0.296006	0.293911	0.294232	0.294498	0.293536	0.2931	0.291808	0.294467	0.293351	0.294664	0.294194	0.293111	0.292985	0.292258	0.294491	0.292337
1.78535	0.300325	0.298856	0.299059	0.298214	0.301443	0.299264	0.298981	0.298866	0.300183	0.298986	0.299574	0.299696	0.297949	0.299111	0.29722	0.297694	0.299565	0.298481	0.298706	0.298066	0.298269	0.297839	0.297695	0.297759	0.297203	0.296845	0.296058	0.29754	0.296191	0.295878	0.294623	0.296235	0.295799	0.296843	0.2952	0.295788	0.29584	0.294698	0.294062	0.292941	0.295407	0.294278	0.296009	0.295092	0.294472	0.294288	0.293539	0.295643	0.293558
1.78502	0.294066	0.292188	0.292867	0.29189	0.294982	0.29271	0.292819	0.292788	0.293799	0.292509	0.293242	0.293401	0.29168	0.292857	0.291151	0.291829	0.293422	0.292055	0.292373	0.291542	0.292174	0.291673	0.291627	0.291366	0.290689	0.290686	0.290013	0.2917	0.290605	0.289703	0.288789	0.289862	0.2893	0.290765	0.289114	0.289498	0.289607	0.288781	0.288006	0.28694	0.289308	0.28819	0.289893	0.28875	0.288213	0.287715	0.287154	0.289692	0.28718
1.78468	0.296457	0.294748	0.295167	0.293988	0.297385	0.294748	0.294871	0.294823	0.296145	0.294891	0.295978	0.295671	0.293994	0.295069	0.293545	0.294137	0.295636	0.29469	0.294863	0.294041	0.294294	0.294143	0.293955	0.293914	0.292938	0.293159	0.292271	0.293817	0.292655	0.291956	0.291098	0.292807	0.291937	0.293194	0.29131	0.291572	0.291969	0.291184	0.29034	0.289372	0.29156	0.29054	0.291906	0.29132	0.290382	0.290153	0.289611	0.291858	0.289611
1.78435	0.299465	0.29739	0.298416	0.296814	0.300624	0.298079	0.297712	0.297536	0.298972	0.297966	0.298676	0.298842	0.296707	0.297866	0.296846	0.297149	0.298981	0.297843	0.297996	0.297155	0.297469	0.297152	0.29718	0.297106	0.295894	0.296365	0.295315	0.296925	0.295944	0.295257	0.294222	0.295662	0.29486	0.296119	0.2942	0.294663	0.295163	0.293944	0.293642	0.292261	0.294569	0.293291	0.29481	0.294217	0.293533	0.29306	0.292696	0.294811	0.292775
1.78402	0.299797	0.298428	0.298737	0.297408	0.301288	0.298801	0.29812	0.298433	0.299583	0.298276	0.299522	0.299565	0.297677	0.299188	0.297266	0.297768	0.299853	0.298437	0.298829	0.297931	0.298348	0.297979	0.297773	0.297814	0.296776	0.297022	0.295924	0.298126	0.296593	0.296156	0.294921	0.296299	0.295811	0.297211	0.294938	0.295693	0.295827	0.295093	0.294338	0.293115	0.295147	0.294226	0.295491	0.294927	0.294001	0.293716	0.293297	0.295601	0.293201
1.78368	0.301199	0.29962	0.300204	0.298756	0.302286	0.300078	0.299712	0.299784	0.301268	0.299894	0.300725	0.30106	0.299204	0.300363	0.298674	0.298961	0.301	0.299907	0.300006	0.299091	0.299725	0.299463	0.299421	0.299182	0.298153	0.298344	0.297454	0.299338	0.298018	0.297389	0.296429	0.298124	0.296854	0.298213	0.296381	0.296985	0.297295	0.296189	0.295186	0.294255	0.297036	0.295582	0.297016	0.296231	0.295716	0.295227	0.294414	0.296745	0.294685
1.78335	0.304614	0.303491	0.303827	0.302525	0.305932	0.303564	0.303342	0.303659	0.304932	0.303456	0.304441	0.304498	0.302942	0.303934	0.302382	0.30297	0.304866	0.30371	0.303755	0.30306	0.303477	0.302936	0.303001	0.30321	0.302135	0.302471	0.301271	0.303102	0.30177	0.30119	0.299977	0.301602	0.300969	0.302412	0.300439	0.300952	0.300775	0.299913	0.299348	0.298129	0.300611	0.299303	0.300926	0.299844	0.29897	0.298791	0.298049	0.300831	0.298421
1.78302	0.304313	0.302737	0.303522	0.302115	0.305428	0.303	0.302868	0.303365	0.304224	0.302999	0.303873	0.304282	0.302397	0.303486	0.301581	0.302398	0.304274	0.302993	0.303251	0.302435	0.302973	0.30278	0.302556	0.302265	0.301686	0.301897	0.300888	0.302591	0.301262	0.300665	0.299641	0.301056	0.30029	0.301682	0.300146	0.300218	0.300559	0.299561	0.298812	0.297517	0.299846	0.29867	0.300064	0.29945	0.298408	0.29839	0.297545	0.299784	0.297833
1.78268	0.300666	0.298994	0.299719	0.298566	0.301916	0.299379	0.299445	0.299044	0.300476	0.299383	0.300504	0.300505	0.298605	0.299919	0.298268	0.298848	0.300597	0.299372	0.299675	0.299074	0.299257	0.298972	0.29925	0.298967	0.297991	0.298098	0.296964	0.299107	0.297981	0.297269	0.296342	0.297611	0.296938	0.29804	0.296274	0.296759	0.297067	0.296006	0.295425	0.293981	0.296535	0.295168	0.296749	0.296018	0.295043	0.294809	0.294122	0.296237	0.294392
1.78235	0.299902	0.298419	0.298641	0.297676	0.301161	0.298891	0.298868	0.29852	0.299432	0.299053	0.299778	0.299924	0.297967	0.299275	0.29786	0.298085	0.300155	0.298819	0.299015	0.298193	0.298837	0.29857	0.29835	0.29798	0.297485	0.297637	0.29657	0.298558	0.297022	0.296605	0.295688	0.297165	0.296351	0.297332	0.296023	0.296146	0.296104	0.295364	0.294837	0.2933	0.295944	0.294607	0.295983	0.29527	0.294379	0.293914	0.293512	0.295728	0.293631
1.78202	0.301022	0.299389	0.300029	0.298876	0.302437	0.299871	0.299777	0.299736	0.301037	0.299997	0.300744	0.300896	0.299098	0.300425	0.298975	0.299125	0.30126	0.300131	0.30005	0.299285	0.300023	0.299734	0.299234	0.29946	0.298751	0.298838	0.297816	0.2997	0.298489	0.297959	0.296744	0.29811	0.297541	0.298621	0.296791	0.297503	0.297443	0.296758	0.296087	0.294908	0.296827	0.295677	0.297177	0.296625	0.295727	0.295301	0.294931	0.296951	0.29471
1.78168	0.298733	0.29726	0.297481	0.296329	0.299903	0.297672	0.297349	0.297423	0.298704	0.297361	0.298286	0.298576	0.296722	0.297857	0.296375	0.296877	0.298718	0.297349	0.297733	0.296909	0.297533	0.297031	0.29722	0.297011	0.296311	0.296705	0.295346	0.29732	0.296112	0.295448	0.294571	0.29592	0.295304	0.296229	0.294606	0.294959	0.295256	0.293972	0.293472	0.292458	0.294626	0.293374	0.294973	0.294253	0.293268	0.292841	0.292615	0.294805	0.29241
1.78135	0.298242	0.296865	0.297233	0.296093	0.299605	0.297348	0.296993	0.297053	0.298332	0.297175	0.298105	0.29862	0.29663	0.297492	0.296124	0.296626	0.298535	0.297442	0.297322	0.296927	0.297391	0.296769	0.296685	0.296609	0.29583	0.296403	0.295234	0.297159	0.295854	0.294998	0.294014	0.295484	0.294834	0.296403	0.294441	0.294819	0.295037	0.29408	0.293687	0.292202	0.294369	0.293074	0.294844	0.293713	0.292816	0.292686	0.29209	0.29445	0.292036
1.78102	0.295958	0.294112	0.294311	0.293534	0.297045	0.294652	0.294331	0.294042	0.295562	0.294725	0.295265	0.295429	0.293555	0.294943	0.29349	0.294094	0.295627	0.294533	0.294874	0.294165	0.294528	0.294063	0.294029	0.293951	0.293355	0.293683	0.292526	0.294393	0.293509	0.292612	0.291546	0.292865	0.292283	0.293536	0.29204	0.29214	0.292275	0.291415	0.290714	0.289456	0.29158	0.290687	0.291926	0.29116	0.290425	0.290204	0.289363	0.291629	0.289328
1.78069	0.296576	0.295002	0.295409	0.294524	0.297596	0.295407	0.295209	0.295225	0.296406	0.295469	0.296304	0.296555	0.294619	0.295971	0.294324	0.294799	0.296692	0.295823	0.295668	0.295077	0.295611	0.295363	0.295041	0.295012	0.294188	0.294611	0.293536	0.295519	0.294442	0.293444	0.292302	0.29414	0.293247	0.294688	0.292743	0.293057	0.293428	0.292335	0.291548	0.290647	0.292849	0.291685	0.292921	0.292255	0.29132	0.291148	0.290196	0.292507	0.290224
1.78035	0.297308	0.295591	0.295919	0.294725	0.298398	0.296138	0.295834	0.295827	0.296937	0.295892	0.29674	0.297226	0.295307	0.296679	0.294861	0.295262	0.29726	0.296408	0.296371	0.295667	0.29616	0.295798	0.295679	0.295629	0.295016	0.295105	0.294234	0.296074	0.294929	0.29421	0.292992	0.294754	0.293976	0.295089	0.293494	0.293663	0.293767	0.293035	0.292138	0.291087	0.293372	0.292251	0.293531	0.292784	0.292055	0.291472	0.290816	0.293144	0.290958
1.78002	0.292581	0.290864	0.291212	0.290222	0.293535	0.291501	0.290924	0.29126	0.292809	0.291414	0.292348	0.29235	0.290667	0.291868	0.290038	0.290988	0.292699	0.291547	0.291685	0.291132	0.29161	0.291198	0.291223	0.290896	0.290222	0.290532	0.289601	0.291528	0.29014	0.289507	0.288479	0.289818	0.289527	0.290478	0.288932	0.289055	0.289127	0.288551	0.287824	0.286356	0.289147	0.287649	0.288906	0.288157	0.287163	0.286701	0.286109	0.28861	0.286083
1.77969	0.292769	0.291327	0.291666	0.290738	0.294136	0.291711	0.291557	0.291495	0.292807	0.291662	0.292823	0.29276	0.29068	0.292307	0.290851	0.29132	0.293028	0.291774	0.292392	0.291335	0.292168	0.29158	0.291548	0.291382	0.290934	0.290906	0.289858	0.292009	0.29066	0.290056	0.289088	0.290388	0.290034	0.290951	0.289502	0.289824	0.289653	0.28879	0.28856	0.287224	0.289347	0.287917	0.289565	0.288395	0.28795	0.287403	0.286694	0.289276	0.286936
1.77936	0.294887	0.293116	0.293661	0.29235	0.295721	0.293329	0.293396	0.293409	0.294687	0.293689	0.294331	0.29462	0.293155	0.294056	0.292334	0.293073	0.294828	0.293618	0.294063	0.293283	0.2937	0.293215	0.293263	0.293378	0.292554	0.292962	0.291921	0.293706	0.292578	0.29192	0.290716	0.29245	0.291508	0.292832	0.291403	0.291516	0.291805	0.290831	0.290499	0.28894	0.291202	0.289896	0.291343	0.290847	0.289655	0.289178	0.288584	0.29114	0.288654
1.77903	0.293249	0.29192	0.292287	0.291255	0.294604	0.292279	0.292093	0.292273	0.293275	0.29213	0.293195	0.293472	0.291333	0.292683	0.291319	0.291737	0.293378	0.292604	0.292958	0.291789	0.292396	0.292203	0.291931	0.292167	0.291292	0.291642	0.290443	0.292814	0.291406	0.290642	0.289963	0.291053	0.290448	0.291719	0.289836	0.290365	0.290385	0.289512	0.288966	0.287761	0.289671	0.288883	0.290227	0.289427	0.288627	0.288015	0.287631	0.289637	0.287356
1.77869	0.292565	0.290975	0.291601	0.290695	0.293989	0.291689	0.291396	0.291456	0.292988	0.291728	0.292658	0.293124	0.291217	0.292192	0.290374	0.291065	0.292946	0.291884	0.291887	0.291229	0.291821	0.291348	0.291559	0.291373	0.290739	0.290907	0.290104	0.291863	0.290926	0.290114	0.288908	0.290416	0.289703	0.291391	0.289333	0.289689	0.289905	0.289152	0.288531	0.287171	0.289403	0.2884	0.289572	0.289095	0.287826	0.287577	0.287167	0.289177	0.286989
1.77836	0.290785	0.28943	0.289531	0.288754	0.291949	0.289819	0.289473	0.289475	0.290623	0.289596	0.290584	0.2909	0.289024	0.290113	0.288672	0.289212	0.291156	0.289774	0.29033	0.289676	0.289818	0.289818	0.28956	0.289563	0.288735	0.28893	0.288051	0.290127	0.288898	0.288442	0.287092	0.288887	0.288047	0.289331	0.287342	0.287901	0.288047	0.287369	0.286388	0.285276	0.287845	0.286651	0.28756	0.286832	0.286035	0.285586	0.284918	0.287352	0.284986
1.77803	0.292026	0.290221	0.290423	0.289702	0.293042	0.290635	0.290453	0.29028	0.291724	0.290474	0.291462	0.292052	0.29004	0.291212	0.289483	0.290056	0.29198	0.29081	0.291144	0.290271	0.290871	0.290349	0.290523	0.290694	0.289843	0.29	0.289095	0.291012	0.28972	0.289339	0.288214	0.28981	0.288904	0.29036	0.289028	0.28918	0.289236	0.288311	0.287618	0.286349	0.288309	0.287437	0.288639	0.288003	0.287199	0.286829	0.286157	0.288439	0.286094
1.7777	0.282194	0.280653	0.281129	0.279945	0.283471	0.281214	0.280783	0.280634	0.281835	0.280952	0.282239	0.282005	0.280437	0.28176	0.280165	0.280838	0.282543	0.281403	0.281453	0.280791	0.280996	0.280879	0.280897	0.280894	0.280292	0.280407	0.279352	0.281101	0.280325	0.279734	0.278797	0.280053	0.27947	0.280684	0.278979	0.279592	0.27959	0.278831	0.278207	0.276671	0.279045	0.277909	0.279357	0.278598	0.277555	0.2773	0.276745	0.278866	0.276688
1.77737	0.284634	0.283032	0.283521	0.282388	0.285795	0.283322	0.283262	0.283572	0.284859	0.283447	0.284588	0.28469	0.28271	0.284033	0.28254	0.282904	0.284852	0.28349	0.284251	0.283311	0.283792	0.28355	0.283564	0.28358	0.282679	0.282921	0.282144	0.284208	0.282675	0.282243	0.281046	0.28262	0.282167	0.283414	0.281666	0.282273	0.282158	0.281269	0.280767	0.279473	0.281587	0.280486	0.28189	0.281179	0.280395	0.280255	0.279156	0.28153	0.279422
1.77704	0.285672	0.284091	0.284272	0.283343	0.286868	0.28444	0.28425	0.284366	0.285464	0.284188	0.285601	0.285581	0.283798	0.285158	0.283591	0.284075	0.285695	0.284742	0.285003	0.284463	0.284849	0.284386	0.284566	0.284657	0.283772	0.283931	0.283071	0.28508	0.283709	0.283546	0.282139	0.283615	0.283129	0.284285	0.282757	0.283148	0.283142	0.282668	0.281998	0.280413	0.28287	0.281531	0.283022	0.282343	0.281463	0.281215	0.280316	0.28279	0.280027
1.77671	0.285911	0.284549	0.284843	0.283659	0.28741	0.284656	0.284777	0.284829	0.286133	0.28485	0.286145	0.285955	0.284481	0.285693	0.284017	0.284717	0.286285	0.285124	0.285405	0.284595	0.285177	0.284917	0.284918	0.28504	0.284421	0.284419	0.283838	0.285436	0.284157	0.283981	0.282896	0.284197	0.28341	0.285138	0.283366	0.283906	0.283846	0.283073	0.282385	0.28098	0.283409	0.282402	0.283407	0.283123	0.282022	0.281754	0.280772	0.282977	0.280997
1.77638	0.284985	0.283541	0.28371	0.282768	0.28599	0.283387	0.283494	0.283585	0.28497	0.283633	0.284862	0.284882	0.282955	0.284556	0.282709	0.283353	0.285373	0.283852	0.284094	0.283523	0.283908	0.283905	0.283788	0.28368	0.283095	0.283388	0.282151	0.284188	0.283387	0.282441	0.281689	0.283296	0.282603	0.283919	0.282218	0.282552	0.282704	0.281933	0.281264	0.280028	0.2821	0.281102	0.282531	0.281766	0.280774	0.280852	0.279881	0.281999	0.27971
1.77605	0.282853	0.281185	0.281504	0.280541	0.284096	0.281291	0.281316	0.281337	0.282619	0.281361	0.282611	0.28284	0.281062	0.282284	0.280547	0.281233	0.282829	0.281658	0.281981	0.28108	0.281814	0.281552	0.281625	0.281557	0.28108	0.28096	0.280244	0.28237	0.281128	0.280702	0.279463	0.280932	0.280507	0.281547	0.280123	0.280813	0.280784	0.280049	0.27926	0.278071	0.280303	0.278823	0.280584	0.279582	0.279044	0.278362	0.277715	0.280179	0.277552
1.77572	0.27971	0.278261	0.278644	0.277501	0.280846	0.278402	0.278304	0.277968	0.279746	0.278329	0.279609	0.279847	0.27793	0.27934	0.277603	0.278078	0.280006	0.278949	0.27899	0.278464	0.278884	0.278593	0.278747	0.278476	0.27792	0.278261	0.277434	0.279275	0.278302	0.277546	0.276494	0.27833	0.277418	0.278802	0.27689	0.277642	0.277918	0.27684	0.276501	0.274847	0.277575	0.276017	0.277566	0.276806	0.275868	0.275877	0.275153	0.277369	0.274954
1.77539	0.277727	0.276057	0.276604	0.275377	0.278986	0.276171	0.276124	0.276187	0.277462	0.276465	0.277499	0.277405	0.275978	0.276826	0.275683	0.27589	0.277965	0.276502	0.27704	0.276258	0.276813	0.276814	0.276391	0.27638	0.27599	0.275955	0.275221	0.277152	0.275926	0.275642	0.274297	0.276024	0.275372	0.276826	0.27527	0.27559	0.275579	0.274625	0.274281	0.2729	0.275424	0.274417	0.27585	0.275189	0.274009	0.273661	0.273072	0.275551	0.273338
1.77506	0.274977	0.273364	0.274141	0.272693	0.276195	0.273934	0.273495	0.273701	0.275196	0.274151	0.274806	0.274958	0.273197	0.274508	0.272841	0.27342	0.275353	0.27397	0.274198	0.273854	0.274099	0.273899	0.273726	0.273878	0.273243	0.273713	0.272498	0.274315	0.273532	0.27316	0.271838	0.273521	0.272786	0.274362	0.272402	0.272987	0.273118	0.272365	0.271546	0.270444	0.272884	0.271774	0.273176	0.272443	0.271733	0.271316	0.27053	0.27304	0.270505
1.77472	0.273428	0.272243	0.272303	0.27138	0.27456	0.272536	0.272243	0.272163	0.273592	0.272576	0.273278	0.273478	0.27174	0.272862	0.271224	0.271883	0.27409	0.272821	0.272898	0.272205	0.273039	0.272393	0.272623	0.272472	0.271901	0.272303	0.271314	0.273135	0.27205	0.271366	0.27055	0.272157	0.271503	0.272689	0.271311	0.271522	0.271967	0.271002	0.270623	0.269213	0.271706	0.270518	0.272506	0.27138	0.27061	0.269973	0.269692	0.271692	0.269638
1.77439	0.274628	0.273139	0.273479	0.272224	0.275675	0.273549	0.273104	0.273154	0.274454	0.273305	0.274555	0.274377	0.272799	0.274023	0.272322	0.273184	0.275157	0.273902	0.274024	0.273271	0.273753	0.273614	0.273623	0.273674	0.272783	0.273198	0.272144	0.274404	0.272926	0.272592	0.271892	0.273022	0.272603	0.273952	0.272247	0.272748	0.27298	0.27225	0.271572	0.270347	0.272547	0.271596	0.273117	0.272328	0.271265	0.271252	0.270476	0.272633	0.270272
1.77407	0.268113	0.266395	0.267253	0.266051	0.269216	0.26688	0.266578	0.266743	0.268201	0.266822	0.267744	0.268267	0.266044	0.267599	0.265916	0.266692	0.268354	0.267314	0.267511	0.266932	0.267464	0.266996	0.267005	0.267199	0.266334	0.266589	0.26576	0.267642	0.266524	0.266452	0.265091	0.266957	0.26611	0.267567	0.265686	0.26645	0.266559	0.2657	0.265063	0.263996	0.266307	0.265289	0.266498	0.266032	0.26506	0.264683	0.264283	0.266492	0.264059
1.77374	0.26813	0.266153	0.266683	0.265575	0.269101	0.266577	0.266697	0.266402	0.267846	0.266418	0.267455	0.267759	0.265931	0.266953	0.265639	0.266159	0.26822	0.266856	0.267283	0.266725	0.267279	0.26681	0.266459	0.266858	0.266395	0.26655	0.265378	0.267319	0.266406	0.265938	0.265117	0.266421	0.265828	0.267302	0.265521	0.266399	0.266021	0.26538	0.264821	0.263651	0.266139	0.264985	0.266357	0.265946	0.265151	0.264522	0.264013	0.266322	0.263976
1.77341	0.267939	0.266511	0.266718	0.265588	0.269092	0.266617	0.266295	0.266512	0.267731	0.266522	0.267446	0.267906	0.265839	0.26694	0.265496	0.266155	0.267989	0.267274	0.267313	0.266623	0.267074	0.26686	0.266859	0.266703	0.266359	0.266499	0.265554	0.267495	0.266518	0.266196	0.264979	0.266582	0.265778	0.267578	0.265791	0.266205	0.266213	0.265735	0.265138	0.263992	0.266175	0.265138	0.266732	0.265759	0.265118	0.264681	0.263987	0.266422	0.26412
1.77308	0.265736	0.26392	0.264636	0.263246	0.266473	0.264314	0.264135	0.263946	0.265511	0.264118	0.265451	0.265267	0.263693	0.26503	0.263281	0.263791	0.265957	0.264736	0.264985	0.264368	0.264781	0.264593	0.26436	0.264419	0.263949	0.264206	0.263283	0.265431	0.264099	0.2638	0.262707	0.264385	0.26382	0.26552	0.26334	0.263882	0.264335	0.263691	0.26285	0.26164	0.26418	0.262645	0.264285	0.263934	0.262913	0.262471	0.262065	0.26418	0.261729
1.77275	0.258159	0.256469	0.256749	0.255997	0.258975	0.256643	0.256477	0.256684	0.258164	0.257145	0.2576	0.258124	0.25626	0.257317	0.255951	0.256506	0.258395	0.257306	0.257699	0.257022	0.257612	0.257174	0.256977	0.257401	0.256723	0.256808	0.256083	0.257975	0.256915	0.2565	0.255363	0.257107	0.256361	0.25758	0.256191	0.256692	0.256944	0.256279	0.25555	0.254419	0.256775	0.255608	0.257078	0.256567	0.25556	0.255084	0.254539	0.257142	0.254753
1.77242	0.249627	0.248273	0.248546	0.247546	0.250719	0.248281	0.248276	0.248052	0.249295	0.248355	0.24945	0.249439	0.247923	0.249118	0.247493	0.248234	0.249918	0.248833	0.249284	0.248438	0.249003	0.248797	0.248731	0.248998	0.248243	0.248455	0.247677	0.249289	0.248462	0.248188	0.246975	0.248514	0.247989	0.24961	0.247758	0.248283	0.248498	0.24777	0.247194	0.246086	0.248438	0.247451	0.248598	0.248123	0.247145	0.247081	0.246431	0.24858	0.246501
1.77209	0.252913	0.251388	0.251842	0.250729	0.253878	0.25167	0.251694	0.251576	0.252697	0.251479	0.252417	0.253018	0.251049	0.252179	0.250666	0.251363	0.253156	0.251932	0.252283	0.251794	0.251991	0.251766	0.251707	0.251955	0.25133	0.251534	0.250635	0.253046	0.251649	0.25099	0.250298	0.251796	0.251244	0.252517	0.250826	0.251553	0.25187	0.251078	0.25068	0.24946	0.251858	0.250501	0.252051	0.251258	0.250867	0.249999	0.24984	0.252153	0.249893
1.77176	0.249988	0.248692	0.248862	0.247855	0.250974	0.248835	0.248536	0.24856	0.249836	0.248611	0.249577	0.249842	0.248105	0.249441	0.24791	0.248508	0.250335	0.249162	0.249563	0.248941	0.249515	0.249272	0.248957	0.248959	0.248454	0.248695	0.248057	0.249973	0.248514	0.248446	0.247409	0.248842	0.248358	0.249697	0.248359	0.248795	0.248919	0.248102	0.247821	0.246739	0.249013	0.247978	0.249517	0.248787	0.247906	0.24746	0.246795	0.249296	0.246928
1.77143	0.252044	0.250801	0.251293	0.249939	0.253326	0.250727	0.250795	0.250735	0.251894	0.250736	0.251944	0.252104	0.250096	0.251608	0.25006	0.25086	0.252633	0.251489	0.251663	0.251313	0.251394	0.25131	0.251265	0.251549	0.250725	0.250841	0.250004	0.252247	0.251196	0.250493	0.249779	0.251107	0.250676	0.251969	0.250514	0.250923	0.250862	0.250357	0.250215	0.248948	0.251576	0.250248	0.251717	0.25117	0.250205	0.249863	0.249562	0.251465	0.249399
1.7711	0.24937	0.248182	0.248147	0.247202	0.250143	0.248196	0.247921	0.247958	0.249226	0.248104	0.24892	0.249326	0.247431	0.248686	0.247356	0.24784	0.24976	0.248568	0.248693	0.248361	0.248477	0.248354	0.248272	0.248643	0.247802	0.248268	0.247329	0.249168	0.248121	0.247571	0.246779	0.248428	0.247884	0.249104	0.247593	0.248064	0.2484	0.247791	0.247513	0.246096	0.248399	0.247323	0.248868	0.248246	0.247589	0.247418	0.246697	0.248884	0.246856
1.77077	0.247069	0.245791	0.246065	0.24491	0.248144	0.245876	0.245801	0.245854	0.246831	0.245973	0.247105	0.246995	0.245128	0.246789	0.244977	0.245627	0.247676	0.246193	0.246528	0.246163	0.246538	0.246328	0.246052	0.246751	0.245944	0.245782	0.24541	0.247139	0.246058	0.245741	0.244915	0.246306	0.245825	0.247215	0.245357	0.246136	0.246301	0.245798	0.245227	0.244034	0.24642	0.245373	0.246747	0.246161	0.245264	0.245192	0.24445	0.246785	0.244438
1.77044	0.243974	0.242249	0.242713	0.241599	0.245098	0.242456	0.24233	0.242433	0.243764	0.242628	0.2436	0.243429	0.241996	0.243525	0.241451	0.242504	0.244028	0.243134	0.243365	0.24291	0.243693	0.243243	0.243312	0.243139	0.242301	0.242854	0.242067	0.243627	0.242737	0.242432	0.241308	0.243103	0.242396	0.24388	0.242269	0.242925	0.24305	0.24237	0.241589	0.240728	0.243025	0.242138	0.243584	0.243065	0.242317	0.24195	0.241317	0.243627	0.241464
1.77012	0.241671	0.239815	0.240379	0.239539	0.242849	0.240317	0.239905	0.240296	0.241027	0.240276	0.24116	0.241321	0.239689	0.241101	0.23957	0.239992	0.241689	0.240964	0.241095	0.240801	0.241016	0.24073	0.240833	0.240963	0.239957	0.240378	0.239729	0.241699	0.240599	0.239941	0.239363	0.240863	0.240395	0.241717	0.240155	0.24065	0.240866	0.240322	0.239577	0.238754	0.240955	0.239853	0.241461	0.240815	0.239887	0.239631	0.239333	0.241719	0.239512
1.76979	0.242004	0.240201	0.240703	0.239714	0.243048	0.240665	0.240294	0.24031	0.241642	0.240653	0.241304	0.241705	0.240021	0.24126	0.239847	0.240251	0.242437	0.241209	0.241386	0.240988	0.241447	0.241062	0.24101	0.241251	0.240454	0.240797	0.240148	0.241832	0.240996	0.240408	0.23958	0.241068	0.240547	0.242057	0.240342	0.241005	0.241101	0.240599	0.239837	0.238753	0.241205	0.240214	0.241611	0.241053	0.240062	0.240195	0.239735	0.24211	0.239882
1.76946	0.238714	0.237219	0.237689	0.236597	0.239603	0.237378	0.237132	0.237009	0.238343	0.237368	0.238373	0.238464	0.236782	0.237926	0.236551	0.237324	0.23925	0.238043	0.238266	0.237679	0.23788	0.237756	0.238021	0.238135	0.237468	0.237892	0.236908	0.238693	0.237628	0.237231	0.236522	0.237908	0.237399	0.238919	0.237234	0.237767	0.238017	0.237435	0.236849	0.235997	0.238213	0.237318	0.238536	0.237787	0.237263	0.237132	0.23654	0.238624	0.236699
1.76913	0.236886	0.235188	0.235662	0.234508	0.237741	0.235657	0.23517	0.235369	0.236639	0.235567	0.236477	0.236636	0.234884	0.236108	0.234659	0.235214	0.237073	0.236206	0.236609	0.235714	0.236216	0.236231	0.236215	0.236257	0.235516	0.235885	0.235121	0.236724	0.235884	0.235257	0.234615	0.235824	0.23577	0.236914	0.235546	0.235983	0.236257	0.235425	0.234874	0.234245	0.2365	0.235442	0.236967	0.236521	0.235441	0.235314	0.234825	0.237112	0.235121
1.7688	0.234328	0.232539	0.233324	0.23211	0.23496	0.233047	0.232402	0.23273	0.23391	0.232925	0.23377	0.233983	0.232094	0.233423	0.232155	0.232666	0.234543	0.233459	0.233737	0.233273	0.233565	0.233625	0.233542	0.233163	0.23278	0.233016	0.232585	0.234339	0.232996	0.232704	0.231932	0.233592	0.233133	0.234313	0.23302	0.233394	0.233591	0.232976	0.232233	0.2316	0.233682	0.232704	0.234176	0.233806	0.233073	0.232575	0.232217	0.234508	0.232393
1.76848	0.23511	0.233552	0.233783	0.232856	0.236049	0.233972	0.233774	0.23385	0.235269	0.233919	0.234974	0.235094	0.233286	0.234302	0.233194	0.233534	0.235422	0.234252	0.234893	0.234157	0.234736	0.234751	0.234573	0.234857	0.234225	0.23434	0.233639	0.235601	0.234201	0.233961	0.232863	0.234571	0.233974	0.235491	0.233895	0.23444	0.234583	0.234123	0.233524	0.2325	0.234804	0.234104	0.235265	0.234825	0.234013	0.233895	0.233139	0.235729	0.233736
1.76815	0.232234	0.230598	0.231014	0.230156	0.233031	0.230891	0.230605	0.231228	0.231972	0.231072	0.232031	0.232512	0.230461	0.231718	0.229898	0.230573	0.232621	0.231752	0.231939	0.231184	0.23177	0.231647	0.23184	0.231613	0.231083	0.231393	0.230458	0.232745	0.231465	0.23087	0.230384	0.231633	0.231019	0.232809	0.231044	0.231845	0.232122	0.231165	0.230818	0.229596	0.232163	0.231388	0.232653	0.231844	0.231023	0.230932	0.230389	0.233063	0.230618
1.76782	0.232642	0.23112	0.231645	0.230396	0.233777	0.23137	0.231361	0.231328	0.232384	0.231557	0.232191	0.232655	0.230859	0.232037	0.230843	0.231309	0.233054	0.232232	0.232293	0.23171	0.232251	0.232007	0.232038	0.232061	0.231377	0.231815	0.231126	0.232998	0.232027	0.231763	0.230757	0.232303	0.2318	0.232988	0.231637	0.232077	0.232328	0.231398	0.231142	0.230111	0.232478	0.23155	0.232862	0.232373	0.231615	0.231628	0.231037	0.233301	0.231542
1.76749	0.231723	0.230016	0.23058	0.229436	0.232701	0.230553	0.229983	0.23034	0.231481	0.23032	0.231331	0.231794	0.229713	0.231166	0.229817	0.230056	0.231962	0.231051	0.231273	0.23065	0.231435	0.230933	0.231114	0.231145	0.230428	0.230914	0.230086	0.231763	0.230789	0.230306	0.229562	0.231004	0.230855	0.232169	0.230585	0.230988	0.231287	0.230647	0.230023	0.22919	0.231483	0.230618	0.232305	0.231603	0.230893	0.230475	0.23015	0.232594	0.230546
1.76717	0.229478	0.227975	0.228454	0.227387	0.230546	0.228034	0.227985	0.22774	0.22908	0.228179	0.229249	0.229335	0.227589	0.228462	0.227151	0.227757	0.229628	0.228645	0.228843	0.228556	0.228763	0.228933	0.228771	0.22901	0.228078	0.228664	0.227747	0.229573	0.228765	0.228085	0.22739	0.228894	0.228287	0.229793	0.228264	0.228925	0.22903	0.228615	0.227869	0.226971	0.229471	0.228415	0.229891	0.229202	0.228636	0.228076	0.22818	0.230532	0.228524
1.76684	0.226537	0.22467	0.225473	0.22439	0.22775	0.22524	0.225047	0.225157	0.226349	0.225307	0.2261	0.226535	0.224722	0.226043	0.224409	0.225094	0.227273	0.225862	0.226038	0.225602	0.226229	0.226013	0.225984	0.225952	0.225414	0.22573	0.224995	0.22682	0.225832	0.225313	0.224469	0.225978	0.225633	0.226976	0.225488	0.226062	0.226387	0.225649	0.225228	0.224098	0.226545	0.225628	0.226966	0.22652	0.226001	0.225526	0.224986	0.227564	0.225674
1.76651	0.227532	0.225912	0.226532	0.225036	0.228501	0.226171	0.226021	0.225809	0.227284	0.226091	0.227176	0.227583	0.225759	0.226888	0.225318	0.226194	0.22779	0.226798	0.227064	0.226606	0.227313	0.226936	0.226935	0.227063	0.226753	0.226771	0.225869	0.22785	0.226913	0.226862	0.225397	0.226975	0.226343	0.227898	0.226387	0.2271	0.227187	0.226596	0.225908	0.225132	0.227347	0.226659	0.228076	0.227643	0.226652	0.226549	0.226377	0.228563	0.22683
1.76619	0.223717	0.22176	0.222752	0.221293	0.224665	0.22219	0.22216	0.222306	0.223412	0.222069	0.22325	0.223354	0.221815	0.223179	0.221792	0.222187	0.224156	0.222979	0.223302	0.222596	0.223016	0.223008	0.223395	0.223253	0.222794	0.223067	0.222029	0.223921	0.222988	0.222545	0.221897	0.223026	0.2228	0.224232	0.222678	0.223125	0.223447	0.223141	0.222348	0.221446	0.22368	0.22269	0.224318	0.223498	0.223132	0.222566	0.222218	0.224851	0.222599
1.76586	0.222934	0.221452	0.222247	0.220678	0.224048	0.22181	0.221417	0.221478	0.222681	0.221575	0.222869	0.222911	0.220928	0.222395	0.221083	0.221621	0.22373	0.222602	0.22289	0.222454	0.222478	0.222703	0.222691	0.222643	0.221927	0.222552	0.221564	0.223379	0.222828	0.22213	0.220856	0.22277	0.221986	0.223561	0.221964	0.223014	0.223012	0.222247	0.221767	0.220887	0.223042	0.222131	0.22374	0.223346	0.222287	0.222317	0.221859	0.224453	0.222128
1.76553	0.225394	0.223745	0.224551	0.223516	0.226537	0.224107	0.223967	0.224218	0.225522	0.22439	0.225393	0.225461	0.223952	0.224753	0.223482	0.224176	0.226071	0.225197	0.225485	0.224695	0.225373	0.225301	0.224949	0.225306	0.224558	0.225046	0.224509	0.225997	0.224944	0.224812	0.223817	0.225232	0.224813	0.226011	0.22448	0.225369	0.225321	0.224965	0.224178	0.223535	0.225839	0.224759	0.22679	0.225878	0.225039	0.225025	0.224373	0.227054	0.224739
1.76521	0.220593	0.219042	0.219455	0.218635	0.221682	0.219199	0.218964	0.219159	0.220132	0.219346	0.220479	0.220356	0.218935	0.22027	0.218713	0.21945	0.220997	0.220001	0.220276	0.219702	0.220357	0.220121	0.220182	0.22008	0.219894	0.220055	0.219201	0.221186	0.220205	0.21942	0.218641	0.220316	0.219784	0.221356	0.220008	0.220369	0.220726	0.219946	0.219553	0.218475	0.220675	0.219978	0.221384	0.220979	0.220029	0.219848	0.219384	0.221762	0.220208
1.76488	0.222355	0.220758	0.221369	0.220344	0.223394	0.221433	0.220601	0.221195	0.222117	0.221322	0.222149	0.222252	0.22049	0.221855	0.220293	0.220976	0.222852	0.222097	0.222392	0.221887	0.222079	0.221991	0.221906	0.222105	0.221703	0.221872	0.221154	0.222856	0.221761	0.2213	0.220515	0.222241	0.221622	0.223039	0.221812	0.222143	0.222493	0.221706	0.221223	0.220395	0.22244	0.222021	0.223272	0.222883	0.222241	0.222072	0.221135	0.223808	0.221836
1.76455	0.219128	0.21785	0.218204	0.217136	0.220276	0.217883	0.217726	0.217888	0.219288	0.218173	0.219238	0.219242	0.217451	0.218639	0.217597	0.217956	0.219915	0.2191	0.21883	0.218743	0.218929	0.218964	0.218838	0.219151	0.218307	0.218531	0.218137	0.219859	0.218755	0.218062	0.21741	0.219041	0.218723	0.220119	0.218436	0.219087	0.219503	0.218904	0.21814	0.217152	0.219437	0.21856	0.220104	0.219522	0.218753	0.218791	0.218758	0.221066	0.21889
1.76423	0.216734	0.215143	0.215732	0.214632	0.217824	0.215824	0.215093	0.21562	0.216496	0.215506	0.216641	0.216685	0.214915	0.216049	0.214762	0.215183	0.217179	0.216342	0.216505	0.215888	0.216628	0.216454	0.216369	0.21649	0.215988	0.216323	0.215275	0.217323	0.216289	0.215892	0.214725	0.216685	0.216148	0.217502	0.215973	0.216304	0.216801	0.216026	0.215634	0.214804	0.217022	0.216447	0.217741	0.217349	0.216637	0.216422	0.216255	0.218086	0.216525
1.7639	0.21188	0.210398	0.211177	0.20962	0.213183	0.210956	0.2104	0.210389	0.211821	0.210745	0.211416	0.212133	0.210152	0.211708	0.209947	0.210822	0.212642	0.211458	0.211752	0.211331	0.211924	0.211525	0.21158	0.211704	0.210882	0.211386	0.210781	0.212452	0.211645	0.211098	0.210542	0.211725	0.21138	0.212643	0.211349	0.211893	0.21205	0.211459	0.211052	0.210015	0.212421	0.211737	0.212771	0.212621	0.21202	0.211721	0.211464	0.213737	0.211493
1.76358	0.211865	0.210285	0.210719	0.209589	0.212954	0.21068	0.210652	0.210607	0.211641	0.210518	0.211271	0.211903	0.210043	0.211502	0.210173	0.210397	0.212249	0.211141	0.211849	0.211257	0.211721	0.211477	0.211434	0.211639	0.21139	0.211041	0.210497	0.212673	0.211656	0.211144	0.210131	0.211632	0.211358	0.212694	0.211146	0.211783	0.212172	0.211276	0.210799	0.20988	0.212379	0.211386	0.212886	0.212374	0.21207	0.211499	0.211112	0.213527	0.211636
1.76325	0.210806	0.209151	0.209745	0.208377	0.211787	0.209364	0.209113	0.209333	0.210685	0.20936	0.210441	0.210565	0.208818	0.210326	0.20861	0.209374	0.21146	0.210261	0.210672	0.210167	0.210583	0.210383	0.210835	0.210784	0.209889	0.210005	0.209542	0.211434	0.21039	0.209968	0.209005	0.210383	0.209964	0.211356	0.210026	0.210614	0.210802	0.210256	0.209988	0.209004	0.211206	0.210331	0.211999	0.211087	0.21075	0.210415	0.210269	0.212729	0.210461
1.76292	0.21196	0.210697	0.211248	0.210195	0.212937	0.210834	0.210645	0.210964	0.212035	0.210961	0.21202	0.212123	0.210566	0.211644	0.210058	0.210702	0.212898	0.211616	0.211911	0.21154	0.211932	0.211709	0.211814	0.211833	0.211322	0.211386	0.210965	0.212643	0.211807	0.21113	0.210534	0.212184	0.21161	0.213105	0.211549	0.212031	0.212522	0.21198	0.211281	0.210433	0.212745	0.211692	0.213086	0.212945	0.212126	0.21196	0.211515	0.213719	0.212253
1.7626	0.21291	0.211154	0.211744	0.210886	0.214089	0.211976	0.211557	0.211743	0.212778	0.211726	0.212521	0.212762	0.211453	0.212413	0.211103	0.211513	0.213952	0.212495	0.212698	0.212608	0.212743	0.212504	0.212514	0.212731	0.212049	0.212493	0.211661	0.213517	0.212633	0.21207	0.211353	0.212813	0.212281	0.213619	0.212052	0.213148	0.213247	0.212499	0.21202	0.211084	0.213642	0.212754	0.214297	0.213845	0.213085	0.212771	0.212421	0.214509	0.212657
1.76227	0.213242	0.211674	0.212142	0.211151	0.214157	0.212001	0.21169	0.212078	0.213049	0.211873	0.213152	0.213105	0.211153	0.213002	0.211418	0.212231	0.213694	0.213051	0.213238	0.212466	0.213099	0.213118	0.212924	0.213137	0.21264	0.212897	0.212022	0.213868	0.21306	0.212434	0.211564	0.213535	0.212716	0.214169	0.212873	0.21341	0.213408	0.213176	0.212516	0.211467	0.21428	0.213226	0.214854	0.214085	0.21347	0.213191	0.212934	0.215148	0.213122
1.76195	0.21472	0.213211	0.213693	0.212454	0.215983	0.213374	0.213592	0.213742	0.214749	0.21354	0.214598	0.215003	0.213357	0.214248	0.21305	0.213521	0.215077	0.214472	0.214717	0.214109	0.214738	0.214577	0.214235	0.214556	0.214346	0.214814	0.213893	0.215751	0.214533	0.214153	0.213197	0.214637	0.214514	0.215672	0.214254	0.214835	0.21515	0.214705	0.214169	0.213063	0.215427	0.214811	0.216331	0.215655	0.215167	0.214951	0.214446	0.216787	0.214702
1.76162	0.211977	0.210487	0.210897	0.209682	0.213094	0.210658	0.210496	0.210353	0.211404	0.210358	0.211728	0.211797	0.210119	0.211353	0.210189	0.210585	0.21234	0.211428	0.21175	0.211319	0.21188	0.211713	0.211659	0.211559	0.211034	0.211279	0.210819	0.21258	0.211715	0.211413	0.210284	0.212027	0.211215	0.212882	0.211544	0.21206	0.212436	0.211689	0.211201	0.210282	0.212941	0.21149	0.213328	0.212795	0.211975	0.212039	0.211513	0.213777	0.211754
1.7613	0.213421	0.21204	0.212277	0.211175	0.214563	0.212491	0.211992	0.211942	0.213483	0.212433	0.213117	0.21333	0.211583	0.213175	0.211651	0.212188	0.214048	0.212776	0.213071	0.21278	0.213197	0.212988	0.213063	0.213265	0.212646	0.21301	0.212055	0.214054	0.213105	0.21256	0.211872	0.213366	0.213157	0.214123	0.21261	0.213259	0.213824	0.213218	0.212734	0.211723	0.214102	0.213105	0.214881	0.214263	0.213622	0.213574	0.213094	0.215559	0.213457
1.76097	0.212877	0.211161	0.211668	0.210629	0.213646	0.211388	0.211286	0.211472	0.212661	0.211303	0.212736	0.212757	0.210846	0.21229	0.210838	0.211489	0.213144	0.21192	0.21244	0.212016	0.212634	0.212286	0.212428	0.212359	0.211959	0.212483	0.21163	0.21339	0.212412	0.211983	0.211153	0.212815	0.212277	0.213688	0.212127	0.212679	0.213056	0.21268	0.211953	0.210952	0.213587	0.212247	0.214256	0.213528	0.212825	0.212839	0.212363	0.21482	0.212784
1.76065	0.207446	0.205657	0.206326	0.205227	0.208302	0.205963	0.205853	0.206111	0.207221	0.2059	0.207112	0.207259	0.205393	0.207012	0.205695	0.206101	0.207818	0.207107	0.207343	0.206794	0.207017	0.206771	0.207225	0.20723	0.206378	0.206774	0.206008	0.208047	0.207122	0.20661	0.205715	0.207314	0.206719	0.20829	0.206867	0.207438	0.207858	0.207063	0.206657	0.205803	0.20822	0.207707	0.209011	0.208156	0.207684	0.207527	0.206954	0.209614	0.207659
1.76032	0.21003	0.208625	0.208938	0.207885	0.210764	0.208613	0.208405	0.208492	0.209832	0.208743	0.209641	0.210015	0.207946	0.209545	0.207776	0.208812	0.210422	0.209641	0.209453	0.209301	0.209751	0.209677	0.209774	0.209786	0.209188	0.209202	0.20857	0.210686	0.209536	0.20898	0.208361	0.210094	0.209416	0.210835	0.209413	0.209895	0.210388	0.209967	0.209434	0.2083	0.210798	0.209851	0.21143	0.210983	0.210372	0.209805	0.209648	0.211874	0.210161
1.76	0.211601	0.209464	0.210089	0.209299	0.212192	0.20967	0.209852	0.209908	0.211061	0.210005	0.211061	0.211329	0.209608	0.210824	0.209188	0.210016	0.211728	0.210752	0.210982	0.210457	0.210828	0.210998	0.211038	0.211102	0.210274	0.210776	0.209865	0.21199	0.210884	0.210717	0.209933	0.211409	0.210915	0.212034	0.21076	0.211221	0.211746	0.210896	0.210515	0.209583	0.211993	0.211135	0.212639	0.212287	0.211399	0.211367	0.210809	0.213316	0.211035
1.75967	0.2094	0.208007	0.208094	0.207383	0.21055	0.208104	0.208071	0.208157	0.209321	0.208266	0.209306	0.20922	0.207428	0.208918	0.207468	0.207924	0.210106	0.208961	0.209159	0.208566	0.209338	0.209187	0.208984	0.209183	0.208555	0.208951	0.208488	0.210476	0.209163	0.208736	0.208219	0.209642	0.209079	0.210672	0.209053	0.209342	0.209969	0.209102	0.208767	0.20791	0.210202	0.209316	0.210867	0.210303	0.209625	0.209252	0.208798	0.211456	0.209392
1.75935	0.20872	0.207156	0.207677	0.206375	0.209834	0.207421	0.207188	0.207094	0.208582	0.207445	0.208558	0.208903	0.206601	0.208036	0.206828	0.207388	0.209055	0.207953	0.208462	0.207736	0.208547	0.208204	0.208332	0.208475	0.207849	0.20816	0.207591	0.209468	0.208574	0.207972	0.206929	0.208659	0.208266	0.209816	0.208275	0.208822	0.2093	0.208656	0.207943	0.207039	0.209537	0.20873	0.210124	0.209609	0.20901	0.208716	0.208321	0.210799	0.208531
1.75903	0.207429	0.206002	0.206423	0.205255	0.20861	0.206231	0.205972	0.20633	0.207036	0.206328	0.207265	0.207634	0.205786	0.207132	0.205596	0.206214	0.208228	0.207024	0.20733	0.206812	0.207458	0.207274	0.207267	0.207408	0.206853	0.207084	0.206463	0.208324	0.207206	0.206935	0.206126	0.20773	0.207299	0.20874	0.207112	0.207539	0.207966	0.207114	0.206916	0.20595	0.208317	0.207339	0.208917	0.208469	0.208152	0.207597	0.207348	0.209547	0.20761
1.7587	0.211902	0.210221	0.210998	0.209674	0.21286	0.210523	0.210037	0.210645	0.211892	0.21046	0.21193	0.211945	0.209967	0.211445	0.209764	0.210455	0.212368	0.211608	0.211656	0.211173	0.211371	0.211578	0.2116	0.211872	0.211184	0.211299	0.210619	0.212363	0.211875	0.211244	0.210467	0.211865	0.211437	0.212959	0.211544	0.212358	0.212424	0.211713	0.211288	0.210648	0.212742	0.211697	0.213194	0.212792	0.211892	0.211918	0.211434	0.213692	0.211697
1.75838	0.210054	0.208517	0.208831	0.207899	0.21104	0.208787	0.208233	0.20868	0.209879	0.208467	0.209723	0.209792	0.208156	0.209532	0.20786	0.208743	0.210377	0.209379	0.209593	0.209423	0.209731	0.209319	0.209902	0.210055	0.209216	0.209517	0.208949	0.210731	0.209663	0.209221	0.208513	0.210053	0.209753	0.210964	0.209405	0.21015	0.21046	0.209651	0.209366	0.208578	0.210817	0.209631	0.211244	0.210885	0.210282	0.209799	0.209661	0.211613	0.209803
1.75805	0.210452	0.208685	0.209275	0.20794	0.211417	0.20898	0.209018	0.208925	0.210064	0.208987	0.210022	0.210224	0.208658	0.209756	0.208045	0.208954	0.210639	0.209978	0.210111	0.209219	0.20988	0.210017	0.209796	0.210197	0.209503	0.209599	0.208985	0.211219	0.209954	0.209261	0.208661	0.210352	0.209672	0.211364	0.209578	0.209948	0.210302	0.210028	0.209679	0.208521	0.210947	0.210065	0.211533	0.211217	0.210442	0.210121	0.209827	0.212033	0.209911
1.75773	0.212381	0.210572	0.211224	0.210117	0.212871	0.210507	0.21059	0.210756	0.211949	0.21087	0.211848	0.211917	0.210291	0.2114	0.209987	0.21073	0.212509	0.211356	0.211861	0.211295	0.21181	0.211434	0.211762	0.211938	0.211061	0.21158	0.210942	0.21276	0.211527	0.211384	0.210398	0.212041	0.21176	0.212888	0.211507	0.212109	0.212166	0.211746	0.211309	0.210235	0.212893	0.211666	0.213311	0.212744	0.212204	0.21177	0.211376	0.213509	0.211729
1.75741	0.212677	0.211238	0.211298	0.210614	0.213454	0.211295	0.21124	0.211126	0.21231	0.211307	0.21215	0.212529	0.210739	0.211885	0.210588	0.211076	0.21287	0.21181	0.212202	0.211553	0.212124	0.211866	0.211916	0.212046	0.212003	0.211907	0.211287	0.213214	0.21251	0.211829	0.210926	0.212272	0.211898	0.213373	0.212165	0.212618	0.212855	0.212211	0.211658	0.210689	0.213329	0.212171	0.213908	0.21284	0.212391	0.212271	0.211739	0.214137	0.211999
1.75708	0.210909	0.209492	0.20967	0.208725	0.211586	0.209292	0.209056	0.209032	0.210572	0.209401	0.210347	0.210433	0.208844	0.210139	0.208506	0.209256	0.211194	0.209813	0.210051	0.209651	0.210123	0.210132	0.210159	0.210036	0.210079	0.209955	0.209398	0.211293	0.210092	0.209889	0.209008	0.210606	0.209869	0.21142	0.210148	0.210797	0.210873	0.210233	0.209978	0.20871	0.211074	0.210121	0.211482	0.210974	0.210312	0.209945	0.209487	0.212085	0.209728
1.75676	0.214788	0.212644	0.213342	0.212356	0.215556	0.212973	0.212953	0.212926	0.214119	0.213045	0.214113	0.214373	0.212625	0.213445	0.212259	0.212899	0.21456	0.213731	0.21389	0.213625	0.21385	0.213594	0.213631	0.214179	0.213386	0.213776	0.212887	0.214888	0.213962	0.213337	0.212754	0.214265	0.213644	0.215083	0.213708	0.214412	0.21438	0.213672	0.213455	0.21222	0.214467	0.213795	0.215261	0.214698	0.213853	0.21381	0.213285	0.215756	0.213568
1.75644	0.215563	0.213772	0.214076	0.212946	0.216103	0.214183	0.213915	0.21401	0.215017	0.21383	0.2147	0.215089	0.213599	0.214518	0.212598	0.213577	0.215627	0.214256	0.214759	0.214185	0.21458	0.215044	0.214727	0.21503	0.214181	0.214225	0.213631	0.215779	0.214562	0.213981	0.213541	0.215019	0.214624	0.215898	0.214453	0.214906	0.21482	0.214498	0.214305	0.2131	0.215315	0.214146	0.216115	0.215307	0.214739	0.214584	0.214005	0.216156	0.214358
1.75611	0.213184	0.21132	0.212022	0.211095	0.214228	0.211579	0.211392	0.211444	0.21267	0.211509	0.212879	0.212804	0.211013	0.212441	0.210623	0.211346	0.21344	0.21213	0.212542	0.211998	0.212435	0.212349	0.212508	0.212604	0.211864	0.212036	0.211518	0.21335	0.212416	0.211965	0.211272	0.212963	0.212108	0.213635	0.212008	0.212605	0.212987	0.212157	0.21154	0.210542	0.213169	0.212256	0.213797	0.212872	0.212382	0.212021	0.212027	0.213761	0.212052
1.75579	0.213562	0.212269	0.212786	0.211293	0.214444	0.212336	0.212281	0.212067	0.213303	0.212301	0.213303	0.21326	0.211333	0.212716	0.211343	0.211979	0.213663	0.212859	0.213054	0.212573	0.213076	0.212771	0.212917	0.2128	0.212636	0.212581	0.211981	0.21404	0.212857	0.212362	0.211733	0.21323	0.212873	0.214311	0.21258	0.212917	0.213059	0.212625	0.212087	0.211046	0.21332	0.212748	0.213928	0.213307	0.212384	0.212165	0.211905	0.214232	0.212031
1.75547	0.213152	0.211419	0.211927	0.210962	0.214149	0.211593	0.211459	0.211225	0.212696	0.211529	0.212362	0.212524	0.210903	0.212207	0.210377	0.211499	0.212838	0.21193	0.2124	0.211707	0.212338	0.212281	0.212112	0.212218	0.211761	0.212177	0.211239	0.212896	0.212159	0.211782	0.210962	0.212595	0.211984	0.213056	0.211753	0.211933	0.2124	0.21183	0.211177	0.210177	0.212582	0.211513	0.212947	0.212792	0.211854	0.211712	0.210988	0.213171	0.210946
1.75515	0.219382	0.21818	0.218308	0.21703	0.220292	0.217811	0.21755	0.217616	0.218747	0.217672	0.218708	0.218919	0.216885	0.218298	0.217023	0.217249	0.21921	0.218172	0.218536	0.217894	0.218562	0.218329	0.218425	0.21828	0.217792	0.218169	0.217419	0.21945	0.218434	0.217973	0.216963	0.218113	0.218243	0.219614	0.217883	0.218378	0.218643	0.217837	0.217267	0.216592	0.218818	0.217679	0.219036	0.218446	0.217867	0.217514	0.216843	0.219186	0.217175
1.75482	0.218553	0.217067	0.217636	0.216413	0.219506	0.216919	0.216791	0.216782	0.218212	0.216943	0.217718	0.217829	0.216222	0.21745	0.215881	0.21677	0.21826	0.217413	0.2175	0.21726	0.217691	0.217398	0.217777	0.217523	0.217102	0.217473	0.216584	0.218698	0.217248	0.217029	0.216195	0.217704	0.217137	0.218674	0.217062	0.217527	0.217685	0.2171	0.216295	0.215709	0.21732	0.216598	0.218202	0.217564	0.216873	0.21644	0.216022	0.218067	0.216463
1.7545	0.222094	0.220284	0.220909	0.21995	0.222893	0.22033	0.220384	0.220042	0.221539	0.220559	0.22148	0.221434	0.219672	0.220582	0.219587	0.219806	0.221766	0.220739	0.22085	0.220671	0.221126	0.220858	0.220922	0.221203	0.22033	0.220565	0.22001	0.221685	0.2205	0.220475	0.219394	0.221166	0.220592	0.221781	0.220285	0.220728	0.221365	0.22015	0.219536	0.218727	0.220838	0.219976	0.221476	0.220886	0.22037	0.219769	0.219147	0.221719	0.219396
1.75418	0.219402	0.217731	0.218211	0.217257	0.220365	0.217936	0.21778	0.217597	0.218629	0.217582	0.218764	0.218819	0.217139	0.218365	0.216737	0.217078	0.218963	0.217968	0.218198	0.217888	0.21817	0.217908	0.218235	0.218209	0.217622	0.217666	0.217107	0.219194	0.217981	0.217678	0.216321	0.218382	0.217703	0.218894	0.217064	0.217916	0.21814	0.217279	0.216604	0.215779	0.217934	0.216991	0.218616	0.217971	0.216943	0.216613	0.216517	0.218581	0.216289
1.75386	0.221023	0.219545	0.219686	0.218799	0.221923	0.219486	0.21907	0.219443	0.220355	0.219351	0.220026	0.220158	0.218526	0.219647	0.218282	0.218879	0.220482	0.219609	0.219832	0.219414	0.219496	0.219277	0.219565	0.219517	0.218834	0.219258	0.218641	0.220475	0.219198	0.218774	0.218214	0.219592	0.219101	0.220111	0.218639	0.219083	0.219299	0.218648	0.218067	0.216891	0.219534	0.218364	0.219671	0.219073	0.218286	0.218298	0.217589	0.220092	0.218042
1.75353	0.219823	0.218199	0.218601	0.217608	0.22042	0.218157	0.218004	0.217973	0.219239	0.217865	0.218912	0.219052	0.217199	0.218778	0.217004	0.217565	0.219111	0.218177	0.218439	0.217765	0.218257	0.21808	0.218174	0.218376	0.217715	0.217996	0.217205	0.218897	0.218238	0.217554	0.216534	0.218044	0.217392	0.218741	0.217152	0.217765	0.217749	0.21732	0.216407	0.215411	0.217735	0.216857	0.218259	0.217688	0.2171	0.216616	0.216029	0.218382	0.216537
1.75321	0.221996	0.220315	0.220812	0.219617	0.222724	0.220365	0.220346	0.220542	0.221147	0.220282	0.221165	0.221181	0.219525	0.220447	0.21919	0.219626	0.221371	0.220338	0.220681	0.220083	0.220324	0.220206	0.22043	0.220075	0.219695	0.219834	0.219569	0.221302	0.220251	0.219518	0.218983	0.220488	0.219816	0.22098	0.21948	0.219909	0.220013	0.219355	0.218787	0.21773	0.219788	0.218843	0.220287	0.219775	0.218979	0.218569	0.21815	0.220331	0.218217
1.75289	0.224413	0.222912	0.223076	0.222028	0.225384	0.223047	0.222633	0.22256	0.223605	0.22264	0.223282	0.223967	0.221913	0.222831	0.22147	0.221904	0.223682	0.22263	0.222947	0.222374	0.222718	0.222427	0.222514	0.222379	0.221919	0.222343	0.221363	0.223214	0.222555	0.221859	0.220935	0.222349	0.221801	0.223399	0.221789	0.222135	0.222151	0.221792	0.221013	0.219759	0.221996	0.221069	0.222371	0.221785	0.220729	0.220403	0.220149	0.222641	0.220636
1.75257	0.226548	0.224662	0.225223	0.223879	0.227169	0.224829	0.224606	0.224207	0.225638	0.224581	0.225365	0.225623	0.223331	0.224731	0.223143	0.223849	0.225696	0.224325	0.22471	0.223993	0.224222	0.224269	0.224429	0.22431	0.223656	0.224019	0.223251	0.22517	0.224136	0.223819	0.222715	0.224119	0.223608	0.224741	0.223344	0.223707	0.224008	0.223218	0.222623	0.22132	0.223659	0.222651	0.224075	0.223547	0.222479	0.222534	0.221661	0.223853	0.221958
1.75225	0.229578	0.227913	0.228427	0.227215	0.23012	0.228113	0.227791	0.227602	0.228653	0.227408	0.228533	0.228477	0.226657	0.227728	0.226346	0.226799	0.22858	0.227333	0.227793	0.22699	0.2278	0.227164	0.227256	0.227544	0.226829	0.227219	0.225966	0.228178	0.226882	0.226255	0.225837	0.226982	0.226466	0.228003	0.226359	0.226514	0.226624	0.22588	0.225401	0.224385	0.226444	0.225262	0.227019	0.226234	0.225322	0.225153	0.224608	0.227031	0.224888
1.75193	0.233058	0.231571	0.231716	0.230704	0.233544	0.231474	0.230828	0.230788	0.231774	0.231307	0.231875	0.231901	0.230182	0.231361	0.229718	0.230308	0.231933	0.230669	0.231264	0.230467	0.230781	0.230605	0.230979	0.230969	0.229831	0.230322	0.229661	0.231689	0.230622	0.229792	0.228707	0.230476	0.229666	0.231216	0.22909	0.229915	0.230254	0.229365	0.228535	0.227556	0.229691	0.228442	0.22999	0.229388	0.228349	0.228153	0.227751	0.229909	0.227875
1.7516	0.232291	0.230565	0.231388	0.22976	0.232876	0.230396	0.230045	0.230261	0.231556	0.229931	0.230822	0.230873	0.229092	0.230633	0.229027	0.229423	0.23114	0.2301	0.230306	0.229644	0.230049	0.229742	0.229732	0.22991	0.229241	0.229221	0.228648	0.230521	0.229269	0.229058	0.22793	0.229119	0.228585	0.230179	0.228553	0.228887	0.228923	0.228137	0.227728	0.226332	0.22891	0.227409	0.228802	0.228247	0.227317	0.227101	0.226685	0.228731	0.227197
1.75128	0.234649	0.233026	0.233366	0.232098	0.235044	0.232858	0.23234	0.2324	0.233602	0.232496	0.233194	0.233175	0.231547	0.23283	0.231038	0.23145	0.233373	0.232108	0.232237	0.231758	0.232505	0.232035	0.232101	0.231962	0.231443	0.231572	0.230638	0.232501	0.231397	0.230803	0.229932	0.231431	0.230809	0.232298	0.230714	0.231183	0.231289	0.230243	0.229796	0.228604	0.231008	0.229355	0.231043	0.230272	0.229337	0.228997	0.228538	0.231186	0.228684
1.75096	0.232984	0.231121	0.231547	0.230546	0.233603	0.230991	0.230685	0.231149	0.231891	0.230465	0.23141	0.231547	0.229892	0.230839	0.229254	0.229951	0.231533	0.23021	0.230643	0.229929	0.230377	0.230085	0.229981	0.230185	0.229381	0.229919	0.229004	0.230356	0.229972	0.229317	0.227983	0.229512	0.22896	0.23054	0.228452	0.229228	0.229305	0.228484	0.227549	0.226702	0.229026	0.227664	0.228933	0.228429	0.227523	0.227139	0.226573	0.229094	0.226959
1.75064	0.233352	0.231639	0.231902	0.23081	0.234084	0.231635	0.230929	0.230957	0.232021	0.230959	0.231814	0.231745	0.229959	0.230904	0.229344	0.230082	0.231803	0.230693	0.230622	0.230165	0.230591	0.230152	0.230178	0.230276	0.229417	0.229984	0.22904	0.230741	0.229831	0.229251	0.228177	0.22959	0.229249	0.230517	0.228828	0.229268	0.229396	0.228234	0.227686	0.226815	0.228828	0.227642	0.229111	0.228432	0.227875	0.227296	0.226588	0.229083	0.227018
1.75032	0.237381	0.235975	0.236525	0.235215	0.238107	0.23593	0.235553	0.235469	0.236649	0.235169	0.235848	0.236451	0.234256	0.235393	0.233712	0.234633	0.236264	0.234911	0.235041	0.234475	0.234863	0.234701	0.234507	0.234837	0.233588	0.234086	0.232964	0.235028	0.233974	0.233357	0.232524	0.233891	0.233311	0.23451	0.233084	0.233349	0.233263	0.232698	0.231873	0.230839	0.232931	0.231923	0.233118	0.23258	0.231723	0.231359	0.230964	0.232976	0.230916
1.75	0.237146	0.235564	0.235718	0.234448	0.237756	0.23512	0.235059	0.234844	0.235825	0.234788	0.235473	0.235894	0.233781	0.234877	0.233349	0.233828	0.235628	0.234241	0.234571	0.233743	0.23439	0.233959	0.234005	0.233752	0.233666	0.233485	0.232511	0.234189	0.233081	0.232525	0.231694	0.233086	0.232874	0.233753	0.232211	0.232743	0.232482	0.232135	0.23127	0.230074	0.232407	0.230928	0.232533	0.231906	0.230936	0.230653	0.230019	0.232486	0.230113
1.74968	0.235243	0.233432	0.233827	0.232455	0.235546	0.233306	0.232747	0.232892	0.233605	0.232674	0.233485	0.233502	0.231747	0.232611	0.231162	0.231416	0.233365	0.232164	0.232555	0.231586	0.2322	0.231659	0.231563	0.231659	0.230966	0.231056	0.23011	0.232019	0.231121	0.23022	0.229458	0.230798	0.230292	0.231694	0.230068	0.230163	0.230317	0.229598	0.229076	0.227732	0.230255	0.228372	0.229989	0.229625	0.228771	0.228349	0.227764	0.230008	0.227632
1.74936	0.235735	0.23399	0.234154	0.233064	0.236097	0.233774	0.233389	0.233491	0.234455	0.23313	0.234025	0.234068	0.232074	0.232948	0.231656	0.232022	0.233963	0.232297	0.232559	0.232364	0.232183	0.232095	0.232095	0.232144	0.231228	0.231457	0.230734	0.232558	0.231224	0.230773	0.22976	0.231237	0.230477	0.232036	0.230344	0.230746	0.231064	0.230089	0.229624	0.2283	0.230525	0.229135	0.230502	0.22996	0.228807	0.228687	0.228089	0.230263	0.228253
1.74904	0.235996	0.234078	0.234718	0.233038	0.236128	0.233738	0.233694	0.233465	0.234318	0.233157	0.233989	0.234071	0.23212	0.233303	0.231616	0.232003	0.233695	0.232783	0.232563	0.232135	0.232399	0.232033	0.231868	0.231923	0.231299	0.231299	0.230476	0.232648	0.231377	0.23049	0.229823	0.231092	0.23058	0.231587	0.23023	0.230751	0.231052	0.229673	0.229286	0.227939	0.230337	0.229139	0.230528	0.229486	0.228701	0.228568	0.22782	0.230134	0.227993
1.74872	0.233878	0.232158	0.232477	0.231017	0.234325	0.231896	0.231646	0.231201	0.232486	0.23119	0.232083	0.232069	0.230375	0.231429	0.229676	0.230222	0.23206	0.230728	0.230707	0.23026	0.230468	0.229968	0.230108	0.22973	0.229251	0.229404	0.228602	0.23027	0.229136	0.228766	0.22769	0.228848	0.228652	0.22982	0.228398	0.228618	0.228775	0.227867	0.227264	0.225974	0.228267	0.22701	0.228222	0.227662	0.226763	0.22607	0.225897	0.227943	0.225822
1.7484	0.238057	0.2365	0.236697	0.235426	0.238777	0.236284	0.235645	0.235403	0.236576	0.235429	0.236278	0.236102	0.234085	0.235188	0.233843	0.234156	0.236076	0.234773	0.23529	0.234209	0.234714	0.234299	0.234083	0.233747	0.233445	0.233719	0.232744	0.234275	0.233204	0.232603	0.23158	0.23331	0.232674	0.233964	0.231971	0.232934	0.232678	0.231929	0.23138	0.229887	0.232285	0.231166	0.232296	0.231684	0.230818	0.230354	0.229733	0.231909	0.229881
1.74808	0.241091	0.23971	0.239672	0.238424	0.241776	0.239169	0.238602	0.238876	0.239649	0.238597	0.23923	0.239116	0.237331	0.238688	0.236852	0.237415	0.239037	0.238017	0.237839	0.237239	0.237343	0.237165	0.237114	0.237372	0.236394	0.236181	0.235638	0.237397	0.236165	0.23548	0.234545	0.235979	0.235349	0.236781	0.235074	0.235192	0.235766	0.234886	0.234021	0.23305	0.235269	0.234151	0.235666	0.234659	0.23344	0.233375	0.232814	0.235032	0.232859
1.74776	0.240582	0.238653	0.238827	0.237771	0.240928	0.23826	0.237662	0.237823	0.238859	0.237817	0.238353	0.238564	0.236102	0.237554	0.236134	0.236396	0.238168	0.236677	0.237243	0.236226	0.236791	0.236181	0.236301	0.236002	0.235481	0.23568	0.234391	0.236461	0.235049	0.234613	0.233431	0.234807	0.234725	0.23587	0.234112	0.234715	0.234578	0.233915	0.233232	0.231984	0.234435	0.233157	0.234801	0.23357	0.232777	0.232179	0.232179	0.234114	0.23212
1.74744	0.237463	0.235832	0.236261	0.234969	0.237872	0.23566	0.235132	0.234755	0.23585	0.234817	0.235787	0.235585	0.233665	0.234578	0.233303	0.233326	0.235238	0.23389	0.234289	0.233312	0.233535	0.233374	0.23303	0.233075	0.232746	0.232781	0.231655	0.233325	0.232013	0.231616	0.230426	0.232147	0.231632	0.232653	0.231412	0.231722	0.231997	0.231085	0.230347	0.229202	0.231669	0.23043	0.231664	0.230794	0.230021	0.229681	0.229079	0.231265	0.228985
1.74712	0.236142	0.2347	0.235055	0.233515	0.236749	0.234373	0.233756	0.233755	0.234993	0.233569	0.234335	0.234207	0.232441	0.233613	0.231999	0.23213	0.234018	0.232834	0.232958	0.232375	0.232275	0.232085	0.231955	0.231977	0.231033	0.23102	0.230291	0.23191	0.230747	0.23038	0.229472	0.230524	0.230394	0.231471	0.230007	0.230443	0.230477	0.229516	0.228988	0.228056	0.23043	0.228974	0.230365	0.229875	0.228785	0.227947	0.227884	0.229967	0.227789
1.7468	0.238164	0.236188	0.236792	0.23516	0.238492	0.235893	0.235377	0.235661	0.236602	0.235306	0.235814	0.235968	0.234123	0.235164	0.233447	0.233672	0.235453	0.234338	0.234414	0.233803	0.234074	0.233754	0.233612	0.233449	0.232832	0.232912	0.231796	0.233553	0.232583	0.231854	0.231266	0.232568	0.231853	0.232981	0.231641	0.232226	0.23211	0.231525	0.230878	0.229842	0.231979	0.230624	0.231942	0.231435	0.230603	0.229859	0.22934	0.231633	0.229627
1.74648	0.235506	0.233599	0.234031	0.232926	0.235504	0.233452	0.232964	0.232725	0.234007	0.232561	0.233408	0.233531	0.231361	0.232538	0.231042	0.231215	0.232956	0.231775	0.231923	0.231255	0.231405	0.231029	0.231034	0.230756	0.22999	0.23034	0.2293	0.230865	0.230049	0.229381	0.228277	0.229869	0.2291	0.23055	0.228592	0.229407	0.229708	0.228918	0.228079	0.227053	0.229369	0.228305	0.229628	0.228847	0.227808	0.227815	0.226772	0.229002	0.226576
1.74616	0.233185	0.231826	0.231644	0.2308	0.233521	0.23096	0.230836	0.230656	0.231734	0.230391	0.231267	0.231529	0.229326	0.23036	0.228828	0.229266	0.230813	0.22943	0.229521	0.229031	0.229292	0.229181	0.228722	0.228641	0.227906	0.227888	0.227	0.228793	0.227636	0.227201	0.226029	0.227603	0.227043	0.228247	0.226905	0.227447	0.22745	0.226639	0.226407	0.224976	0.227353	0.226254	0.227442	0.22682	0.226139	0.225452	0.224827	0.226981	0.22505
1.74584	0.23309	0.231568	0.231762	0.230605	0.233756	0.231325	0.230927	0.230852	0.231834	0.230313	0.231341	0.231099	0.229372	0.230526	0.228644	0.229183	0.230798	0.229607	0.22964	0.228758	0.229216	0.228677	0.22878	0.228538	0.227796	0.228128	0.22702	0.228975	0.227897	0.227202	0.226052	0.227728	0.227153	0.228327	0.226859	0.227177	0.227561	0.226704	0.226189	0.224926	0.227406	0.2263	0.227272	0.226991	0.225787	0.225559	0.224882	0.227096	0.225019
1.74552	0.235115	0.233588	0.233962	0.232881	0.235776	0.23336	0.233002	0.232737	0.233776	0.232518	0.233209	0.233429	0.23143	0.232472	0.230642	0.231061	0.232669	0.231497	0.231717	0.230808	0.231209	0.230633	0.230674	0.23041	0.229993	0.23013	0.229199	0.23088	0.229491	0.229327	0.228547	0.229833	0.229222	0.230251	0.228787	0.229091	0.229733	0.228838	0.228369	0.227246	0.229465	0.228374	0.230086	0.229079	0.227978	0.227749	0.227406	0.229352	0.227057
1.7452	0.233066	0.231685	0.231582	0.230329	0.23339	0.231066	0.230626	0.230605	0.231504	0.230268	0.231052	0.231202	0.229326	0.230385	0.228837	0.229041	0.2307	0.229341	0.229724	0.228749	0.228912	0.228774	0.228617	0.228812	0.227835	0.227637	0.22706	0.228818	0.227466	0.226974	0.226254	0.227648	0.22702	0.228317	0.226743	0.227181	0.22731	0.22692	0.226115	0.225268	0.227442	0.226314	0.227707	0.227164	0.226123	0.225665	0.224909	0.227212	0.224896
1.74488	0.231352	0.229244	0.229854	0.228587	0.231572	0.228935	0.228878	0.228423	0.22957	0.2285	0.229097	0.229125	0.227276	0.228498	0.226755	0.227321	0.228995	0.227302	0.227688	0.226837	0.227103	0.227034	0.226608	0.22655	0.225959	0.225903	0.225477	0.226843	0.225623	0.224932	0.224371	0.225481	0.225137	0.22608	0.224973	0.225347	0.225624	0.225038	0.224414	0.223269	0.225808	0.22465	0.226084	0.225245	0.224262	0.224159	0.223122	0.225444	0.223335
1.74456	0.229908	0.22813	0.2286	0.227477	0.230405	0.228023	0.227508	0.227509	0.228433	0.227108	0.228021	0.227968	0.226063	0.227135	0.225586	0.22583	0.227755	0.226435	0.226329	0.225555	0.22603	0.225647	0.225369	0.225415	0.224549	0.224697	0.223821	0.225507	0.22439	0.224031	0.222817	0.224388	0.223707	0.224983	0.223568	0.224489	0.224513	0.223945	0.223293	0.22217	0.224694	0.223592	0.225152	0.224438	0.223537	0.222907	0.22227	0.224716	0.222022
1.74425	0.232745	0.230876	0.231272	0.229841	0.232833	0.230452	0.230429	0.229977	0.230943	0.229843	0.23056	0.230675	0.228526	0.229877	0.227978	0.228651	0.230462	0.228852	0.229086	0.22824	0.228511	0.228355	0.228229	0.228027	0.227415	0.227189	0.226613	0.228097	0.22718	0.226781	0.225873	0.227169	0.226519	0.227989	0.226306	0.226741	0.227333	0.226754	0.226	0.225052	0.22745	0.226378	0.227873	0.227172	0.226169	0.225871	0.225019	0.227272	0.224909
1.74393	0.22975	0.228262	0.228612	0.22713	0.230233	0.228353	0.227532	0.227709	0.228692	0.227318	0.228177	0.228147	0.225841	0.227343	0.225543	0.22615	0.227553	0.226449	0.226796	0.225759	0.22577	0.225729	0.225718	0.225692	0.224785	0.224824	0.224023	0.225707	0.224647	0.224119	0.223246	0.224733	0.223974	0.225585	0.224263	0.22449	0.224842	0.224379	0.223614	0.222542	0.224851	0.224074	0.225486	0.224903	0.223803	0.223473	0.222743	0.224863	0.222542
1.74361	0.228596	0.227227	0.227359	0.226153	0.229403	0.226956	0.226508	0.226459	0.227428	0.226291	0.227025	0.227013	0.225247	0.226082	0.224413	0.224971	0.226483	0.225377	0.225284	0.224746	0.224961	0.224749	0.2244	0.2245	0.22368	0.22375	0.222884	0.224944	0.22366	0.223194	0.222006	0.223715	0.223009	0.224191	0.223052	0.223547	0.223839	0.223118	0.222798	0.221957	0.224106	0.22305	0.224566	0.224188	0.222923	0.222754	0.22177	0.22391	0.221848
1.74329	0.229718	0.228091	0.228486	0.227458	0.230265	0.228006	0.227389	0.227617	0.228491	0.227563	0.228157	0.228301	0.225909	0.22705	0.225525	0.226	0.227626	0.226455	0.226151	0.225786	0.22598	0.225946	0.22582	0.225758	0.224657	0.224948	0.224074	0.225812	0.224878	0.224131	0.223318	0.224831	0.224228	0.225569	0.22393	0.224558	0.225068	0.224387	0.224008	0.222956	0.225319	0.224105	0.225886	0.225053	0.224311	0.22411	0.223355	0.225658	0.223291
1.74297	0.223393	0.221899	0.222266	0.221199	0.22401	0.221624	0.221158	0.22139	0.222387	0.220918	0.221902	0.22164	0.220078	0.221279	0.219468	0.21988	0.221405	0.220388	0.220356	0.219675	0.219988	0.219705	0.219424	0.219482	0.218843	0.218959	0.217885	0.219954	0.218612	0.21834	0.217248	0.21874	0.218188	0.21966	0.218341	0.218693	0.219096	0.218476	0.218001	0.217013	0.219481	0.218543	0.220179	0.219561	0.218487	0.217944	0.217451	0.219844	0.217182
1.74266	0.221877	0.220206	0.220732	0.219343	0.222673	0.220326	0.219903	0.219799	0.220904	0.219606	0.22021	0.2203	0.218389	0.21948	0.218041	0.218271	0.22005	0.218815	0.218656	0.218005	0.218283	0.218006	0.218264	0.218225	0.217171	0.217439	0.216651	0.218249	0.217159	0.216673	0.215701	0.217399	0.216783	0.217963	0.216666	0.217264	0.217289	0.216991	0.216947	0.215692	0.218061	0.217296	0.218729	0.218225	0.217028	0.216927	0.216631	0.218374	0.216155
1.74234	0.219602	0.218018	0.218407	0.216861	0.220122	0.2178	0.217441	0.217376	0.218472	0.216966	0.217955	0.217859	0.216257	0.217185	0.215705	0.215936	0.217788	0.216376	0.216818	0.21622	0.216223	0.215978	0.215674	0.215801	0.214985	0.215329	0.214572	0.216261	0.214978	0.214583	0.213826	0.215085	0.214819	0.216009	0.214622	0.215294	0.215284	0.215033	0.21434	0.213588	0.216264	0.215023	0.216596	0.216158	0.21518	0.214813	0.214343	0.216234	0.214224
1.74202	0.216149	0.21408	0.214728	0.2137	0.216751	0.214422	0.213932	0.214109	0.215164	0.21359	0.214835	0.214615	0.212609	0.213845	0.212163	0.212526	0.214361	0.213088	0.213046	0.212549	0.212881	0.212402	0.212139	0.212535	0.211829	0.21199	0.210751	0.212804	0.21158	0.211435	0.210213	0.212148	0.211303	0.212765	0.21138	0.211812	0.212321	0.211733	0.211082	0.210197	0.212938	0.211817	0.213238	0.212716	0.211866	0.211744	0.211133	0.213195	0.210867
1.7417	0.217041	0.215105	0.215633	0.214474	0.217654	0.215322	0.214881	0.214916	0.215679	0.21489	0.215592	0.215607	0.213549	0.214706	0.212998	0.213654	0.215227	0.214157	0.214351	0.21357	0.213801	0.213762	0.213484	0.213424	0.212814	0.212888	0.2123	0.213975	0.213056	0.211981	0.2113	0.21293	0.212225	0.213793	0.212337	0.213013	0.213072	0.212853	0.212407	0.211511	0.213713	0.212866	0.214619	0.214055	0.212975	0.21289	0.212293	0.214429	0.212335
1.74138	0.215041	0.213695	0.213684	0.212459	0.215994	0.21347	0.212883	0.213236	0.213817	0.212765	0.21343	0.21351	0.211857	0.213029	0.211178	0.211495	0.213465	0.212333	0.212467	0.211506	0.212331	0.211775	0.211617	0.211734	0.211071	0.211359	0.210483	0.212481	0.211259	0.210686	0.209681	0.211208	0.210829	0.21193	0.210819	0.211043	0.211399	0.211201	0.210405	0.20976	0.211979	0.211493	0.212636	0.212379	0.211821	0.211479	0.210834	0.213012	0.210594
1.74107	0.211912	0.210394	0.210788	0.209732	0.21282	0.210267	0.209946	0.210208	0.210717	0.209878	0.210438	0.210719	0.208643	0.210032	0.208107	0.208697	0.210583	0.209387	0.20937	0.208818	0.208981	0.208799	0.20886	0.208637	0.207652	0.208148	0.207291	0.209345	0.20818	0.207898	0.206808	0.208428	0.208037	0.209118	0.207788	0.208343	0.208865	0.2081	0.207862	0.206756	0.209374	0.208524	0.209972	0.209339	0.208753	0.208467	0.208052	0.210247	0.208387
1.74075	0.206035	0.204506	0.204673	0.203432	0.206627	0.204504	0.204346	0.204019	0.204813	0.203901	0.204807	0.204884	0.202909	0.204072	0.20267	0.202944	0.204776	0.203674	0.203558	0.202946	0.20353	0.203052	0.202884	0.202951	0.202238	0.20243	0.201656	0.2036	0.202381	0.202066	0.201288	0.202694	0.202364	0.203678	0.202279	0.20275	0.203203	0.202595	0.20223	0.201553	0.203801	0.202738	0.204241	0.203903	0.202963	0.203086	0.202225	0.20476	0.202678
1.74043	0.206881	0.205153	0.205675	0.204425	0.207517	0.205141	0.204685	0.204787	0.205709	0.204464	0.205609	0.205468	0.203905	0.204892	0.203219	0.203801	0.205207	0.204101	0.204448	0.20398	0.204183	0.203644	0.203824	0.203775	0.203383	0.203045	0.202422	0.204345	0.203534	0.202724	0.201967	0.20374	0.202853	0.204631	0.203353	0.203512	0.204171	0.203716	0.203105	0.202589	0.20478	0.203739	0.205249	0.204918	0.203997	0.203534	0.203618	0.205485	0.203605
1.74012	0.202628	0.200891	0.201359	0.200042	0.203304	0.20087	0.200596	0.200311	0.201677	0.200227	0.201187	0.201262	0.199244	0.200476	0.198529	0.199434	0.201176	0.200077	0.200221	0.199645	0.19984	0.199497	0.199441	0.199724	0.198868	0.19906	0.198263	0.200165	0.199125	0.198605	0.197998	0.199339	0.198777	0.200573	0.198802	0.1994	0.200026	0.199497	0.198757	0.197778	0.200368	0.199326	0.201085	0.200603	0.199999	0.199662	0.199382	0.201642	0.199308
1.7398	0.199431	0.197886	0.198234	0.197055	0.200102	0.197759	0.197513	0.197275	0.198608	0.197241	0.198047	0.198341	0.196559	0.197429	0.195868	0.196593	0.198184	0.197075	0.197017	0.196615	0.197133	0.196925	0.19657	0.196811	0.196216	0.196119	0.195239	0.197149	0.196287	0.19586	0.195299	0.196698	0.195956	0.197499	0.196214	0.19663	0.197201	0.196407	0.195999	0.194967	0.197488	0.196718	0.198342	0.197883	0.197232	0.196986	0.196578	0.19858	0.196752
1.73948	0.197529	0.195441	0.195956	0.195101	0.198099	0.195839	0.195529	0.195157	0.196495	0.19533	0.196187	0.196297	0.194457	0.19577	0.193985	0.194472	0.1959	0.194893	0.195311	0.194681	0.195005	0.194665	0.194977	0.194685	0.19396	0.19452	0.193617	0.195525	0.194211	0.193955	0.193093	0.194481	0.194366	0.195653	0.194348	0.194676	0.195594	0.194646	0.194477	0.193238	0.195719	0.194993	0.196265	0.196023	0.195173	0.195541	0.194852	0.197221	0.195145
1.73917	0.189552	0.187834	0.188297	0.187226	0.190428	0.188133	0.187778	0.187457	0.188633	0.187247	0.188115	0.188484	0.186404	0.187889	0.186315	0.186551	0.188439	0.187221	0.187489	0.1869	0.186992	0.18697	0.186849	0.186947	0.186298	0.186423	0.185553	0.18746	0.186614	0.185887	0.185469	0.18691	0.186504	0.187527	0.186527	0.187043	0.187569	0.187069	0.186211	0.18571	0.18774	0.187105	0.188665	0.188315	0.18751	0.187397	0.187418	0.189501	0.187222
1.73885	0.185685	0.184044	0.184411	0.183131	0.186391	0.183956	0.183658	0.183923	0.185009	0.183765	0.184688	0.184654	0.182776	0.183924	0.18239	0.182508	0.184581	0.183562	0.183613	0.183223	0.183387	0.183462	0.183088	0.183406	0.182579	0.182974	0.182291	0.183938	0.182714	0.18273	0.181579	0.183149	0.182568	0.184375	0.182823	0.1835	0.183915	0.183248	0.182913	0.181876	0.184248	0.183594	0.185048	0.184652	0.184139	0.183977	0.183362	0.185505	0.183773
1.73853	0.185393	0.184055	0.183957	0.183019	0.186286	0.183786	0.183287	0.183396	0.184509	0.183362	0.184528	0.184152	0.18262	0.183782	0.182197	0.182913	0.184791	0.183426	0.183532	0.183145	0.18328	0.182969	0.182886	0.182881	0.182344	0.182678	0.181868	0.18417	0.182838	0.182313	0.181677	0.183106	0.182944	0.184302	0.18293	0.183346	0.18381	0.18337	0.182456	0.181694	0.184187	0.183468	0.18498	0.1847	0.183983	0.183762	0.183527	0.185811	0.183922
1.73822	0.180987	0.179254	0.1796	0.178952	0.181617	0.179323	0.178895	0.179056	0.180158	0.178968	0.180022	0.179698	0.178032	0.179298	0.178015	0.178198	0.180453	0.179097	0.1792	0.178683	0.179099	0.17911	0.178842	0.178867	0.178206	0.178672	0.177791	0.179654	0.178548	0.178396	0.177279	0.178987	0.178529	0.180112	0.178601	0.179099	0.179328	0.178914	0.178274	0.177286	0.179932	0.17914	0.180668	0.180448	0.179762	0.179676	0.179256	0.181582	0.179573
1.7379	0.178295	0.176646	0.177096	0.176028	0.178944	0.17681	0.176804	0.176587	0.177468	0.176572	0.177371	0.177246	0.175706	0.176615	0.175562	0.175998	0.177769	0.176439	0.176636	0.176215	0.176939	0.176281	0.176111	0.17608	0.175976	0.176052	0.175268	0.177267	0.176288	0.175715	0.17512	0.17669	0.176394	0.177341	0.175938	0.176859	0.176919	0.176379	0.175971	0.174988	0.177636	0.17675	0.178182	0.178	0.177205	0.177211	0.177303	0.179191	0.177151
1.73758	0.177407	0.175924	0.176185	0.175213	0.178237	0.175804	0.175772	0.175512	0.176753	0.175698	0.176682	0.17659	0.1748	0.176014	0.174403	0.17495	0.176878	0.175775	0.175936	0.175462	0.17593	0.175513	0.175712	0.175425	0.17519	0.175182	0.174642	0.176436	0.175585	0.175092	0.174297	0.175576	0.175446	0.17663	0.175571	0.175827	0.175942	0.175621	0.175296	0.174153	0.176507	0.176026	0.177459	0.176974	0.176622	0.176437	0.175916	0.17836	0.176526
1.73727	0.173588	0.172033	0.172562	0.171332	0.174492	0.172252	0.171712	0.171677	0.172887	0.171569	0.172758	0.172846	0.171006	0.172185	0.170699	0.171378	0.172848	0.17172	0.17221	0.171828	0.172124	0.171851	0.171748	0.172035	0.171239	0.17164	0.171205	0.172905	0.171667	0.171552	0.170533	0.172308	0.171838	0.173156	0.171718	0.172107	0.172516	0.171882	0.17158	0.170783	0.172827	0.172348	0.173887	0.172837	0.172854	0.172621	0.172467	0.174734	0.17296
1.73695	0.168711	0.167064	0.167741	0.166384	0.169616	0.167072	0.166912	0.166851	0.167818	0.166971	0.167883	0.167994	0.166306	0.167403	0.165846	0.166716	0.16818	0.167243	0.167611	0.166946	0.167115	0.166905	0.166983	0.167234	0.166779	0.166882	0.165946	0.168025	0.167154	0.166665	0.165784	0.167423	0.166768	0.168409	0.166876	0.167284	0.167532	0.166877	0.16658	0.166234	0.167892	0.167337	0.169056	0.168596	0.168186	0.167725	0.168033	0.169916	0.16835
1.73664	0.170643	0.16891	0.169079	0.168264	0.171251	0.16906	0.168823	0.168963	0.169817	0.168666	0.169578	0.169662	0.16802	0.169162	0.167661	0.168359	0.169651	0.168706	0.169058	0.168706	0.16893	0.16889	0.168888	0.168822	0.168523	0.168337	0.168176	0.169797	0.168966	0.168628	0.167847	0.169507	0.168966	0.17006	0.168807	0.169384	0.169508	0.169091	0.168733	0.167564	0.170059	0.169072	0.170784	0.170526	0.169722	0.169726	0.169673	0.172481	0.170124
1.73632	0.165693	0.164495	0.164716	0.163703	0.166739	0.164328	0.163999	0.16407	0.165153	0.16428	0.165356	0.165078	0.163509	0.164603	0.163267	0.163943	0.165312	0.164459	0.164818	0.164001	0.164792	0.164321	0.164456	0.164436	0.163948	0.164231	0.163809	0.165646	0.164504	0.16411	0.16323	0.164932	0.164362	0.165836	0.164239	0.164902	0.165117	0.16463	0.164284	0.163063	0.165395	0.164769	0.166402	0.166001	0.165365	0.165656	0.165104	0.167633	0.165659
1.736	0.162996	0.161424	0.161922	0.160929	0.163687	0.161058	0.160984	0.161137	0.16225	0.16113	0.162317	0.162183	0.160651	0.161747	0.160261	0.160846	0.162655	0.161759	0.161961	0.161496	0.16156	0.161679	0.16168	0.161561	0.16128	0.161657	0.160734	0.162456	0.161801	0.161658	0.160614	0.162253	0.161464	0.162668	0.1615	0.162126	0.162362	0.162023	0.161307	0.160394	0.16284	0.161999	0.163446	0.163225	0.162609	0.162549	0.16231	0.164755	0.162958
1.73569	0.158934	0.157291	0.157659	0.156614	0.159555	0.157424	0.15703	0.157188	0.157999	0.157189	0.158302	0.15798	0.156642	0.157832	0.156154	0.1568	0.158739	0.157398	0.157794	0.157216	0.157942	0.15782	0.157635	0.1577	0.15722	0.157357	0.156786	0.158781	0.157612	0.157383	0.156453	0.158094	0.157421	0.159076	0.157338	0.157849	0.158422	0.157757	0.157285	0.156385	0.158701	0.157823	0.159424	0.159035	0.158485	0.158233	0.15814	0.160469	0.159004
1.73537	0.155026	0.153515	0.153689	0.152975	0.155561	0.15342	0.153114	0.153133	0.154283	0.153234	0.15449	0.153929	0.152892	0.153691	0.152328	0.152903	0.154543	0.153566	0.153953	0.153301	0.153741	0.15368	0.153627	0.153648	0.153276	0.153673	0.152759	0.154947	0.153947	0.153327	0.152884	0.154289	0.153414	0.15488	0.153736	0.154094	0.154469	0.153573	0.153216	0.152709	0.154664	0.153918	0.155617	0.155581	0.154458	0.154808	0.154314	0.156674	0.155236
1.73506	0.154011	0.152276	0.152603	0.151924	0.154509	0.151908	0.152031	0.152111	0.153004	0.152068	0.152948	0.15327	0.15147	0.152526	0.151392	0.151804	0.153552	0.152536	0.152846	0.152515	0.153082	0.152531	0.152685	0.152732	0.152352	0.152514	0.151876	0.15371	0.15291	0.152516	0.151629	0.15336	0.152626	0.153954	0.152834	0.153216	0.153285	0.152886	0.152436	0.151646	0.15391	0.152998	0.154549	0.153845	0.153584	0.153333	0.153187	0.155808	0.154137
1.73474	0.147902	0.146298	0.146756	0.14565	0.148662	0.146205	0.146137	0.146044	0.14705	0.146256	0.147303	0.147229	0.145375	0.14654	0.145588	0.145925	0.147568	0.146729	0.147059	0.146625	0.147039	0.146589	0.146707	0.146783	0.146521	0.146723	0.145934	0.148023	0.146902	0.146709	0.145684	0.147405	0.146806	0.147944	0.146793	0.147501	0.147634	0.1469	0.146672	0.145439	0.147648	0.146962	0.148484	0.147979	0.147766	0.147437	0.146988	0.149658	0.147828
1.73443	0.146898	0.145152	0.145595	0.144532	0.147578	0.145498	0.144816	0.145029	0.146197	0.145115	0.145886	0.14604	0.144589	0.145772	0.144639	0.144727	0.146795	0.145645	0.145844	0.145942	0.146122	0.145813	0.145842	0.145555	0.145595	0.145784	0.145277	0.147167	0.145952	0.145676	0.144949	0.146374	0.146057	0.147076	0.145826	0.146243	0.146526	0.146145	0.145431	0.14442	0.146675	0.146157	0.147508	0.147335	0.146754	0.146597	0.146201	0.1488	0.146746
1.73411	0.145818	0.144301	0.144211	0.143398	0.146647	0.144172	0.144199	0.14393	0.145017	0.144198	0.144914	0.145151	0.14367	0.14482	0.143638	0.143821	0.145597	0.14497	0.145162	0.144525	0.145272	0.144798	0.145083	0.145178	0.144771	0.144671	0.144392	0.146125	0.145356	0.14474	0.144078	0.145299	0.145033	0.14619	0.144825	0.145359	0.145569	0.145219	0.144775	0.143446	0.145874	0.145282	0.146773	0.145763	0.145551	0.145411	0.145022	0.147577	0.146004
1.7338	0.141563	0.140177	0.14051	0.139423	0.142545	0.1403	0.140306	0.14017	0.141199	0.140322	0.141099	0.141272	0.139908	0.14078	0.139525	0.140005	0.141643	0.140893	0.141279	0.140767	0.14131	0.140893	0.141063	0.141358	0.14071	0.140941	0.140753	0.142467	0.141511	0.140848	0.140081	0.141664	0.140978	0.142361	0.140932	0.141437	0.141757	0.14137	0.140573	0.139794	0.142166	0.141385	0.142729	0.142344	0.141782	0.142025	0.141396	0.143831	0.142176
1.73349	0.143729	0.142109	0.142479	0.141583	0.144102	0.141988	0.142068	0.141832	0.143134	0.141866	0.143058	0.142826	0.141621	0.143203	0.141273	0.142051	0.143505	0.142676	0.142826	0.14273	0.143078	0.142905	0.142995	0.143094	0.142605	0.142882	0.142087	0.144355	0.143319	0.142631	0.142014	0.143324	0.142999	0.144291	0.142983	0.143515	0.143633	0.143152	0.14287	0.141894	0.144048	0.143331	0.144461	0.144238	0.143772	0.143554	0.143132	0.145521	0.144186
1.73317	0.137351	0.136032	0.136102	0.135167	0.13814	0.13607	0.135675	0.135874	0.136884	0.135713	0.136883	0.137071	0.135509	0.136498	0.135151	0.135391	0.137331	0.136511	0.136798	0.136535	0.136856	0.136961	0.136992	0.137035	0.13659	0.136867	0.136216	0.137875	0.137447	0.136438	0.136017	0.137061	0.136759	0.138211	0.136737	0.137228	0.137629	0.137227	0.136673	0.135982	0.137767	0.137112	0.138503	0.138024	0.137532	0.137344	0.137298	0.139276	0.137972
1.73286	0.136574	0.135006	0.135535	0.134804	0.137479	0.135322	0.135035	0.135264	0.136271	0.135368	0.136162	0.136362	0.134811	0.135882	0.134545	0.135312	0.136917	0.135972	0.136333	0.135994	0.13666	0.13637	0.136477	0.136555	0.136118	0.136259	0.135726	0.137825	0.136631	0.136203	0.135381	0.136912	0.13667	0.13768	0.136352	0.136995	0.13699	0.136658	0.13632	0.135272	0.137443	0.13651	0.138001	0.137227	0.13689	0.136872	0.136807	0.138872	0.137399
1.73254	0.133886	0.132438	0.132484	0.131853	0.134416	0.132268	0.132216	0.132043	0.133376	0.132169	0.133418	0.133733	0.132071	0.133249	0.131943	0.13229	0.13416	0.133014	0.133501	0.133122	0.133618	0.133235	0.133846	0.133911	0.133248	0.13324	0.1327	0.134806	0.133555	0.133245	0.132708	0.133899	0.133402	0.134675	0.133209	0.13386	0.134118	0.133567	0.13323	0.13248	0.134382	0.133725	0.13487	0.134415	0.13409	0.133912	0.133836	0.136196	0.13455
1.73223	0.136121	0.134531	0.13499	0.133922	0.136986	0.134821	0.134617	0.134541	0.135705	0.13453	0.135795	0.13578	0.134337	0.135201	0.134267	0.134916	0.136344	0.135527	0.135882	0.135549	0.136219	0.136162	0.136226	0.136273	0.135707	0.135942	0.135412	0.137381	0.135948	0.135597	0.13533	0.136448	0.136013	0.137097	0.136049	0.136549	0.13679	0.136221	0.135681	0.134667	0.136948	0.136186	0.137608	0.136825	0.136457	0.136465	0.136167	0.138396	0.137134
1.73191	0.129596	0.127935	0.128564	0.127539	0.13053	0.128376	0.127992	0.128493	0.129665	0.128124	0.129458	0.129738	0.128373	0.12915	0.128178	0.128347	0.130329	0.129492	0.129876	0.129361	0.129768	0.129847	0.129827	0.130001	0.129561	0.129846	0.128952	0.130928	0.130063	0.129249	0.128645	0.130239	0.129805	0.13104	0.129989	0.130031	0.130463	0.129838	0.129602	0.128815	0.130707	0.129967	0.131269	0.130558	0.130295	0.129992	0.129812	0.132113	0.130566
1.7316	0.128756	0.126834	0.127408	0.126781	0.129238	0.127333	0.126952	0.127256	0.128106	0.127165	0.128249	0.128394	0.127089	0.128195	0.127094	0.127234	0.129156	0.128252	0.128604	0.128523	0.128983	0.128707	0.128647	0.128921	0.128429	0.128631	0.128005	0.129869	0.128924	0.128489	0.127584	0.128811	0.128378	0.129909	0.128738	0.128885	0.12923	0.128759	0.128421	0.127292	0.129665	0.128815	0.129797	0.129657	0.128908	0.128908	0.128786	0.131117	0.129379
1.73129	0.12474	0.123435	0.123447	0.12285	0.125712	0.123557	0.123653	0.12362	0.124812	0.123472	0.12479	0.124864	0.123423	0.12449	0.123328	0.123763	0.12572	0.124737	0.125341	0.124987	0.125506	0.125068	0.125001	0.125512	0.125122	0.12517	0.124647	0.126387	0.125223	0.124879	0.124533	0.125526	0.125164	0.126718	0.125231	0.125585	0.125713	0.125478	0.12459	0.124027	0.126056	0.125083	0.126362	0.126326	0.125352	0.125231	0.12547	0.127552	0.126166
1.73097	0.125273	0.123503	0.123741	0.122706	0.125609	0.123626	0.12343	0.123415	0.124748	0.123763	0.124802	0.124959	0.123405	0.124852	0.123471	0.123872	0.125697	0.125078	0.125323	0.125263	0.125469	0.125361	0.125364	0.125726	0.125044	0.125508	0.12469	0.126574	0.125645	0.124814	0.124489	0.12597	0.125134	0.126287	0.125237	0.125507	0.126064	0.125243	0.125054	0.123891	0.126081	0.125353	0.126615	0.126015	0.125378	0.125646	0.125526	0.12776	0.126067
1.73066	0.124689	0.123316	0.12383	0.122742	0.125535	0.123493	0.123192	0.123211	0.124841	0.1235	0.124489	0.124905	0.123311	0.124453	0.123321	0.123933	0.125742	0.125247	0.125464	0.124917	0.125578	0.125241	0.125544	0.125557	0.125072	0.124924	0.124769	0.126496	0.125515	0.125202	0.124082	0.125546	0.125203	0.1264	0.125272	0.125552	0.126034	0.125138	0.124813	0.123691	0.125855	0.125508	0.126755	0.125881	0.125666	0.125508	0.12506	0.127552	0.126158
1.73035	0.125326	0.123474	0.123931	0.12326	0.126085	0.124067	0.123511	0.124057	0.125076	0.123998	0.125107	0.125347	0.123667	0.125329	0.124027	0.124309	0.126382	0.125537	0.126117	0.125688	0.126219	0.125688	0.126048	0.126113	0.125382	0.125597	0.125097	0.126986	0.125853	0.125267	0.124773	0.126484	0.125598	0.127032	0.126095	0.12632	0.126251	0.126095	0.125195	0.124355	0.1264	0.125657	0.126992	0.126719	0.125992	0.125877	0.125833	0.12814	0.12681
1.73003	0.129513	0.127852	0.128049	0.127362	0.130173	0.128209	0.127919	0.127955	0.129441	0.12823	0.129377	0.129923	0.128031	0.12935	0.128246	0.128815	0.130659	0.129888	0.130138	0.130143	0.130389	0.130327	0.130349	0.130384	0.129799	0.130309	0.12954	0.130981	0.130355	0.129505	0.129125	0.130567	0.130012	0.131327	0.130259	0.13053	0.131021	0.130118	0.129787	0.128406	0.130847	0.129902	0.131704	0.130682	0.130281	0.130622	0.129943	0.132804	0.13116
1.72972	0.128292	0.127072	0.127148	0.126512	0.129344	0.127417	0.127356	0.127538	0.128288	0.127417	0.128734	0.128848	0.12745	0.128363	0.127238	0.128059	0.129846	0.129033	0.129713	0.129232	0.129848	0.129565	0.129688	0.12975	0.12897	0.129486	0.128632	0.130549	0.129552	0.129107	0.128615	0.130135	0.129442	0.130829	0.129414	0.129742	0.129967	0.129465	0.128996	0.128017	0.130006	0.129249	0.130572	0.130197	0.129492	0.129565	0.129498	0.131825	0.13038
1.72941	0.125628	0.12412	0.124281	0.12377	0.126389	0.12486	0.124376	0.124405	0.12563	0.124612	0.125948	0.125838	0.124551	0.126049	0.124584	0.12512	0.12723	0.126435	0.126964	0.12646	0.127063	0.126697	0.126738	0.126925	0.126379	0.126592	0.126112	0.127712	0.126584	0.126217	0.125696	0.126977	0.126701	0.128208	0.126492	0.127412	0.127269	0.126718	0.126149	0.125184	0.127318	0.126558	0.128108	0.127411	0.126851	0.126831	0.126791	0.129363	0.128147
1.72909	0.126072	0.124817	0.124906	0.124057	0.126997	0.125038	0.124917	0.125218	0.12626	0.125065	0.126758	0.126599	0.125499	0.12619	0.125361	0.126029	0.127752	0.127	0.12747	0.127163	0.127784	0.12742	0.12754	0.127459	0.127123	0.126845	0.126685	0.128119	0.127334	0.126795	0.12629	0.127974	0.127065	0.128577	0.127157	0.127633	0.127986	0.127568	0.126825	0.125961	0.127819	0.127093	0.128632	0.128297	0.127681	0.127636	0.1275	0.129929	0.12878
1.72878	0.122859	0.121413	0.12171	0.120886	0.123733	0.121785	0.121862	0.12166	0.122993	0.121985	0.12347	0.123455	0.122166	0.123468	0.122595	0.122972	0.124687	0.123874	0.124263	0.124214	0.124741	0.124243	0.124273	0.124391	0.123878	0.124084	0.123614	0.125325	0.12449	0.124185	0.123275	0.12469	0.124198	0.125581	0.124136	0.124364	0.125016	0.124404	0.123785	0.12262	0.124731	0.124022	0.125579	0.125268	0.124649	0.124774	0.124513	0.127025	0.125577
1.72847	0.124617	0.123581	0.123437	0.123033	0.125679	0.123999	0.123652	0.123951	0.12516	0.123929	0.125477	0.125368	0.123993	0.125296	0.124458	0.12499	0.126781	0.126017	0.126527	0.126222	0.126983	0.12666	0.12661	0.126429	0.126083	0.126016	0.125547	0.127607	0.126666	0.125789	0.125166	0.12687	0.126266	0.127548	0.126405	0.126828	0.127341	0.126369	0.126048	0.124837	0.126969	0.12615	0.127777	0.127035	0.126562	0.127022	0.126669	0.129271	0.128179
1.72816	0.125486	0.12401	0.124475	0.123533	0.12661	0.124913	0.12436	0.124427	0.125927	0.124858	0.126315	0.126217	0.125029	0.126513	0.125311	0.12595	0.127571	0.126773	0.127329	0.127053	0.12765	0.127314	0.127495	0.127385	0.126855	0.126962	0.126452	0.128306	0.12747	0.126939	0.126141	0.127738	0.127525	0.128559	0.127146	0.127746	0.127979	0.127205	0.1267	0.125848	0.128013	0.126952	0.128705	0.128118	0.127942	0.127819	0.127779	0.130371	0.128746
1.72784	0.124598	0.122945	0.123207	0.122627	0.125486	0.12385	0.124051	0.123785	0.125252	0.124078	0.125521	0.125681	0.124311	0.125595	0.124509	0.125027	0.126796	0.125976	0.126484	0.126436	0.126941	0.126276	0.126458	0.126699	0.126031	0.12634	0.125536	0.127513	0.126551	0.126294	0.12543	0.126971	0.126517	0.127772	0.126112	0.126701	0.127075	0.126563	0.126188	0.125163	0.12719	0.126338	0.127931	0.127597	0.127045	0.127474	0.12733	0.129763	0.128503
1.72753	0.125273	0.12353	0.124032	0.123024	0.126356	0.124622	0.124384	0.124286	0.125834	0.125026	0.125979	0.126302	0.124718	0.126442	0.125383	0.126018	0.128079	0.127089	0.127346	0.127057	0.12779	0.127466	0.127314	0.127637	0.126989	0.127149	0.126561	0.128527	0.127266	0.127352	0.126334	0.127903	0.127262	0.128592	0.127032	0.127531	0.128002	0.127487	0.126852	0.125942	0.128135	0.12739	0.12908	0.128435	0.128242	0.128185	0.128341	0.131152	0.129717
1.72722	0.12766	0.126028	0.126267	0.125747	0.128925	0.126853	0.126652	0.126913	0.128288	0.127495	0.128543	0.129165	0.127804	0.128679	0.128216	0.128482	0.13032	0.129898	0.1302	0.129523	0.130254	0.129874	0.1301	0.129892	0.129731	0.129627	0.129154	0.130949	0.129762	0.129495	0.128981	0.130505	0.129619	0.131327	0.129783	0.130078	0.130532	0.12988	0.129357	0.12853	0.130694	0.130209	0.131805	0.131735	0.130956	0.131316	0.131403	0.133592	0.132821
1.72691	0.129909	0.128505	0.12896	0.12839	0.131568	0.129582	0.12956	0.129829	0.131323	0.130006	0.13168	0.132021	0.130212	0.131546	0.131132	0.131364	0.133051	0.132542	0.13283	0.132691	0.133027	0.132897	0.132849	0.132716	0.13219	0.132051	0.131955	0.133713	0.133224	0.132477	0.131557	0.133365	0.132641	0.134113	0.132685	0.132955	0.133333	0.133015	0.132371	0.131433	0.133768	0.133507	0.134644	0.134384	0.133916	0.134496	0.134454	0.137416	0.136129
1.72659	0.134049	0.132527	0.132998	0.132395	0.135426	0.133654	0.133782	0.133622	0.135165	0.134314	0.135874	0.136099	0.135027	0.135771	0.134858	0.135299	0.137275	0.136679	0.137132	0.136807	0.137252	0.136784	0.136816	0.136784	0.136463	0.136524	0.136188	0.13817	0.137202	0.136448	0.136118	0.137648	0.136962	0.137979	0.136884	0.137284	0.137778	0.136862	0.136867	0.135926	0.138169	0.137722	0.138913	0.138852	0.138816	0.138944	0.139042	0.141863	0.14088
1.72628	0.135655	0.134139	0.134782	0.13426	0.137079	0.135156	0.135382	0.135874	0.136996	0.136115	0.137577	0.137985	0.136415	0.137832	0.137141	0.137751	0.139124	0.138724	0.139221	0.138514	0.139706	0.139037	0.138871	0.1393	0.138677	0.138663	0.138434	0.140244	0.139282	0.13874	0.138287	0.139807	0.138835	0.140359	0.139036	0.139194	0.139718	0.139126	0.138664	0.137833	0.140324	0.139805	0.141077	0.141115	0.141066	0.141202	0.141686	0.144629	0.143727
1.72597	0.139981	0.138247	0.13892	0.138607	0.14141	0.139451	0.139744	0.139662	0.141195	0.140499	0.14214	0.14214	0.140946	0.142243	0.141407	0.141461	0.143569	0.14312	0.143326	0.142639	0.143631	0.143203	0.143244	0.143301	0.142504	0.143349	0.142437	0.144603	0.14346	0.142895	0.142507	0.144466	0.143169	0.144801	0.143252	0.143791	0.14416	0.143904	0.143248	0.142629	0.144883	0.144294	0.145885	0.145919	0.145929	0.146187	0.146517	0.149475	0.148528
1.72566	0.139966	0.138283	0.138676	0.138443	0.141326	0.139699	0.139699	0.139822	0.141524	0.140551	0.141861	0.142337	0.141014	0.142316	0.141152	0.141782	0.143607	0.143153	0.143192	0.143077	0.143322	0.14284	0.143466	0.143231	0.142996	0.143259	0.142691	0.144523	0.14367	0.14316	0.142541	0.144086	0.143299	0.144713	0.143629	0.143923	0.144575	0.143916	0.143406	0.142667	0.145239	0.14495	0.146331	0.146539	0.146107	0.146692	0.147127	0.150361	0.149669
1.72535	0.150282	0.148899	0.149023	0.148744	0.151698	0.149945	0.150213	0.150491	0.152049	0.151125	0.152899	0.153022	0.151774	0.152816	0.151858	0.152491	0.154265	0.153497	0.153888	0.153356	0.154127	0.153754	0.154255	0.153942	0.153726	0.153483	0.153184	0.155483	0.154695	0.153802	0.153466	0.154887	0.154276	0.155177	0.154257	0.154427	0.155069	0.15472	0.154395	0.153794	0.156343	0.155846	0.15756	0.157647	0.157602	0.158311	0.15838	0.161927	0.161435
1.72504	0.149572	0.148175	0.148374	0.148374	0.151195	0.149968	0.149554	0.150041	0.151456	0.150817	0.152313	0.152504	0.15145	0.152417	0.151701	0.152295	0.153821	0.153401	0.153432	0.153207	0.153879	0.153295	0.153682	0.153535	0.15348	0.15331	0.153363	0.155198	0.15411	0.153338	0.153156	0.154554	0.15385	0.155359	0.153855	0.154201	0.155168	0.15465	0.154539	0.15362	0.156444	0.155939	0.157805	0.157911	0.157878	0.158508	0.159102	0.162321	0.161814
1.72472	0.155006	0.153658	0.154271	0.153883	0.157007	0.15521	0.155288	0.155232	0.157218	0.156502	0.157963	0.158045	0.156885	0.158202	0.15745	0.157802	0.159655	0.15881	0.159177	0.159024	0.159441	0.158974	0.159129	0.159429	0.158924	0.159132	0.158847	0.160829	0.159835	0.158902	0.158496	0.1603	0.159563	0.160972	0.159971	0.160506	0.160647	0.160713	0.16011	0.159569	0.162408	0.162302	0.164007	0.164143	0.164291	0.165051	0.165754	0.169309	0.168577
1.72441	0.158636	0.157029	0.157265	0.157144	0.160346	0.158614	0.159116	0.159005	0.160728	0.159888	0.161908	0.162045	0.160785	0.162208	0.161021	0.161628	0.163433	0.162593	0.162872	0.16272	0.163125	0.162848	0.163089	0.163192	0.162792	0.162939	0.16265	0.164872	0.163959	0.163042	0.162527	0.164032	0.163681	0.16509	0.163642	0.164199	0.164893	0.16496	0.164321	0.163693	0.166478	0.166276	0.168591	0.16854	0.168674	0.169846	0.170397	0.174094	0.173567
1.7241	0.164916	0.163777	0.163926	0.16371	0.167293	0.165781	0.165697	0.166023	0.1681	0.16704	0.16869	0.169235	0.167383	0.168762	0.167909	0.16821	0.17013	0.169479	0.170272	0.169494	0.170313	0.17004	0.170152	0.170263	0.170036	0.170279	0.169956	0.171742	0.170883	0.170068	0.169573	0.171575	0.170443	0.17212	0.171162	0.171749	0.172344	0.172287	0.172248	0.171406	0.174168	0.174526	0.176355	0.176738	0.176982	0.17783	0.178813	0.182675	0.18245
1.72379	0.169956	0.168698	0.169056	0.168733	0.172282	0.170103	0.17057	0.170747	0.17263	0.171953	0.173592	0.1737	0.172503	0.174107	0.17309	0.173005	0.175105	0.174377	0.175011	0.17436	0.175271	0.174684	0.175152	0.175063	0.174979	0.175468	0.17483	0.177001	0.175945	0.175016	0.174879	0.176291	0.175479	0.177293	0.176039	0.176812	0.177623	0.177744	0.177595	0.177289	0.180086	0.17995	0.182026	0.182673	0.18263	0.184004	0.185147	0.188661	0.188773
1.72348	0.178008	0.176681	0.17683	0.177117	0.180287	0.178735	0.178551	0.17896	0.180909	0.180106	0.182308	0.182161	0.180774	0.182353	0.180892	0.181441	0.183477	0.182595	0.183419	0.182554	0.183781	0.183416	0.183731	0.183609	0.183335	0.183654	0.183267	0.18551	0.184391	0.183798	0.183012	0.185054	0.184223	0.185793	0.184716	0.185724	0.186605	0.186283	0.186432	0.186014	0.189135	0.189542	0.191534	0.191953	0.192693	0.193704	0.19529	0.199078	0.19881
1.72317	0.180769	0.17965	0.179777	0.179664	0.182906	0.181445	0.181632	0.181975	0.183903	0.182983	0.184826	0.185081	0.183632	0.185302	0.183828	0.184288	0.186532	0.185513	0.186116	0.185568	0.186406	0.186141	0.186795	0.186789	0.186358	0.186733	0.186112	0.188394	0.187415	0.186573	0.186067	0.187921	0.187819	0.189273	0.188262	0.18908	0.190015	0.190262	0.190204	0.190011	0.193011	0.193006	0.19579	0.196212	0.196832	0.198171	0.199468	0.20376	0.203462
1.72286	0.191242	0.190309	0.190877	0.190541	0.193851	0.19253	0.19247	0.192962	0.194932	0.19374	0.195729	0.196326	0.194733	0.196078	0.195097	0.195188	0.197437	0.196374	0.196944	0.196866	0.197477	0.197586	0.197529	0.197842	0.19773	0.198119	0.197428	0.19965	0.198553	0.19797	0.197513	0.199682	0.19909	0.200815	0.20002	0.200577	0.201995	0.201716	0.201987	0.201752	0.204908	0.205328	0.207857	0.208748	0.209803	0.210977	0.212457	0.216766	0.216937
1.72255	0.20078	0.199391	0.200125	0.199747	0.203262	0.201709	0.202032	0.202429	0.204327	0.203609	0.205316	0.205679	0.203928	0.205888	0.204716	0.204688	0.206823	0.205821	0.207005	0.206313	0.207119	0.207209	0.20737	0.207477	0.207139	0.207605	0.207066	0.209457	0.208664	0.208048	0.207509	0.209286	0.209067	0.210828	0.209898	0.210965	0.212159	0.212315	0.212322	0.212376	0.215688	0.216293	0.219104	0.220076	0.220804	0.222642	0.223996	0.228663	0.228914
1.72224	0.2102	0.208853	0.209455	0.209175	0.212729	0.211026	0.211645	0.211729	0.213435	0.212992	0.214631	0.215146	0.213556	0.215085	0.214042	0.214103	0.216151	0.215717	0.216197	0.215782	0.216973	0.216768	0.217181	0.21713	0.217047	0.217056	0.21716	0.219248	0.218216	0.217321	0.217208	0.219138	0.218656	0.220943	0.220329	0.221079	0.222328	0.222842	0.22314	0.223116	0.226812	0.227663	0.230297	0.231025	0.232198	0.234137	0.236111	0.240381	0.241167
1.72193	0.219382	0.218376	0.2188	0.218596	0.222175	0.220391	0.220924	0.221105	0.223094	0.222386	0.224009	0.224601	0.222932	0.224413	0.223438	0.223637	0.225727	0.225049	0.225963	0.225331	0.226307	0.226511	0.226501	0.226994	0.226723	0.226787	0.226516	0.228804	0.228045	0.227456	0.226952	0.229414	0.229076	0.23107	0.230188	0.231161	0.232931	0.233556	0.233889	0.233921	0.237648	0.238306	0.241275	0.242409	0.24376	0.245968	0.248312	0.252915	0.253758
1.72162	0.231827	0.230275	0.230771	0.230851	0.234703	0.232559	0.233452	0.233477	0.235432	0.234749	0.236662	0.236899	0.235327	0.236441	0.235794	0.236007	0.237818	0.237537	0.237945	0.237997	0.239368	0.238484	0.239266	0.239545	0.239429	0.239149	0.239364	0.241233	0.24062	0.239917	0.239736	0.241903	0.241768	0.244419	0.243576	0.244826	0.24644	0.246834	0.247507	0.247542	0.251682	0.252565	0.255612	0.257131	0.258764	0.260888	0.262889	0.268331	0.268527
1.72131	0.241555	0.240226	0.241075	0.240635	0.244515	0.243039	0.24323	0.243591	0.245549	0.244958	0.246576	0.246909	0.245129	0.247084	0.245922	0.246272	0.248453	0.247726	0.248679	0.248324	0.249605	0.249374	0.250014	0.249503	0.249782	0.249894	0.249537	0.252031	0.251273	0.250876	0.250554	0.253027	0.252809	0.255368	0.255087	0.256009	0.25798	0.258763	0.259297	0.259613	0.263884	0.264838	0.268177	0.269843	0.271362	0.274025	0.276139	0.281567	0.282618
1.721	0.255684	0.254079	0.254651	0.255246	0.258844	0.257301	0.257665	0.257946	0.259907	0.25914	0.260843	0.261263	0.25951	0.260958	0.26026	0.26025	0.262727	0.261894	0.262972	0.262622	0.26397	0.263521	0.264351	0.26435	0.264241	0.264344	0.264304	0.266583	0.265964	0.265517	0.265303	0.267968	0.267858	0.270737	0.270274	0.27178	0.273515	0.274714	0.275239	0.275995	0.280184	0.281439	0.284991	0.28646	0.288206	0.291223	0.293779	0.299174	0.300277
1.72069	0.268328	0.266734	0.267064	0.26759	0.271219	0.269782	0.270045	0.270558	0.272162	0.271466	0.273153	0.273516	0.272158	0.273565	0.272444	0.272619	0.27557	0.274834	0.275766	0.275422	0.276875	0.276536	0.277216	0.277058	0.277059	0.277159	0.277065	0.279461	0.278793	0.27873	0.278883	0.281596	0.281709	0.284087	0.284436	0.285471	0.287735	0.288846	0.289605	0.290263	0.295015	0.296277	0.299928	0.302102	0.304335	0.30703	0.309482	0.315274	0.316325
1.72038	0.285931	0.284858	0.2853	0.285648	0.289498	0.287698	0.287999	0.28819	0.290323	0.289067	0.291356	0.291676	0.289624	0.291473	0.290759	0.291145	0.29385	0.292937	0.294075	0.293813	0.294753	0.294797	0.295468	0.295683	0.295599	0.295589	0.295592	0.298397	0.297801	0.297196	0.297497	0.300489	0.300409	0.303988	0.303499	0.305261	0.307395	0.308894	0.309888	0.310929	0.315722	0.317299	0.321151	0.323411	0.325809	0.328836	0.331416	0.337145	0.338424
1.72007	0.301963	0.300605	0.301166	0.301128	0.305306	0.30361	0.304143	0.304223	0.306256	0.305199	0.307169	0.307606	0.306196	0.307655	0.306676	0.306982	0.310016	0.309324	0.310463	0.310006	0.311483	0.311067	0.311645	0.311996	0.311978	0.311894	0.312179	0.315014	0.314498	0.314535	0.314952	0.31824	0.318244	0.321576	0.321424	0.323037	0.325623	0.327147	0.328231	0.329335	0.33438	0.336135	0.34062	0.342777	0.345195	0.34852	0.351231	0.357163	0.358546
1.71976	0.317449	0.316456	0.316831	0.317018	0.320852	0.319049	0.319833	0.319848	0.321814	0.320558	0.322655	0.323017	0.321626	0.323613	0.322496	0.322859	0.325603	0.324902	0.326463	0.326482	0.327378	0.326947	0.327679	0.32806	0.327629	0.328412	0.32795	0.331492	0.330743	0.331028	0.331452	0.334796	0.335484	0.338606	0.339019	0.340835	0.343475	0.345138	0.3464	0.347856	0.35287	0.354838	0.359413	0.361892	0.364448	0.368342	0.371054	0.376912	0.378002
1.71945	0.339332	0.338131	0.338975	0.338841	0.342496	0.341083	0.341642	0.341646	0.343629	0.342583	0.344412	0.345323	0.343329	0.345352	0.344463	0.345244	0.347848	0.347544	0.348403	0.348362	0.349887	0.349636	0.35043	0.350178	0.350314	0.350649	0.350951	0.354039	0.354012	0.354421	0.354901	0.358445	0.358767	0.362395	0.362743	0.365144	0.368021	0.369576	0.371261	0.372373	0.378223	0.380169	0.385549	0.388191	0.39082	0.394418	0.396997	0.403346	0.404537
1.71914	0.358542	0.35705	0.357616	0.358202	0.362102	0.360052	0.36085	0.360931	0.362963	0.361905	0.363881	0.364702	0.362752	0.364913	0.363891	0.364441	0.367474	0.367221	0.368447	0.368384	0.369494	0.369067	0.369907	0.370112	0.369917	0.370626	0.370861	0.374284	0.374283	0.374719	0.375886	0.379247	0.379867	0.383983	0.384364	0.386891	0.389757	0.391668	0.39387	0.394769	0.400806	0.403565	0.408462	0.411241	0.414358	0.417553	0.420912	0.427191	0.427748
1.71883	0.377309	0.37637	0.376761	0.377604	0.38138	0.379277	0.379358	0.379649	0.381871	0.380424	0.38247	0.383179	0.381274	0.383686	0.382661	0.383563	0.386809	0.386212	0.387562	0.387356	0.388679	0.388266	0.389072	0.389365	0.389442	0.390161	0.390593	0.394144	0.394587	0.395097	0.396097	0.40003	0.400768	0.404891	0.405796	0.408079	0.411364	0.413521	0.415916	0.417324	0.423202	0.425925	0.430882	0.434162	0.437388	0.440395	0.443799	0.449824	0.450979
1.71852	0.395905	0.394428	0.394942	0.395228	0.399162	0.397403	0.397696	0.397559	0.39936	0.399025	0.400858	0.40148	0.399745	0.401912	0.401302	0.402176	0.405014	0.404893	0.406051	0.406012	0.407455	0.407295	0.407762	0.408019	0.40838	0.409021	0.409475	0.413873	0.413716	0.414636	0.41588	0.420217	0.421311	0.425327	0.426474	0.429248	0.431944	0.434991	0.437344	0.438884	0.44521	0.44805	0.453554	0.456623	0.459478	0.462916	0.466118	0.47205	0.472511
1.71821	0.415974	0.414423	0.414757	0.415265	0.419261	0.417064	0.417168	0.417501	0.419414	0.418404	0.42047	0.421235	0.420198	0.42201	0.42117	0.422092	0.425042	0.425328	0.426187	0.42634	0.427963	0.427521	0.428322	0.428555	0.429048	0.43002	0.43091	0.434943	0.435194	0.436469	0.437861	0.44202	0.443404	0.447265	0.448786	0.451591	0.455304	0.458013	0.460424	0.462862	0.469035	0.471992	0.477461	0.480331	0.483609	0.486906	0.490006	0.495766	0.495671
1.71791	0.44387	0.442307	0.44296	0.443587	0.447442	0.445169	0.445382	0.445915	0.44758	0.446557	0.448766	0.449345	0.448283	0.450349	0.450249	0.450855	0.454219	0.453941	0.454974	0.454785	0.456656	0.456259	0.457132	0.457735	0.458362	0.459624	0.460404	0.46465	0.465205	0.466296	0.468296	0.472838	0.474162	0.479027	0.480138	0.483415	0.487034	0.490008	0.492562	0.494727	0.501734	0.504793	0.509999	0.513003	0.516079	0.519797	0.521687	0.527448	0.527103
1.7176	0.466476	0.465357	0.465295	0.465899	0.470096	0.468008	0.468077	0.468001	0.470182	0.469333	0.471331	0.472334	0.471081	0.473453	0.473145	0.474175	0.477263	0.477266	0.478417	0.478234	0.479712	0.479627	0.480563	0.481097	0.481897	0.4834	0.484473	0.48894	0.489723	0.491929	0.493187	0.49794	0.499617	0.50462	0.505693	0.509373	0.513356	0.516136	0.519395	0.521291	0.528419	0.531612	0.536993	0.539958	0.542691	0.545638	0.547938	0.552911	0.551819
1.71729	0.489166	0.487318	0.48823	0.488107	0.492542	0.489894	0.490228	0.490402	0.49276	0.491613	0.493913	0.494862	0.493616	0.496107	0.495511	0.49653	0.499805	0.499906	0.500789	0.501029	0.502693	0.502605	0.503821	0.504348	0.505249	0.507326	0.508549	0.513525	0.514458	0.515496	0.517775	0.523065	0.524308	0.529681	0.53135	0.534711	0.539123	0.542331	0.54556	0.547523	0.554391	0.557521	0.563216	0.565869	0.568299	0.571126	0.572556	0.57723	0.575952
1.71698	0.515039	0.513729	0.514411	0.514425	0.518334	0.516086	0.516397	0.516285	0.518883	0.51769	0.520256	0.521408	0.520362	0.522483	0.521937	0.523512	0.527093	0.526809	0.527887	0.528246	0.529701	0.529672	0.530967	0.531734	0.532799	0.534553	0.536422	0.541603	0.542792	0.544141	0.546595	0.551861	0.55357	0.55915	0.560999	0.564676	0.568985	0.572174	0.575309	0.577907	0.584932	0.587506	0.592941	0.595632	0.597807	0.59995	0.60118	0.605162	0.602289
1.71667	0.545537	0.543699	0.544158	0.544372	0.548557	0.546242	0.546552	0.54663	0.549471	0.548006	0.550818	0.551938	0.550955	0.553558	0.55266	0.554012	0.557406	0.557177	0.558604	0.559423	0.560539	0.561056	0.562472	0.563463	0.565065	0.566907	0.56869	0.574116	0.575585	0.577458	0.579448	0.585216	0.58718	0.593088	0.594398	0.598782	0.603326	0.60626	0.609693	0.611937	0.619222	0.621328	0.62698	0.629338	0.630627	0.632494	0.63306	0.636287	0.632779
1.71636	0.57634	0.574293	0.574641	0.574552	0.578987	0.576723	0.576926	0.577268	0.579698	0.578818	0.581495	0.582837	0.581624	0.584508	0.583983	0.585131	0.588696	0.58842	0.59008	0.590175	0.592383	0.592172	0.594187	0.595709	0.597393	0.599826	0.601388	0.607266	0.608624	0.61058	0.613137	0.61869	0.62101	0.626895	0.628826	0.632926	0.63694	0.640997	0.643952	0.646212	0.653227	0.655723	0.660369	0.662344	0.663423	0.664383	0.663948	0.666402	0.662011
1.71606	0.6074	0.605543	0.606204	0.605863	0.609955	0.607512	0.608177	0.608346	0.610879	0.610032	0.613088	0.614487	0.613457	0.615791	0.6154	0.616448	0.620316	0.620077	0.62171	0.621844	0.624152	0.624914	0.62676	0.628505	0.630299	0.63224	0.634404	0.640653	0.641982	0.644559	0.647132	0.652584	0.655185	0.661244	0.663197	0.667472	0.671904	0.675443	0.67838	0.680415	0.687072	0.689555	0.693846	0.695342	0.695412	0.695521	0.694594	0.696295	0.690586
1.71575	0.635084	0.632931	0.633361	0.633202	0.637958	0.635016	0.635603	0.635866	0.638971	0.638231	0.641059	0.642396	0.641109	0.644083	0.643715	0.644741	0.648417	0.648197	0.649657	0.650055	0.652373	0.653449	0.655543	0.657732	0.659569	0.66218	0.664281	0.670804	0.672215	0.674354	0.676969	0.683073	0.68547	0.691857	0.69404	0.697857	0.703074	0.705813	0.708985	0.710595	0.717161	0.718642	0.722881	0.723213	0.723008	0.722379	0.720019	0.721167	0.714393
1.71544	0.661179	0.658954	0.659161	0.659198	0.663252	0.661168	0.661942	0.661861	0.665183	0.664425	0.66774	0.668988	0.667689	0.670677	0.670043	0.670829	0.674817	0.674428	0.676549	0.677228	0.679777	0.680962	0.683241	0.685666	0.68744	0.690563	0.692184	0.69906	0.700641	0.702959	0.705441	0.71198	0.714264	0.720067	0.722356	0.72684	0.731251	0.734614	0.737264	0.738549	0.744737	0.745777	0.748802	0.749068	0.74726	0.745599	0.742725	0.742366	0.734836
1.71513	0.696474	0.694561	0.695124	0.694377	0.699057	0.697235	0.697131	0.697547	0.701188	0.700176	0.704052	0.705084	0.704055	0.706795	0.706191	0.707005	0.711167	0.71095	0.712862	0.713571	0.716617	0.717799	0.720412	0.722824	0.725261	0.728318	0.730518	0.737507	0.738782	0.741346	0.74374	0.750229	0.752648	0.758714	0.760971	0.765149	0.769734	0.772714	0.774377	0.775637	0.78143	0.781243	0.784055	0.782827	0.780561	0.778143	0.773982	0.772679	0.764236
1.71482	0.725096	0.722692	0.722701	0.722659	0.727617	0.72502	0.725989	0.726274	0.729703	0.729321	0.732034	0.733873	0.732343	0.735375	0.734894	0.735767	0.739893	0.739423	0.741411	0.742123	0.745948	0.747366	0.750187	0.752573	0.755409	0.758635	0.760982	0.767424	0.769287	0.771413	0.774378	0.781079	0.782882	0.789844	0.79092	0.795236	0.799416	0.802081	0.8034	0.803929	0.80909	0.808207	0.810044	0.807809	0.804404	0.801203	0.795996	0.794241	0.784368
1.71452	0.750287	0.74794	0.747454	0.747591	0.75277	0.750585	0.751458	0.751415	0.75504	0.754705	0.757668	0.759411	0.757785	0.760462	0.759976	0.761424	0.765154	0.765266	0.767565	0.768615	0.772077	0.773919	0.776878	0.779408	0.782359	0.785694	0.788183	0.794458	0.79617	0.798846	0.801118	0.80722	0.809611	0.815753	0.817361	0.821118	0.825109	0.826926	0.828498	0.827847	0.832076	0.830172	0.831165	0.828487	0.82403	0.819673	0.812793	0.810642	0.8004
1.71421	0.77822	0.775967	0.776363	0.77613	0.781357	0.778774	0.780247	0.78072	0.784093	0.783689	0.786959	0.788506	0.787175	0.789767	0.788804	0.790022	0.794346	0.794568	0.796751	0.798591	0.801929	0.804116	0.80723	0.810135	0.812416	0.815732	0.818554	0.82478	0.82642	0.828591	0.831134	0.837433	0.839276	0.845378	0.846418	0.849999	0.853467	0.854988	0.85518	0.854458	0.857908	0.855315	0.855096	0.851124	0.845734	0.84006	0.83255	0.828902	0.818253
1.7139	0.808643	0.805786	0.806033	0.806412	0.81147	0.809075	0.81044	0.811207	0.814744	0.813908	0.817745	0.818906	0.817261	0.820222	0.819095	0.820118	0.82476	0.824806	0.827853	0.82966	0.832959	0.835254	0.838846	0.841575	0.844532	0.847647	0.84972	0.856355	0.858157	0.859844	0.862214	0.868408	0.870084	0.875939	0.876557	0.879594	0.882098	0.883386	0.883442	0.880966	0.883342	0.87974	0.878947	0.874318	0.867474	0.860671	0.852428	0.848457	0.836561
1.71359	0.842932	0.840745	0.841018	0.841575	0.846511	0.8442	0.845343	0.846449	0.849677	0.849541	0.852518	0.854098	0.852578	0.855077	0.853743	0.855158	0.859842	0.860113	0.863083	0.86518	0.868984	0.871886	0.874695	0.87785	0.880324	0.88361	0.885545	0.892253	0.893683	0.895651	0.897407	0.903409	0.905169	0.910389	0.910219	0.913057	0.915517	0.915065	0.913879	0.911092	0.912838	0.908605	0.906639	0.90024	0.892845	0.885252	0.876448	0.872176	0.859372
1.71329	0.869988	0.867917	0.868166	0.868236	0.87376	0.871861	0.873003	0.873956	0.877663	0.876825	0.879869	0.881624	0.879453	0.882952	0.881329	0.88273	0.887539	0.888064	0.891013	0.893291	0.897484	0.899983	0.903388	0.905985	0.908641	0.911886	0.913582	0.920182	0.921081	0.922494	0.924871	0.930679	0.931162	0.936223	0.935762	0.937442	0.939045	0.938341	0.935843	0.93271	0.933118	0.927527	0.924219	0.917908	0.90882	0.901012	0.891615	0.886552	0.873646
1.71298	0.892633	0.890185	0.890725	0.890648	0.89688	0.894313	0.895867	0.896639	0.900285	0.899703	0.902442	0.903881	0.901948	0.90499	0.903565	0.905099	0.910652	0.910808	0.914427	0.916352	0.920674	0.922924	0.925908	0.929015	0.931109	0.93426	0.936455	0.942082	0.943168	0.943927	0.945828	0.950851	0.951449	0.956194	0.954785	0.955985	0.956855	0.955198	0.951907	0.947218	0.947109	0.940648	0.936368	0.929014	0.919446	0.910911	0.900944	0.895342	0.882706
1.71267	0.920537	0.91795	0.918495	0.918855	0.924198	0.922118	0.923716	0.924851	0.928463	0.927348	0.930811	0.931576	0.929814	0.932328	0.932042	0.933197	0.938861	0.939306	0.942336	0.945126	0.949173	0.951305	0.954347	0.957611	0.959221	0.96232	0.963268	0.969633	0.969882	0.970851	0.971932	0.976786	0.976671	0.980414	0.978326	0.979032	0.978938	0.976881	0.972483	0.966281	0.965624	0.958022	0.954019	0.944904	0.934999	0.926131	0.915635	0.909955	0.897326
1.71237	0.94657	0.944099	0.944606	0.945014	0.951323	0.949072	0.950184	0.950997	0.954792	0.953493	0.956855	0.957919	0.955911	0.958762	0.957772	0.959701	0.965036	0.9657	0.969725	0.971485	0.975758	0.978129	0.981087	0.983301	0.985127	0.987909	0.988871	0.994508	0.99436	0.995008	0.995944	1.00012	0.999852	1.00225	1.00016	0.999951	0.998618	0.995074	0.990614	0.983577	0.981779	0.9735	0.967475	0.95894	0.948315	0.93897	0.928468	0.923141	0.909884
1.71206	0.966603	0.964668	0.965311	0.9654	0.97194	0.969888	0.970885	0.971445	0.975437	0.974134	0.977164	0.978202	0.976266	0.97926	0.978314	0.980054	0.985965	0.986685	0.989959	0.992099	0.996511	0.998088	1.00123	1.00335	1.00435	1.00661	1.00727	1.01317	1.01277	1.01316	1.01304	1.01695	1.01533	1.01806	1.01486	1.01328	1.01149	1.00699	1.00165	0.993741	0.990822	0.98204	0.976369	0.966305	0.956459	0.946247	0.935626	0.930509	0.918212
1.71175	0.987338	0.985453	0.986334	0.986707	0.993181	0.990232	0.991456	0.992312	0.995823	0.994288	0.997233	0.9984	0.996337	0.999096	0.998598	1.00035	1.00634	1.00765	1.01072	1.01296	1.01656	1.01807	1.02076	1.02246	1.0234	1.0256	1.02629	1.0312	1.03042	1.02977	1.02918	1.03262	1.03085	1.03231	1.02807	1.02658	1.02364	1.01835	1.01126	1.00368	1.00028	0.990703	0.984078	0.974203	0.963483	0.95355	0.943208	0.938349	0.926477
1.71145	1.00273	1.00046	1.00157	1.00143	1.00829	1.00565	1.00709	1.00734	1.011	1.00888	1.01208	1.01257	1.01082	1.01417	1.01338	1.01558	1.02154	1.02238	1.02571	1.02724	1.03082	1.03215	1.03457	1.03608	1.03637	1.03833	1.03809	1.04242	1.04169	1.04107	1.03952	1.04262	1.03994	1.04101	1.03601	1.03316	1.02943	1.02321	1.01663	1.00713	1.00365	0.993677	0.986578	0.976836	0.965461	0.956024	0.94632	0.941786	0.93089
1.71114	1.01781	1.01528	1.01627	1.01704	1.02321	1.02066	1.02171	1.02242	1.02547	1.02396	1.02662	1.02727	1.02589	1.02865	1.02833	1.03071	1.03639	1.03695	1.04007	1.04154	1.04482	1.04537	1.04782	1.04858	1.04918	1.04999	1.04986	1.0541	1.05279	1.05132	1.04921	1.05144	1.04825	1.04855	1.04296	1.0391	1.03479	1.02863	1.02011	1.01075	1.0064	0.996451	0.989367	0.979111	0.96894	0.959116	0.949804	0.946133	0.935013
1.71084	1.02623	1.02438	1.02533	1.02596	1.03201	1.02936	1.03028	1.0303	1.03323	1.03205	1.03408	1.03567	1.03364	1.03681	1.0361	1.03887	1.04449	1.04495	1.04757	1.04858	1.05187	1.05233	1.05383	1.05468	1.05443	1.05533	1.05471	1.05853	1.05631	1.05429	1.05224	1.05342	1.04955	1.04905	1.04239	1.03869	1.03393	1.0264	1.01814	1.00823	1.00339	0.993392	0.986551	0.976388	0.965807	0.957624	0.947995	0.945201	0.935488
1.71053	1.0399	1.0379	1.03875	1.03906	1.04549	1.04236	1.04315	1.04329	1.04611	1.04423	1.047	1.04881	1.04687	1.05024	1.04944	1.05187	1.05804	1.05823	1.06032	1.0611	1.06368	1.0636	1.06513	1.06535	1.06493	1.06537	1.06384	1.06765	1.06521	1.0625	1.05954	1.06001	1.05574	1.05492	1.04756	1.04273	1.03733	1.02966	1.0208	1.01068	1.00601	0.99583	0.988731	0.978901	0.969051	0.960464	0.952317	0.950356	0.941207
1.71022	1.05335	1.05062	1.05201	1.05233	1.05814	1.05536	1.0556	1.05586	1.05865	1.05731	1.05991	1.06097	1.05909	1.06292	1.06196	1.06453	1.06974	1.06995	1.07198	1.07228	1.0747	1.07463	1.07477	1.07519	1.07407	1.07436	1.07285	1.07561	1.07274	1.0696	1.06596	1.06588	1.06108	1.05962	1.0517	1.04613	1.04052	1.03275	1.02296	1.01306	1.00811	0.997862	0.991509	0.981969	0.972668	0.96475	0.957491	0.955816	0.947301
1.70992	1.06445	1.0622	1.06301	1.06294	1.06942	1.06568	1.06596	1.06598	1.06908	1.0671	1.07017	1.07129	1.06973	1.07339	1.07228	1.07474	1.08031	1.07953	1.08179	1.08145	1.08301	1.08213	1.08284	1.08278	1.08126	1.08135	1.07903	1.08184	1.07815	1.07446	1.07087	1.07052	1.06432	1.06225	1.05496	1.0488	1.04242	1.03398	1.02442	1.014	1.00941	0.999378	0.993165	0.984211	0.975532	0.968592	0.961854	0.961075	0.953646
1.70961	1.0725	1.07023	1.07056	1.07079	1.07696	1.07318	1.07268	1.07323	1.07593	1.07405	1.07735	1.0786	1.07609	1.08037	1.07953	1.08136	1.08684	1.08582	1.08764	1.08649	1.0884	1.08751	1.08735	1.08619	1.08502	1.08465	1.08196	1.08404	1.08011	1.07612	1.07179	1.07088	1.06458	1.06217	1.05318	1.04703	1.04129	1.0323	1.02316	1.01233	1.0081	0.998945	0.992887	0.984112	0.976211	0.970016	0.963584	0.964185	0.956891
1.70931	1.0809	1.07831	1.07887	1.07828	1.08467	1.08092	1.08094	1.08079	1.08323	1.08164	1.08447	1.08584	1.08416	1.0876	1.08673	1.08882	1.09357	1.09212	1.0936	1.09243	1.09328	1.09263	1.09201	1.09092	1.08881	1.08788	1.08505	1.08733	1.08215	1.07791	1.07282	1.07211	1.0649	1.06264	1.05383	1.04722	1.04068	1.03177	1.02209	1.01204	1.00874	0.998703	0.993968	0.985951	0.978133	0.973119	0.967778	0.968605	0.961859
1.709	1.07814	1.07495	1.07594	1.07561	1.08113	1.07689	1.07706	1.07709	1.07978	1.07803	1.08137	1.08248	1.08035	1.08377	1.08331	1.0845	1.0891	1.08789	1.08813	1.08706	1.0876	1.08611	1.08566	1.08403	1.08142	1.08022	1.07743	1.079	1.07409	1.06949	1.06392	1.06193	1.05531	1.05212	1.04284	1.03683	1.03034	1.02135	1.0122	1.00268	0.998815	0.989931	0.98563	0.978019	0.971515	0.966698	0.962331	0.963807	0.958052
1.7087	1.08519	1.08237	1.08274	1.0822	1.08786	1.08382	1.0835	1.08357	1.08624	1.08458	1.08773	1.08886	1.08664	1.09026	1.08895	1.08992	1.09447	1.09278	1.09305	1.09147	1.09202	1.09	1.08898	1.088	1.08473	1.08326	1.07967	1.08079	1.07557	1.07054	1.06476	1.06285	1.05552	1.05217	1.04315	1.03667	1.0303	1.02128	1.01253	1.00342	0.999653	0.991378	0.987606	0.981171	0.975036	0.971547	0.967306	0.969749	0.96472
1.70839	1.0798	1.07699	1.07762	1.07693	1.08164	1.07777	1.07823	1.07759	1.08015	1.07844	1.08152	1.0826	1.08071	1.08394	1.08238	1.08339	1.08726	1.08503	1.08512	1.08362	1.08328	1.08168	1.07979	1.07831	1.07554	1.07349	1.06987	1.0705	1.06503	1.05941	1.05353	1.05115	1.04406	1.04088	1.03069	1.02489	1.01874	1.0104	1.00208	0.992611	0.989805	0.982517	0.979782	0.973259	0.968095	0.964948	0.961894	0.964712	0.960178
1.70808	1.08108	1.07823	1.07795	1.07725	1.08247	1.07807	1.07809	1.0779	1.08059	1.07926	1.08216	1.08317	1.08082	1.0842	1.08204	1.08294	1.08652	1.08381	1.08344	1.08171	1.08176	1.07901	1.07737	1.07543	1.0725	1.07008	1.06634	1.06649	1.06044	1.05522	1.04899	1.04683	1.03947	1.03584	1.02662	1.02069	1.01438	1.00605	0.998429	0.989628	0.987443	0.980397	0.977474	0.972994	0.968258	0.965715	0.963417	0.966406	0.962736
1.70778	1.07575	1.07305	1.07265	1.07165	1.07705	1.07305	1.07243	1.07145	1.07493	1.07338	1.07632	1.07747	1.07501	1.0775	1.0757	1.07544	1.07916	1.07635	1.07641	1.07401	1.0729	1.0707	1.06903	1.06651	1.06331	1.0607	1.05664	1.05701	1.05082	1.04492	1.03883	1.03639	1.02893	1.02537	1.01697	1.01068	1.00424	0.996945	0.989209	0.981333	0.979222	0.972998	0.971044	0.967092	0.963201	0.961449	0.959457	0.96305	0.959494
1.70747	1.08365	1.08044	1.07998	1.07896	1.08376	1.08012	1.07955	1.07922	1.08183	1.08036	1.08342	1.08439	1.08159	1.08399	1.08136	1.08124	1.08476	1.0816	1.08073	1.07852	1.07763	1.07545	1.07319	1.07008	1.06686	1.06464	1.06001	1.05998	1.05426	1.04827	1.04141	1.0393	1.03121	1.02822	1.01958	1.01362	1.00793	1.00056	0.993237	0.985655	0.984724	0.978852	0.977988	0.974464	0.971084	0.96923	0.968081	0.972398	0.969231
1.70717	1.07964	1.07662	1.07634	1.07446	1.08038	1.07581	1.0753	1.07501	1.07816	1.07586	1.07882	1.07994	1.0765	1.07901	1.07659	1.07613	1.07939	1.07573	1.07502	1.07246	1.07146	1.0683	1.0668	1.06337	1.05997	1.0573	1.0526	1.05226	1.04635	1.04012	1.034	1.03128	1.0242	1.02088	1.01239	1.00622	1.00108	0.994572	0.987435	0.980688	0.980683	0.975209	0.974592	0.971486	0.969059	0.967847	0.967356	0.971714	0.969018
1.70687	1.08296	1.0791	1.07904	1.07749	1.08285	1.0786	1.07807	1.07804	1.08084	1.07866	1.08169	1.08224	1.07897	1.08091	1.07818	1.07783	1.08014	1.0764	1.07581	1.0731	1.07189	1.06942	1.06671	1.06433	1.06041	1.05716	1.05232	1.05167	1.04597	1.03963	1.03342	1.03103	1.02325	1.02023	1.0116	1.00685	1.00186	0.995624	0.989025	0.98233	0.983024	0.978252	0.978297	0.975349	0.973947	0.973456	0.972976	0.977819	0.975392
1.70656	1.07781	1.07426	1.07388	1.07195	1.07753	1.07303	1.07249	1.07236	1.07525	1.07302	1.07587	1.07662	1.07292	1.07465	1.07143	1.07083	1.07322	1.06937	1.06841	1.06591	1.06464	1.06118	1.05931	1.05571	1.05225	1.04909	1.044	1.04389	1.03723	1.03123	1.02489	1.0228	1.01551	1.01297	1.00426	0.999656	0.995456	0.989284	0.983345	0.977446	0.97855	0.974651	0.975133	0.97309	0.97118	0.971136	0.971457	0.977171	0.973757
1.70626	1.07777	1.07393	1.07374	1.07196	1.07733	1.07283	1.07233	1.07188	1.07538	1.07258	1.0755	1.07551	1.07169	1.07317	1.0697	1.06959	1.0711	1.06749	1.06637	1.06359	1.06211	1.05885	1.05664	1.05384	1.04947	1.04624	1.04164	1.04151	1.03464	1.02869	1.02222	1.02013	1.01285	1.01054	1.00304	0.998355	0.994149	0.988563	0.983274	0.978121	0.979521	0.976075	0.977344	0.975453	0.97409	0.97478	0.975456	0.9802	0.977995
1.70595	1.07399	1.06974	1.06975	1.06756	1.07308	1.06878	1.06797	1.06864	1.07062	1.06854	1.07077	1.07094	1.06651	1.06797	1.06411	1.06338	1.0658	1.06176	1.06022	1.058	1.05638	1.05273	1.05054	1.04703	1.04289	1.04023	1.03446	1.03432	1.02821	1.02182	1.01586	1.01428	1.00736	1.00542	0.997609	0.993574	0.989996	0.984375	0.980073	0.974994	0.977477	0.974394	0.97607	0.975012	0.974193	0.975346	0.975177	0.980195	0.978143
1.70565	1.07472	1.07054	1.06989	1.0686	1.07377	1.06949	1.06909	1.06831	1.07123	1.06857	1.07106	1.07102	1.06667	1.0678	1.06378	1.06274	1.06441	1.06084	1.05975	1.05642	1.05506	1.05154	1.04865	1.04553	1.04142	1.03825	1.03293	1.03282	1.02663	1.02048	1.01468	1.01322	1.0068	1.0051	0.997284	0.993502	0.99034	0.986499	0.981769	0.977425	0.980039	0.977389	0.979854	0.979226	0.978476	0.979385	0.979806	0.985397	0.982788
1.70534	1.0676	1.06381	1.06404	1.06191	1.06728	1.06255	1.06268	1.06212	1.06394	1.06194	1.06373	1.06353	1.0592	1.06001	1.05577	1.05486	1.05648	1.05255	1.05156	1.04793	1.04674	1.04374	1.04073	1.03727	1.0332	1.02982	1.02496	1.02505	1.01851	1.01274	1.00704	1.00582	0.999589	0.998036	0.991191	0.98775	0.984883	0.980957	0.976915	0.973517	0.976711	0.974382	0.977072	0.976554	0.976832	0.977306	0.977679	0.983387	0.980969
1.70504	1.07402	1.07016	1.06938	1.06783	1.07305	1.06902	1.06853	1.06791	1.06974	1.06723	1.06874	1.06848	1.06368	1.06473	1.06075	1.05927	1.06087	1.05692	1.05602	1.05262	1.05125	1.04788	1.04504	1.0417	1.03758	1.03414	1.02941	1.02884	1.02307	1.01746	1.01147	1.01017	1.0043	1.00342	0.996758	0.994076	0.991285	0.987592	0.984635	0.981341	0.984308	0.983026	0.985975	0.985294	0.98557	0.986933	0.987634	0.993235	0.991388
1.70474	1.07346	1.0689	1.06836	1.0671	1.07218	1.06781	1.06717	1.06677	1.06893	1.06614	1.06756	1.06653	1.06185	1.06287	1.05858	1.05758	1.05921	1.05506	1.0536	1.05061	1.0488	1.04586	1.04256	1.03953	1.03537	1.03184	1.02706	1.02719	1.0205	1.01556	1.01036	1.00924	1.00381	1.00259	0.996567	0.993831	0.991764	0.988715	0.985901	0.982821	0.986464	0.98566	0.988404	0.988443	0.988984	0.990437	0.990755	0.996803	0.994502
1.70443	1.06487	1.06114	1.06031	1.05889	1.06399	1.05974	1.05925	1.05851	1.06055	1.05744	1.05874	1.05811	1.05341	1.05372	1.04956	1.04819	1.05011	1.04608	1.04469	1.04063	1.04016	1.03647	1.03354	1.03019	1.02653	1.02289	1.01779	1.01796	1.01264	1.0068	1.00181	1.00122	0.995523	0.994806	0.989307	0.987449	0.985721	0.98292	0.980667	0.977984	0.982116	0.981576	0.984911	0.985057	0.98553	0.98659	0.987279	0.992724	0.98997
1.70413	1.06787	1.06325	1.06346	1.06141	1.06665	1.06233	1.06196	1.06077	1.06263	1.05957	1.06083	1.05974	1.05486	1.05564	1.05109	1.04958	1.05145	1.04756	1.04598	1.04294	1.04149	1.0379	1.03504	1.0319	1.02763	1.02476	1.01977	1.01993	1.01427	1.00933	1.00466	1.00398	0.998786	0.998199	0.993172	0.991523	0.989789	0.988093	0.985779	0.983586	0.988222	0.987372	0.99112	0.991678	0.991903	0.993309	0.993754	0.999905	0.996993
1.70382	1.06755	1.06364	1.06338	1.06162	1.06679	1.06264	1.06209	1.06101	1.06271	1.05924	1.06061	1.05894	1.05425	1.05471	1.05067	1.04899	1.051	1.04717	1.04557	1.04226	1.04081	1.03755	1.03458	1.03164	1.02716	1.02423	1.01975	1.01995	1.0137	1.00939	1.00472	1.00422	0.999528	0.999967	0.99476	0.993103	0.992756	0.99063	0.988978	0.986806	0.99214	0.991439	0.995338	0.995169	0.995822	0.997277	0.99766	1.0033	1.00074
1.70352	1.06714	1.0635	1.06256	1.06128	1.06648	1.06192	1.06134	1.06021	1.06155	1.05838	1.05966	1.05843	1.05261	1.0535	1.04911	1.04784	1.04932	1.04565	1.04402	1.04094	1.0397	1.03633	1.03348	1.03029	1.02655	1.02323	1.01878	1.01883	1.01338	1.00901	1.00438	1.00455	0.999911	1.00057	0.996079	0.994542	0.994259	0.992736	0.991446	0.990046	0.994709	0.9949	0.998498	0.999171	0.999268	1.0009	1.00125	1.00683	1.00444
1.70322	1.06787	1.06414	1.06387	1.06203	1.06754	1.06265	1.06191	1.06033	1.06231	1.05839	1.05975	1.05821	1.05337	1.0539	1.04911	1.04789	1.04994	1.04623	1.04484	1.04093	1.04009	1.03629	1.03394	1.03073	1.02683	1.024	1.02005	1.02011	1.01471	1.01062	1.006	1.00629	1.002	1.00288	0.998313	0.997848	0.997497	0.996495	0.995673	0.993686	0.999269	0.999144	1.00323	1.00425	1.00416	1.00532	1.00539	1.01083	1.00832
1.70291	1.06426	1.0606	1.06016	1.05883	1.06371	1.059	1.05793	1.05694	1.05844	1.05453	1.05604	1.05431	1.04917	1.04976	1.04543	1.04403	1.04594	1.04178	1.04082	1.03775	1.03597	1.03281	1.02998	1.02728	1.02355	1.02047	1.01584	1.01681	1.01171	1.0077	1.00355	1.00384	1.00034	1.00125	0.996848	0.996539	0.996917	0.995676	0.995193	0.994114	0.999544	0.999581	1.00358	1.00434	1.00414	1.00548	1.00576	1.01166	1.00835
1.70261	1.07096	1.06694	1.06672	1.06581	1.07017	1.0651	1.06402	1.06321	1.06487	1.06074	1.06146	1.06058	1.05522	1.05538	1.0516	1.05004	1.05229	1.04852	1.04696	1.04369	1.04249	1.03879	1.03617	1.0337	1.02983	1.02713	1.02281	1.02357	1.0189	1.01453	1.011	1.01172	1.0079	1.00921	1.00561	1.00577	1.00551	1.00569	1.00456	1.00379	1.00946	1.00964	1.01364	1.01443	1.01395	1.01514	1.01564	1.0209	1.018
1.70231	1.06829	1.06449	1.06367	1.062	1.06681	1.06254	1.06156	1.0598	1.06077	1.05721	1.05831	1.05666	1.05186	1.05272	1.04822	1.04734	1.04903	1.04511	1.04385	1.04049	1.03945	1.03616	1.03347	1.03079	1.02688	1.02411	1.02047	1.0215	1.01594	1.01283	1.00914	1.01047	1.00701	1.00831	1.00484	1.00531	1.00607	1.00563	1.00503	1.00422	1.00988	1.01039	1.01422	1.01506	1.015	1.01576	1.01606	1.0216	1.01843
1.70201	1.06855	1.06492	1.06445	1.06279	1.06756	1.06263	1.06162	1.06023	1.06136	1.05796	1.05878	1.05759	1.05148	1.05288	1.04877	1.04798	1.04966	1.04594	1.04447	1.04168	1.03965	1.0367	1.03464	1.0312	1.02759	1.02532	1.02148	1.02248	1.01767	1.0146	1.01103	1.01201	1.00949	1.01083	1.008	1.00827	1.00941	1.00907	1.00908	1.00774	1.01418	1.01366	1.01809	1.01844	1.01853	1.01959	1.01968	1.02462	1.02195
1.7017	1.06929	1.0647	1.06482	1.06298	1.0678	1.06331	1.06175	1.06041	1.06151	1.05815	1.05871	1.05739	1.05248	1.05396	1.04922	1.04795	1.05001	1.04625	1.04515	1.04134	1.04067	1.03745	1.03481	1.03228	1.02878	1.02653	1.02228	1.02399	1.01934	1.016	1.01302	1.01444	1.01171	1.01385	1.01096	1.01151	1.01259	1.01224	1.01236	1.012	1.01787	1.01781	1.0218	1.0224	1.02262	1.02332	1.023	1.02834	1.02481
1.7014	1.07246	1.06867	1.06852	1.06723	1.07153	1.06679	1.06571	1.0639	1.06499	1.06169	1.0622	1.06144	1.05669	1.05702	1.05297	1.0516	1.05388	1.04997	1.0491	1.04607	1.04447	1.04137	1.03941	1.03609	1.03301	1.03052	1.02692	1.02806	1.02395	1.02116	1.01811	1.0201	1.01735	1.0195	1.01682	1.01746	1.01926	1.01894	1.01931	1.0188	1.02445	1.02476	1.02855	1.02899	1.02875	1.02953	1.02955	1.03495	1.03151
1.7011	1.06647	1.06324	1.06228	1.06098	1.06561	1.06064	1.05964	1.05778	1.05895	1.05564	1.05642	1.05523	1.05051	1.05126	1.04666	1.0462	1.0484	1.04425	1.04315	1.03983	1.03931	1.03612	1.03348	1.03084	1.02765	1.02543	1.02197	1.0236	1.01984	1.01695	1.01363	1.01557	1.01353	1.01622	1.01372	1.0146	1.01598	1.01625	1.0168	1.01593	1.02196	1.02157	1.02619	1.02594	1.02582	1.02651	1.02634	1.03137	1.02834
1.70079	1.06483	1.06071	1.06099	1.05863	1.06297	1.05861	1.05714	1.05538	1.05672	1.05307	1.05456	1.0532	1.04846	1.04922	1.04549	1.04466	1.04631	1.0425	1.04125	1.03822	1.0373	1.0344	1.03171	1.02972	1.02638	1.02454	1.02075	1.02266	1.0189	1.01576	1.01376	1.01554	1.01345	1.01575	1.0137	1.01528	1.01694	1.01737	1.01762	1.01752	1.02265	1.02274	1.02646	1.02662	1.0266	1.02711	1.02707	1.03207	1.02877
1.70049	1.06549	1.0615	1.06129	1.05943	1.06416	1.05847	1.05751	1.05622	1.05777	1.05333	1.05468	1.05363	1.04899	1.04992	1.04606	1.04493	1.04749	1.04377	1.04222	1.0391	1.03851	1.03519	1.03324	1.03082	1.02782	1.02591	1.02234	1.02444	1.02115	1.01825	1.01566	1.01779	1.01604	1.01883	1.01694	1.01851	1.02049	1.02095	1.02107	1.0204	1.0271	1.02624	1.02968	1.02975	1.02951	1.03047	1.03024	1.03509	1.03181
1.70019	1.06509	1.06149	1.06126	1.05931	1.06387	1.05883	1.05725	1.05636	1.05722	1.05397	1.05475	1.05397	1.04931	1.05034	1.04593	1.04545	1.04776	1.04393	1.04242	1.03972	1.03859	1.03604	1.03371	1.03121	1.02902	1.02647	1.02376	1.02547	1.02188	1.01966	1.01732	1.01976	1.01823	1.02153	1.0195	1.0211	1.02274	1.02329	1.02364	1.02313	1.0291	1.02905	1.03231	1.03221	1.03188	1.03223	1.03236	1.03726	1.03376
1.69989	1.05586	1.05167	1.05167	1.04957	1.05469	1.04899	1.04782	1.04627	1.04811	1.0443	1.04538	1.04472	1.03983	1.04081	1.03757	1.03653	1.03853	1.03494	1.03376	1.03102	1.02996	1.02695	1.02505	1.02275	1.01994	1.0184	1.01529	1.01761	1.01404	1.01192	1.00982	1.01266	1.01117	1.0144	1.01229	1.01355	1.01556	1.01687	1.01678	1.01642	1.02192	1.02181	1.02522	1.02545	1.02491	1.02522	1.02526	1.02983	1.02629
1.69959	1.05202	1.04842	1.04792	1.04556	1.05052	1.04565	1.04465	1.04297	1.04456	1.041	1.04219	1.04117	1.03677	1.03757	1.03402	1.03312	1.03542	1.03173	1.0306	1.02721	1.02662	1.0245	1.02201	1.02015	1.01737	1.01544	1.01301	1.01483	1.01204	1.00996	1.00776	1.01073	1.00917	1.01308	1.0109	1.01308	1.01528	1.01579	1.01583	1.01551	1.0209	1.02055	1.02381	1.02354	1.02339	1.02361	1.02313	1.02805	1.0247
1.69928	1.04335	1.03977	1.03964	1.03722	1.04242	1.03687	1.03576	1.03458	1.0357	1.03276	1.03351	1.03336	1.0284	1.02952	1.02586	1.02531	1.02732	1.02337	1.02274	1.01983	1.01899	1.01624	1.01446	1.0124	1.00945	1.00859	1.00524	1.00818	1.00489	1.00284	1.00161	1.00435	1.00308	1.00682	1.00529	1.00673	1.00902	1.00919	1.00976	1.0092	1.01504	1.01423	1.01771	1.01796	1.01636	1.01732	1.0172	1.02139	1.01866
1.69898	1.037	1.03269	1.03307	1.03098	1.03539	1.02983	1.02909	1.02779	1.02942	1.02589	1.02723	1.02668	1.0222	1.02336	1.01953	1.01847	1.02117	1.01744	1.01624	1.01291	1.01218	1.01039	1.0085	1.00657	1.00372	1.00266	1.00016	1.00272	0.99985	0.998188	0.996589	0.999461	0.998411	1.00209	1.00032	1.00228	1.00478	1.00483	1.00529	1.00472	1.0101	1.00956	1.01281	1.01265	1.01197	1.01185	1.01199	1.01646	1.01296
1.69868	1.03558	1.03184	1.03179	1.02996	1.03463	1.02934	1.02783	1.02656	1.02883	1.02472	1.02619	1.0259	1.02119	1.02243	1.01849	1.01788	1.02022	1.01693	1.01582	1.01323	1.01219	1.0096	1.00771	1.00579	1.00323	1.0024	1.0004	1.00277	1	0.998229	0.996565	1.00039	0.999232	1.00278	1.00152	1.0034	1.00514	1.00649	1.00636	1.00572	1.01148	1.01038	1.01359	1.01321	1.01219	1.01268	1.01207	1.01686	1.01382
1.69838	1.02792	1.02403	1.02364	1.02139	1.02654	1.02131	1.01985	1.01906	1.02037	1.0171	1.01848	1.0178	1.01379	1.01462	1.01077	1.01	1.01241	1.00935	1.00803	1.00531	1.00481	1.00209	1.00091	0.998804	0.9962	0.995253	0.993038	0.995987	0.993694	0.991702	0.990278	0.993826	0.993229	0.997076	0.99592	0.997302	0.999685	1.00036	1.00035	0.999423	1.00493	1.00388	1.0071	1.00694	1.006	1.00641	1.00574	1.01074	1.00723
1.69808	1.02188	1.01802	1.01782	1.01604	1.02033	1.01525	1.01481	1.01354	1.01464	1.01177	1.01339	1.01289	1.0083	1.00934	1.00563	1.0055	1.00714	1.00376	1.00312	1.00015	0.999716	0.997106	0.995516	0.993916	0.991998	0.990675	0.988557	0.991677	0.98889	0.987511	0.986531	0.990653	0.989794	0.993289	0.99219	0.993838	0.995719	0.99674	0.99662	0.99562	1.00088	1.00014	1.00286	1.00302	1.00193	1.00197	1.00122	1.00677	1.00335
1.69778	1.01431	1.01088	1.01052	1.009	1.01322	1.0084	1.00713	1.00591	1.00728	1.00437	1.00604	1.00479	1.00124	1.00212	0.9985	0.998028	1.00004	0.996468	0.995594	0.992968	0.992534	0.990313	0.988771	0.987296	0.98531	0.984213	0.982332	0.985033	0.982889	0.981508	0.980693	0.983998	0.983674	0.987678	0.986127	0.988018	0.990236	0.990793	0.99096	0.989501	0.994642	0.99409	0.997161	0.9967	0.995646	0.99602	0.995567	1.00024	0.996995
1.69748	1.00608	1.00209	1.00199	1.00048	1.00462	0.999791	0.998962	0.997713	0.99933	0.996143	0.997523	0.997059	0.99278	0.993799	0.989957	0.989402	0.991347	0.988353	0.987119	0.984986	0.9845	0.982554	0.980928	0.979131	0.976963	0.976879	0.975091	0.977826	0.975535	0.97492	0.973769	0.977498	0.977414	0.980779	0.979614	0.981176	0.98359	0.983962	0.983878	0.982862	0.987515	0.987053	0.989739	0.989384	0.988508	0.988442	0.988074	0.992917	0.989879
1.69717	1.00109	0.997308	0.996868	0.994837	0.999501	0.994547	0.993593	0.992711	0.994282	0.990761	0.992376	0.992012	0.988013	0.989018	0.985127	0.984587	0.986952	0.983052	0.982264	0.979974	0.979352	0.97704	0.976353	0.97507	0.972408	0.972485	0.970467	0.973913	0.971596	0.970442	0.969903	0.97366	0.97335	0.976569	0.975983	0.977991	0.980028	0.980265	0.979699	0.979005	0.98393	0.982786	0.985127	0.985139	0.984131	0.98455	0.984429	0.988558	0.985825
1.69687	0.99272	0.988546	0.988179	0.986418	0.990877	0.986362	0.985353	0.984493	0.986189	0.982779	0.984483	0.983508	0.979643	0.980599	0.977226	0.976603	0.978975	0.97488	0.97448	0.972159	0.971534	0.96962	0.968504	0.967191	0.96566	0.96482	0.96327	0.966745	0.964954	0.963851	0.962788	0.967117	0.966271	0.970402	0.969348	0.971325	0.973351	0.973018	0.973029	0.972058	0.976624	0.975522	0.978477	0.978234	0.977611	0.977239	0.976964	0.981458	0.978174
1.69657	0.982598	0.978839	0.978451	0.977092	0.981906	0.976527	0.975424	0.974545	0.976136	0.973356	0.974515	0.973954	0.970182	0.971206	0.967353	0.966915	0.96909	0.96593	0.964585	0.96237	0.962386	0.960381	0.959379	0.958421	0.956102	0.956061	0.954116	0.957853	0.956084	0.955248	0.95447	0.958512	0.958978	0.962174	0.960909	0.962956	0.964563	0.964829	0.964569	0.963178	0.968101	0.96731	0.969903	0.969278	0.968211	0.96846	0.9679	0.972807	0.969915
1.69627	0.978268	0.974405	0.974233	0.972233	0.976979	0.972236	0.971433	0.970745	0.972455	0.969137	0.970653	0.969635	0.96606	0.966906	0.962869	0.962553	0.964539	0.961563	0.960468	0.958778	0.958503	0.95639	0.955783	0.954432	0.95285	0.952356	0.951285	0.954838	0.953297	0.952516	0.951988	0.955917	0.955156	0.95921	0.957805	0.959985	0.961756	0.961831	0.96147	0.960299	0.964968	0.96397	0.966407	0.966142	0.964722	0.965314	0.964673	0.96958	0.966451
1.69597	0.965615	0.962213	0.961984	0.959942	0.965137	0.9602	0.95941	0.958196	0.960057	0.957138	0.958042	0.957867	0.953053	0.954618	0.950868	0.94999	0.952513	0.949303	0.948956	0.946517	0.946505	0.944914	0.943671	0.942646	0.941128	0.941419	0.939993	0.94344	0.941915	0.941419	0.940679	0.944878	0.94477	0.948463	0.947012	0.948849	0.950888	0.950625	0.94976	0.94873	0.953196	0.952317	0.955142	0.954476	0.953767	0.953681	0.953258	0.958037	0.954851
1.69567	0.950911	0.947621	0.946939	0.945425	0.949767	0.944829	0.94429	0.943068	0.945089	0.942076	0.942925	0.942896	0.9385	0.939472	0.93607	0.935512	0.937891	0.93491	0.934242	0.932117	0.931586	0.930117	0.929328	0.928677	0.926619	0.927382	0.926112	0.930045	0.927918	0.927849	0.92705	0.931311	0.931251	0.934941	0.933687	0.935627	0.936848	0.937316	0.935905	0.934866	0.939761	0.938164	0.941399	0.940589	0.939438	0.939725	0.939245	0.943674	0.940698
1.69537	0.943922	0.94022	0.939688	0.938143	0.942767	0.938257	0.937222	0.936648	0.937969	0.935157	0.936265	0.936049	0.931659	0.932707	0.929504	0.928431	0.931085	0.927991	0.927564	0.92523	0.925358	0.92346	0.922784	0.921963	0.920912	0.920591	0.919627	0.923253	0.922086	0.921931	0.921853	0.925619	0.925581	0.929448	0.927833	0.929268	0.930785	0.930529	0.930211	0.928818	0.932738	0.931991	0.934952	0.934206	0.933614	0.93283	0.932616	0.937571	0.934636
1.69507	0.931195	0.928088	0.928105	0.925993	0.930842	0.926299	0.925442	0.924231	0.925875	0.922443	0.924133	0.923647	0.919168	0.92042	0.917048	0.9159	0.918889	0.915941	0.915288	0.913265	0.913326	0.911551	0.911347	0.910481	0.909328	0.90941	0.908592	0.912227	0.911458	0.910765	0.911045	0.914699	0.914873	0.918414	0.916522	0.918295	0.920023	0.919116	0.91827	0.917427	0.921948	0.920419	0.923349	0.922681	0.921889	0.922173	0.921353	0.926323	0.923111
1.69477	0.922219	0.918627	0.918159	0.91644	0.921182	0.916428	0.91608	0.915171	0.916454	0.913493	0.914429	0.914186	0.909841	0.911042	0.907713	0.907113	0.909421	0.906168	0.90622	0.903851	0.904073	0.902487	0.902413	0.901658	0.900889	0.901125	0.90035	0.904048	0.902962	0.902767	0.90253	0.906743	0.90629	0.909726	0.908472	0.909797	0.911275	0.910928	0.909911	0.90852	0.912818	0.911705	0.914728	0.914126	0.912444	0.913161	0.912825	0.917746	0.914828
1.69447	0.914102	0.91053	0.910079	0.908208	0.912994	0.908869	0.907812	0.906858	0.908374	0.905636	0.907134	0.905985	0.901944	0.902841	0.899571	0.898717	0.901429	0.898698	0.8983	0.896258	0.896272	0.894963	0.894951	0.894472	0.893244	0.893497	0.892529	0.897272	0.896085	0.895487	0.895703	0.899536	0.899361	0.902719	0.901292	0.902778	0.903937	0.903337	0.902472	0.901405	0.905635	0.90467	0.906881	0.906786	0.90576	0.905756	0.905655	0.910363	0.907641
1.69417	0.90422	0.901023	0.90094	0.899156	0.904094	0.899386	0.898346	0.89731	0.898879	0.895975	0.897394	0.896774	0.892514	0.893378	0.890028	0.889831	0.892264	0.889475	0.889024	0.88725	0.887175	0.886326	0.885805	0.885699	0.884423	0.885109	0.884622	0.888664	0.887432	0.887556	0.887274	0.891176	0.891145	0.894359	0.89284	0.893833	0.89543	0.894595	0.894168	0.892678	0.896967	0.895922	0.898223	0.898155	0.896666	0.896933	0.896811	0.90157	0.899114
1.69387	0.889286	0.886138	0.885958	0.884289	0.888627	0.884251	0.883678	0.882726	0.884022	0.880983	0.882818	0.881412	0.877848	0.878765	0.875147	0.874915	0.877199	0.874473	0.874255	0.872815	0.872845	0.871572	0.870889	0.871259	0.870304	0.87082	0.870845	0.874643	0.873597	0.873653	0.873257	0.877316	0.877029	0.880221	0.879095	0.880251	0.881244	0.880516	0.880133	0.878643	0.882501	0.881223	0.883871	0.883704	0.882722	0.883189	0.882306	0.887421	0.88484
1.69357	0.882813	0.879202	0.879475	0.87731	0.881824	0.877219	0.876313	0.87579	0.877108	0.873942	0.87512	0.874583	0.87082	0.871751	0.867986	0.867704	0.870643	0.868016	0.867661	0.86596	0.866463	0.864868	0.864904	0.865175	0.863958	0.865168	0.864386	0.868922	0.867694	0.867632	0.867463	0.871145	0.871187	0.874453	0.872198	0.874094	0.875219	0.875234	0.873601	0.872308	0.876322	0.875472	0.877936	0.877239	0.876469	0.87674	0.876712	0.88116	0.878776
1.69327	0.86464	0.86146	0.86063	0.859227	0.863609	0.85929	0.858605	0.857566	0.858909	0.855931	0.85745	0.856714	0.852383	0.853763	0.850236	0.849999	0.852528	0.849808	0.849298	0.84841	0.848721	0.847997	0.847863	0.847999	0.847117	0.847965	0.847662	0.851763	0.850644	0.850848	0.850734	0.854101	0.854181	0.856957	0.855295	0.857029	0.857492	0.85717	0.856228	0.854957	0.85908	0.858057	0.860441	0.859613	0.859465	0.859387	0.859203	0.863807	0.861265
1.69297	0.858144	0.854896	0.854812	0.85282	0.857875	0.853205	0.852119	0.851399	0.853071	0.849475	0.851048	0.850133	0.846298	0.847518	0.844548	0.843931	0.846099	0.84409	0.844029	0.842391	0.842632	0.842412	0.842467	0.842214	0.841967	0.842371	0.841998	0.846466	0.8461	0.845461	0.845107	0.849273	0.848386	0.851535	0.850187	0.851305	0.852111	0.851721	0.850542	0.849261	0.853472	0.852662	0.854905	0.854327	0.853978	0.853944	0.853716	0.858435	0.856214
1.69267	0.84536	0.841676	0.841847	0.839549	0.844243	0.839854	0.839254	0.838695	0.83978	0.836792	0.838034	0.837506	0.833329	0.834647	0.831389	0.831347	0.833578	0.831111	0.830783	0.829715	0.830252	0.829158	0.829491	0.830122	0.829223	0.830184	0.830218	0.834597	0.833843	0.833946	0.8329	0.836907	0.836628	0.83974	0.837639	0.838406	0.840178	0.839227	0.838283	0.83683	0.840852	0.839942	0.842873	0.841861	0.840983	0.841944	0.841451	0.846392	0.844169
1.69237	0.834759	0.831305	0.830886	0.829129	0.833559	0.82918	0.828339	0.827497	0.828861	0.82604	0.827103	0.82626	0.822508	0.823504	0.820926	0.820438	0.823273	0.820276	0.820876	0.819242	0.820004	0.819482	0.819616	0.820247	0.819536	0.820754	0.820127	0.824792	0.8238	0.824172	0.823544	0.826913	0.826334	0.82953	0.827674	0.828414	0.829555	0.828792	0.827856	0.826745	0.830549	0.82957	0.832312	0.831764	0.830968	0.831418	0.831285	0.836342	0.833643
1.69207	0.818863	0.815206	0.815511	0.813681	0.818234	0.813905	0.813464	0.812163	0.813582	0.810589	0.811736	0.811044	0.807532	0.808721	0.805602	0.805415	0.808276	0.805591	0.805976	0.804657	0.805519	0.804609	0.805197	0.805398	0.805042	0.806165	0.806002	0.809951	0.809411	0.808886	0.809076	0.812657	0.812227	0.814999	0.813068	0.813564	0.814568	0.813957	0.813217	0.811693	0.815796	0.814978	0.817247	0.81727	0.816395	0.816731	0.816758	0.821748	0.819673
1.69177	0.811929	0.808089	0.808471	0.806618	0.811195	0.806775	0.806167	0.804561	0.806358	0.803474	0.804723	0.803855	0.800116	0.801386	0.79849	0.798495	0.801139	0.798758	0.799054	0.797496	0.798518	0.798096	0.798472	0.799204	0.798384	0.800229	0.799865	0.803843	0.803058	0.803418	0.802552	0.806266	0.805392	0.808864	0.806255	0.807186	0.808306	0.807817	0.806681	0.805008	0.809152	0.80808	0.811199	0.810601	0.809675	0.810247	0.810493	0.815213	0.813098
1.69147	0.795252	0.79223	0.792078	0.790326	0.794321	0.79036	0.78929	0.788588	0.78983	0.787273	0.788506	0.787754	0.784257	0.785298	0.782338	0.782274	0.785037	0.782863	0.783247	0.782072	0.782731	0.78255	0.78289	0.783495	0.783332	0.784578	0.784331	0.78869	0.787788	0.787506	0.787295	0.79043	0.789734	0.792757	0.790569	0.791556	0.792288	0.792089	0.79121	0.78929	0.793576	0.792484	0.795144	0.794897	0.794033	0.794583	0.794513	0.799705	0.797624
1.69117	0.790001	0.786444	0.786793	0.78485	0.789184	0.785245	0.78418	0.783036	0.784402	0.781887	0.782709	0.781898	0.778427	0.780063	0.776884	0.777075	0.779739	0.777985	0.778044	0.777021	0.777857	0.777777	0.778246	0.778542	0.7784	0.77984	0.779973	0.783754	0.782967	0.782681	0.782582	0.785429	0.784771	0.787665	0.785688	0.786542	0.787485	0.786961	0.785971	0.784517	0.789056	0.787408	0.790081	0.789972	0.78919	0.789858	0.789894	0.795319	0.792925
1.69088	0.775439	0.772351	0.771949	0.770109	0.774608	0.770121	0.76946	0.768352	0.770069	0.767276	0.768382	0.767787	0.763825	0.765379	0.762876	0.762991	0.765929	0.763848	0.764078	0.762902	0.763761	0.763667	0.764226	0.765325	0.764863	0.766343	0.766262	0.770082	0.769515	0.769184	0.768374	0.772108	0.770912	0.773951	0.771451	0.772632	0.773779	0.772681	0.771858	0.770617	0.774322	0.773824	0.776152	0.775735	0.775039	0.776078	0.775954	0.781032	0.779209
1.69058	0.770462	0.767124	0.767228	0.765697	0.769401	0.765342	0.764329	0.763854	0.764895	0.762481	0.76326	0.763248	0.759533	0.760908	0.75808	0.75821	0.761281	0.758737	0.759665	0.758585	0.760134	0.760043	0.760601	0.761105	0.760681	0.762125	0.762297	0.765859	0.765195	0.764776	0.764608	0.767292	0.766644	0.769476	0.767561	0.768222	0.768996	0.768206	0.767464	0.766262	0.770373	0.769256	0.771815	0.772009	0.771652	0.771161	0.772158	0.77737	0.775112
1.69028	0.756699	0.753362	0.753549	0.751458	0.756103	0.751756	0.750746	0.750496	0.751425	0.748803	0.750021	0.749452	0.746056	0.747579	0.74493	0.744867	0.747473	0.74586	0.746279	0.745866	0.746754	0.746622	0.747297	0.748042	0.748178	0.749226	0.749088	0.7531	0.752242	0.752283	0.751513	0.754495	0.753464	0.756404	0.754247	0.75495	0.75631	0.755399	0.754677	0.752864	0.757171	0.756011	0.759032	0.75876	0.757844	0.758477	0.759191	0.763984	0.762582
1.68998	0.741817	0.73822	0.738286	0.736978	0.74049	0.737032	0.735931	0.734869	0.736484	0.733621	0.735309	0.734834	0.730946	0.732549	0.729755	0.730119	0.733183	0.731235	0.73148	0.731159	0.732507	0.732498	0.732658	0.733821	0.733475	0.734807	0.73457	0.738645	0.737912	0.737686	0.737063	0.74008	0.739049	0.741518	0.739366	0.740388	0.741387	0.740629	0.739934	0.73873	0.742649	0.741619	0.744289	0.744093	0.743713	0.744225	0.744823	0.750069	0.747618
1.68968	0.73035	0.727067	0.726485	0.725153	0.728906	0.725016	0.724222	0.723116	0.724671	0.722148	0.723414	0.723277	0.719706	0.720969	0.718687	0.719346	0.721647	0.720166	0.720899	0.72054	0.721699	0.721403	0.722447	0.722935	0.723196	0.72431	0.72387	0.728237	0.726813	0.726414	0.725321	0.728583	0.727652	0.730122	0.728171	0.729016	0.730066	0.729371	0.72839	0.727325	0.731625	0.730635	0.733268	0.733011	0.732662	0.733023	0.733574	0.738665	0.736348
1.68938	0.727294	0.723841	0.724024	0.722122	0.726669	0.722169	0.721377	0.720888	0.722527	0.719605	0.720726	0.720387	0.717278	0.718612	0.716046	0.716936	0.719881	0.718029	0.718562	0.718573	0.719666	0.719504	0.720084	0.721289	0.720875	0.722011	0.722228	0.726423	0.724741	0.724149	0.723677	0.726404	0.725968	0.7285	0.726415	0.726901	0.72793	0.727411	0.726689	0.725217	0.729856	0.728595	0.731221	0.730969	0.730871	0.731542	0.731819	0.73702	0.734789
1.68908	0.705229	0.702417	0.702334	0.700768	0.704925	0.700761	0.699927	0.699224	0.700439	0.698188	0.699582	0.699265	0.69574	0.697209	0.694714	0.695379	0.698145	0.697248	0.697577	0.697472	0.698765	0.698614	0.699285	0.700205	0.700219	0.701326	0.701174	0.704757	0.704083	0.702659	0.702442	0.705365	0.704285	0.706799	0.705016	0.705843	0.706456	0.705864	0.705255	0.704133	0.708067	0.706914	0.709689	0.709722	0.709583	0.710186	0.710704	0.71605	0.713366
1.68879	0.695384	0.692111	0.691789	0.690097	0.69431	0.690221	0.689538	0.688588	0.690362	0.687893	0.688849	0.688766	0.685703	0.687311	0.685034	0.685822	0.688616	0.687175	0.687959	0.687824	0.689071	0.68926	0.689775	0.690699	0.690518	0.691831	0.691286	0.695141	0.69425	0.693272	0.692426	0.695667	0.694561	0.697151	0.694777	0.695615	0.696411	0.696359	0.695415	0.693957	0.698219	0.696938	0.699706	0.70037	0.699599	0.700404	0.701136	0.705402	0.703569
1.68849	0.690339	0.686851	0.686648	0.685253	0.689166	0.684667	0.68488	0.683616	0.685089	0.682808	0.684169	0.683871	0.68081	0.682758	0.680279	0.680898	0.683795	0.68265	0.683139	0.683262	0.68485	0.684639	0.685604	0.686245	0.686218	0.687364	0.687103	0.69058	0.689775	0.688535	0.688113	0.690154	0.68985	0.692954	0.690428	0.690927	0.691896	0.691739	0.69043	0.689661	0.693547	0.692766	0.695702	0.695268	0.695233	0.695858	0.696238	0.701565	0.698755
1.68819	0.68499	0.681432	0.681858	0.679793	0.683706	0.67946	0.678944	0.678119	0.679848	0.677159	0.679182	0.67839	0.67608	0.677801	0.675463	0.676203	0.679132	0.677546	0.67875	0.678287	0.679977	0.680459	0.680912	0.681607	0.681724	0.682603	0.682372	0.685992	0.685001	0.683615	0.683137	0.68588	0.684842	0.687068	0.685393	0.686221	0.687141	0.686738	0.686037	0.684662	0.688886	0.688124	0.690905	0.690101	0.690641	0.691126	0.691609	0.69627	0.69377
1.68789	0.669367	0.666572	0.666693	0.66484	0.669035	0.665162	0.663948	0.6632	0.664963	0.662661	0.664332	0.663672	0.660863	0.662818	0.66074	0.661614	0.664389	0.663198	0.664338	0.664455	0.665549	0.665578	0.666762	0.667227	0.666904	0.668053	0.66775	0.671586	0.669955	0.669561	0.668615	0.671149	0.670107	0.672661	0.670431	0.671603	0.672467	0.672296	0.67134	0.670215	0.674441	0.673474	0.676145	0.67599	0.676334	0.677142	0.67682	0.681775	0.678908
1.6876	0.662683	0.659497	0.659545	0.657751	0.662285	0.657927	0.657393	0.656639	0.658377	0.655915	0.657528	0.657781	0.654824	0.656238	0.654908	0.65503	0.657942	0.656994	0.658491	0.657722	0.659791	0.659589	0.660133	0.660961	0.660929	0.661747	0.661444	0.66472	0.663631	0.66291	0.661757	0.664661	0.664093	0.666238	0.664214	0.665107	0.665833	0.665516	0.664834	0.663483	0.668003	0.667228	0.670027	0.669766	0.67004	0.670554	0.670811	0.675082	0.672616
1.6873	0.657474	0.654308	0.653983	0.652693	0.656871	0.652903	0.652157	0.651481	0.65293	0.650994	0.652414	0.651987	0.649414	0.651309	0.649333	0.650014	0.653656	0.652324	0.653479	0.653426	0.65493	0.654983	0.655784	0.656496	0.656135	0.657504	0.656578	0.660209	0.659021	0.657827	0.657186	0.659781	0.658724	0.661398	0.659271	0.660302	0.661119	0.660944	0.660163	0.658819	0.662811	0.662477	0.66493	0.665429	0.665259	0.665476	0.665853	0.670229	0.667006
1.687	0.644982	0.641861	0.641813	0.640151	0.64427	0.640748	0.639895	0.639138	0.640689	0.638899	0.64044	0.64028	0.637846	0.639426	0.637807	0.638385	0.641684	0.640731	0.64179	0.641618	0.643035	0.643028	0.644134	0.644698	0.644694	0.645368	0.644498	0.648005	0.646715	0.646167	0.64496	0.647903	0.646686	0.64961	0.647578	0.648546	0.64902	0.648913	0.648172	0.647312	0.650939	0.650499	0.6536	0.65365	0.653447	0.653927	0.654266	0.658098	0.654806
1.6867	0.638186	0.635303	0.635052	0.633678	0.637628	0.633765	0.633119	0.632727	0.634234	0.632376	0.633883	0.633766	0.631603	0.633163	0.631381	0.632211	0.635495	0.634642	0.635388	0.635531	0.637218	0.637148	0.638093	0.638446	0.638223	0.638979	0.638269	0.641819	0.640452	0.639705	0.63856	0.641349	0.640787	0.642896	0.641374	0.642043	0.643056	0.642604	0.641506	0.640502	0.644905	0.644402	0.647302	0.64771	0.646917	0.647747	0.647269	0.651631	0.64839
1.68641	0.628826	0.625881	0.625371	0.624124	0.628395	0.624247	0.623894	0.6234	0.625176	0.623116	0.624715	0.625095	0.62247	0.624251	0.622668	0.623493	0.626906	0.625804	0.627166	0.626933	0.628698	0.62875	0.628857	0.629804	0.629511	0.630185	0.629534	0.632988	0.631553	0.630811	0.629762	0.632213	0.631597	0.634139	0.632508	0.633139	0.633829	0.633774	0.633037	0.631465	0.635814	0.635292	0.638028	0.638724	0.63816	0.63893	0.638832	0.642503	0.638999
1.68611	0.619663	0.616297	0.616095	0.615037	0.61892	0.615416	0.614711	0.61425	0.615925	0.6141	0.615985	0.615921	0.613421	0.614904	0.613376	0.614769	0.618114	0.616856	0.618106	0.618299	0.620097	0.619869	0.620537	0.621133	0.620585	0.621367	0.620411	0.623678	0.622165	0.621266	0.620868	0.623381	0.622019	0.624883	0.623228	0.623779	0.625087	0.624488	0.62392	0.622573	0.626914	0.626253	0.629372	0.629419	0.629426	0.62992	0.629386	0.632885	0.629223
1.68581	0.610885	0.607697	0.607623	0.606452	0.610433	0.606978	0.606481	0.605649	0.607561	0.605487	0.607274	0.607736	0.605302	0.607321	0.605553	0.606407	0.610069	0.609161	0.610321	0.610518	0.611807	0.611808	0.61252	0.612948	0.612325	0.612994	0.612663	0.615794	0.614299	0.61333	0.61232	0.614821	0.614092	0.616864	0.61514	0.615802	0.616863	0.616396	0.615739	0.614701	0.618781	0.618646	0.621469	0.621445	0.62103	0.621329	0.620823	0.62444	0.621055
1.68551	0.606576	0.603386	0.603157	0.601736	0.606172	0.602271	0.601765	0.601624	0.603449	0.601115	0.603229	0.603611	0.601199	0.603383	0.601828	0.602961	0.606403	0.605392	0.606552	0.606528	0.607802	0.60821	0.608748	0.608928	0.608636	0.609427	0.608736	0.611366	0.610079	0.609542	0.608688	0.61125	0.610015	0.612574	0.611006	0.61176	0.612734	0.612534	0.611865	0.610935	0.615054	0.614725	0.617824	0.617469	0.616956	0.617437	0.616979	0.62016	0.616269
1.68522	0.594607	0.591918	0.591615	0.590423	0.594208	0.590729	0.590154	0.589997	0.591724	0.589942	0.591899	0.592357	0.58939	0.591856	0.590307	0.591231	0.594772	0.594315	0.595359	0.595623	0.596422	0.596423	0.597033	0.597599	0.596964	0.59743	0.59696	0.60015	0.598742	0.597908	0.597024	0.599775	0.599161	0.601057	0.599914	0.600568	0.601347	0.600845	0.600066	0.59939	0.604128	0.603613	0.60607	0.606089	0.605362	0.605601	0.604538	0.608112	0.60391
1.68492	0.588693	0.586101	0.585577	0.584661	0.588232	0.585068	0.584126	0.584589	0.585887	0.584292	0.586677	0.586537	0.584471	0.586653	0.585262	0.58654	0.589609	0.588852	0.590217	0.590101	0.591536	0.591261	0.591773	0.592282	0.591527	0.591935	0.591541	0.594603	0.59288	0.592201	0.591723	0.594106	0.593342	0.595841	0.593967	0.59469	0.595331	0.595514	0.594943	0.594419	0.598556	0.597915	0.600911	0.600463	0.599778	0.599748	0.598609	0.602227	0.598414
1.68462	0.585617	0.582882	0.582913	0.581328	0.585562	0.581994	0.581467	0.581369	0.58334	0.581698	0.583744	0.58366	0.581717	0.583558	0.58271	0.583945	0.587026	0.586459	0.587421	0.587474	0.589046	0.588479	0.58936	0.589218	0.588863	0.58944	0.588389	0.591572	0.590407	0.589348	0.5888	0.591226	0.59023	0.593428	0.591478	0.592137	0.593096	0.59257	0.592268	0.591637	0.595851	0.595087	0.597992	0.597749	0.597024	0.596831	0.596063	0.598474	0.595234
1.68433	0.576965	0.573803	0.574051	0.572671	0.57677	0.573378	0.573112	0.572479	0.574692	0.573033	0.575493	0.575649	0.573249	0.575584	0.574195	0.575318	0.578859	0.577886	0.578849	0.579342	0.580514	0.580312	0.580791	0.580633	0.580588	0.580856	0.579942	0.58334	0.581798	0.580822	0.580201	0.582536	0.581935	0.584314	0.583054	0.583493	0.584531	0.584271	0.583697	0.583444	0.587603	0.587166	0.589797	0.589342	0.588529	0.587999	0.587101	0.58979	0.586381
1.68403	0.569111	0.56657	0.566521	0.565212	0.568831	0.566071	0.565851	0.565236	0.567031	0.566066	0.567732	0.56817	0.566102	0.568408	0.567398	0.568434	0.571558	0.571135	0.571989	0.572054	0.573182	0.573262	0.573598	0.573567	0.573204	0.573517	0.572996	0.576156	0.574535	0.57407	0.573238	0.575584	0.575133	0.577223	0.575663	0.576294	0.577599	0.577353	0.576814	0.575741	0.580577	0.57951	0.582699	0.581993	0.580905	0.580697	0.579254	0.581931	0.57856
1.68374	0.566491	0.564009	0.563807	0.562532	0.56682	0.563268	0.563168	0.563204	0.56507	0.563281	0.565585	0.566002	0.563847	0.5664	0.564659	0.565965	0.569548	0.568593	0.57009	0.569422	0.570992	0.570935	0.570883	0.571563	0.570677	0.571157	0.57056	0.573771	0.571939	0.571209	0.570585	0.573412	0.572254	0.574691	0.573157	0.57412	0.575054	0.575021	0.574644	0.573536	0.577926	0.577319	0.579881	0.579226	0.57799	0.577537	0.576115	0.579243	0.575561
1.68344	0.557305	0.554691	0.55469	0.553303	0.557884	0.554849	0.554641	0.554205	0.55594	0.554687	0.557011	0.557273	0.555094	0.557648	0.556051	0.557369	0.561005	0.559974	0.560963	0.561125	0.562345	0.561799	0.562201	0.562306	0.561961	0.56229	0.561476	0.564485	0.563088	0.562706	0.561799	0.564285	0.563864	0.566086	0.564493	0.565085	0.566391	0.56633	0.565787	0.565178	0.568934	0.568581	0.570879	0.570247	0.569089	0.56851	0.567334	0.570184	0.566307
1.68314	0.553365	0.55083	0.550466	0.549321	0.553529	0.550391	0.550317	0.550328	0.552401	0.550548	0.552975	0.553422	0.551553	0.553697	0.552436	0.553477	0.556929	0.556129	0.557403	0.55701	0.558135	0.558054	0.5581	0.558544	0.557448	0.557881	0.557582	0.560409	0.559418	0.558319	0.557677	0.560567	0.559537	0.562018	0.560532	0.561412	0.56262	0.562616	0.562016	0.561335	0.565382	0.564615	0.567047	0.566106	0.564687	0.563654	0.563007	0.565421	0.561886
1.68285	0.544471	0.541443	0.541803	0.540627	0.544678	0.541833	0.541773	0.541324	0.543669	0.542526	0.544383	0.544647	0.542667	0.545052	0.544276	0.545116	0.548289	0.54806	0.548979	0.548313	0.550033	0.549356	0.549642	0.54984	0.549129	0.549264	0.548773	0.551973	0.550591	0.550001	0.549215	0.551888	0.551232	0.553557	0.551955	0.552743	0.554462	0.554071	0.553707	0.552666	0.557164	0.556175	0.558404	0.557263	0.556143	0.555062	0.553944	0.556967	0.553038
1.68255	0.539389	0.53681	0.536717	0.535984	0.540204	0.53716	0.536962	0.536685	0.538929	0.537393	0.539751	0.540199	0.538388	0.540537	0.539336	0.540207	0.544167	0.543198	0.544078	0.543618	0.544861	0.544641	0.544915	0.545	0.544123	0.544296	0.543952	0.547262	0.545761	0.544677	0.54437	0.546624	0.545946	0.548266	0.547225	0.547989	0.549316	0.54917	0.549371	0.547798	0.55219	0.551473	0.553161	0.552401	0.550958	0.550248	0.548659	0.551333	0.547596
1.68226	0.536829	0.53426	0.534439	0.533402	0.537582	0.534394	0.534477	0.53424	0.536557	0.535124	0.537798	0.537829	0.535811	0.538351	0.537252	0.538226	0.541377	0.541023	0.541983	0.54153	0.542691	0.542203	0.542124	0.542613	0.541681	0.541952	0.541632	0.54469	0.543177	0.542593	0.541815	0.54488	0.543628	0.546323	0.544731	0.545913	0.546984	0.547565	0.546278	0.545703	0.549897	0.548407	0.550575	0.549417	0.548046	0.547573	0.54657	0.54859	0.54524
1.68196	0.531721	0.528766	0.529287	0.528023	0.532689	0.529123	0.528871	0.529003	0.531142	0.530144	0.532229	0.532837	0.530637	0.53331	0.532159	0.533422	0.536669	0.535892	0.536372	0.536182	0.537639	0.536802	0.537329	0.537145	0.536499	0.537033	0.536444	0.539415	0.537855	0.537183	0.536834	0.539629	0.538841	0.541188	0.5395	0.540684	0.542141	0.542023	0.541827	0.540623	0.544076	0.543262	0.544858	0.54388	0.542624	0.541522	0.540226	0.54304	0.539642
1.68166	0.528163	0.525442	0.525517	0.524745	0.528791	0.525804	0.525665	0.52626	0.528108	0.526941	0.529322	0.529569	0.52787	0.530398	0.529123	0.529698	0.532957	0.532705	0.533312	0.532727	0.533735	0.533631	0.533892	0.533826	0.533215	0.533713	0.533009	0.536193	0.534761	0.534296	0.533693	0.535917	0.535458	0.537944	0.536584	0.537688	0.539097	0.538853	0.538323	0.537372	0.540755	0.539953	0.54175	0.540254	0.538978	0.538016	0.536339	0.539442	0.535758
1.68137	0.521053	0.518593	0.518762	0.517946	0.522262	0.519032	0.519281	0.519126	0.521301	0.520031	0.522455	0.523318	0.521428	0.52398	0.522473	0.523091	0.526524	0.525863	0.526577	0.526367	0.527227	0.526608	0.526859	0.527173	0.526231	0.52686	0.526123	0.529484	0.527855	0.527273	0.527059	0.5295	0.528847	0.531422	0.529997	0.531132	0.532343	0.532068	0.531857	0.530598	0.534269	0.532744	0.53472	0.533494	0.531348	0.53124	0.529549	0.532623	0.528692
1.68107	0.522089	0.519452	0.519743	0.518928	0.52313	0.520295	0.520131	0.520369	0.522507	0.521403	0.52419	0.524425	0.52255	0.524546	0.52362	0.524774	0.527984	0.527076	0.527706	0.527478	0.5284	0.527993	0.528049	0.528247	0.527454	0.527999	0.527375	0.530386	0.529386	0.528373	0.527999	0.530805	0.530047	0.532521	0.530916	0.532077	0.533454	0.53382	0.532571	0.531554	0.535061	0.534124	0.535469	0.534358	0.532638	0.531613	0.530597	0.533183	0.529641
1.68078	0.519606	0.51751	0.51737	0.516378	0.520839	0.517882	0.518016	0.518386	0.520308	0.519309	0.521822	0.521838	0.52023	0.522473	0.521501	0.522364	0.52558	0.524447	0.525459	0.524874	0.525748	0.525515	0.525299	0.525518	0.524691	0.525311	0.52473	0.527947	0.52674	0.525961	0.525462	0.528614	0.527449	0.529954	0.528847	0.529728	0.531179	0.531129	0.530447	0.52927	0.532543	0.531257	0.532642	0.531373	0.529824	0.528995	0.527809	0.530446	0.5269
1.68048	0.515401	0.51249	0.51264	0.511752	0.515998	0.513313	0.513696	0.513319	0.515654	0.51471	0.517241	0.517807	0.516257	0.518082	0.517042	0.517725	0.520908	0.519715	0.520926	0.51989	0.521098	0.520596	0.520583	0.520809	0.520177	0.520965	0.520052	0.523495	0.522072	0.52152	0.521235	0.523499	0.523137	0.525629	0.524608	0.5255	0.52643	0.526331	0.525976	0.524318	0.527521	0.526157	0.528178	0.526593	0.524863	0.524108	0.523003	0.525471	0.522446
1.68019	0.512527	0.510236	0.510508	0.509805	0.514028	0.51083	0.511205	0.511512	0.513486	0.51226	0.515083	0.515385	0.513714	0.516278	0.514809	0.51563	0.518493	0.517715	0.518136	0.517619	0.518849	0.518109	0.518281	0.518448	0.517851	0.518261	0.518228	0.521462	0.520136	0.519162	0.51852	0.521644	0.520991	0.523149	0.521932	0.523099	0.524708	0.524335	0.52337	0.522293	0.525317	0.523703	0.525027	0.523991	0.52224	0.5217	0.520623	0.522976	0.519343
1.67989	0.508779	0.506134	0.506557	0.505562	0.51025	0.506818	0.507209	0.507583	0.510129	0.50861	0.511229	0.511835	0.509977	0.512202	0.510887	0.511412	0.51475	0.513442	0.514201	0.513297	0.5149	0.514094	0.514638	0.514808	0.513443	0.514637	0.513987	0.517159	0.515703	0.515398	0.514748	0.517701	0.516666	0.519518	0.518164	0.519591	0.520769	0.520585	0.519617	0.518157	0.52136	0.519291	0.521033	0.519678	0.518287	0.517437	0.516681	0.519258	0.515362
1.6796	0.506636	0.504109	0.504106	0.503266	0.507802	0.505331	0.505057	0.505187	0.5076	0.506465	0.509057	0.509696	0.507752	0.510071	0.508465	0.5091	0.512374	0.511074	0.512104	0.511563	0.512287	0.5118	0.512048	0.512332	0.511893	0.512259	0.511711	0.514719	0.513041	0.512957	0.512468	0.515178	0.514643	0.517344	0.515967	0.517497	0.518142	0.517579	0.517	0.5154	0.518263	0.51726	0.518687	0.517221	0.515418	0.514802	0.513377	0.516497	0.512806
1.6793	0.507163	0.504408	0.504862	0.504261	0.508626	0.505428	0.505925	0.506173	0.508219	0.507061	0.50971	0.510394	0.508236	0.510676	0.509043	0.509596	0.512644	0.511795	0.512153	0.511784	0.512611	0.512289	0.512744	0.512596	0.511904	0.51238	0.512261	0.51522	0.513477	0.513048	0.51301	0.515569	0.515288	0.517923	0.516696	0.517697	0.519007	0.518615	0.517516	0.515788	0.51884	0.517281	0.518824	0.517477	0.515879	0.515109	0.513815	0.516863	0.5136
1.67901	0.505306	0.503494	0.503373	0.502408	0.506778	0.504221	0.504508	0.504218	0.507001	0.505628	0.508384	0.508834	0.506638	0.509023	0.507583	0.507801	0.511041	0.509788	0.510714	0.510036	0.510573	0.510488	0.510782	0.51071	0.510493	0.511075	0.510412	0.513882	0.512594	0.51189	0.511492	0.514462	0.513651	0.516376	0.514901	0.515818	0.517439	0.516848	0.515625	0.513868	0.517056	0.515097	0.517081	0.515626	0.513792	0.513012	0.512105	0.515204	0.511488
1.67872	0.503094	0.500654	0.500834	0.500467	0.504483	0.501746	0.502034	0.502039	0.50461	0.503375	0.505348	0.506161	0.504359	0.50629	0.504898	0.505588	0.508396	0.507638	0.507687	0.507511	0.508116	0.508051	0.508302	0.508364	0.507833	0.508422	0.507855	0.510769	0.509687	0.509221	0.50881	0.511752	0.511197	0.51408	0.51224	0.513102	0.514348	0.513821	0.512227	0.51085	0.514232	0.512587	0.513775	0.512494	0.510917	0.510408	0.509243	0.512023	0.508864
1.67842	0.500299	0.497387	0.497863	0.497244	0.501491	0.498733	0.499168	0.499372	0.501908	0.500378	0.502808	0.503461	0.501138	0.503258	0.501937	0.5029	0.50535	0.504489	0.504847	0.504303	0.505188	0.505151	0.505504	0.505155	0.50508	0.505081	0.505115	0.508111	0.507033	0.506068	0.505862	0.508626	0.508264	0.510979	0.509654	0.510336	0.511222	0.510601	0.509543	0.508021	0.51094	0.50908	0.510954	0.509678	0.508216	0.506768	0.506332	0.509006	0.505598
1.67813	0.500284	0.498225	0.498401	0.49759	0.502141	0.499396	0.499846	0.499448	0.501943	0.500904	0.503503	0.503897	0.501613	0.503787	0.502023	0.502741	0.505718	0.504366	0.504996	0.504783	0.505466	0.505033	0.505466	0.505543	0.505205	0.505523	0.505031	0.508236	0.507298	0.506615	0.506485	0.508983	0.508621	0.511336	0.51007	0.510762	0.511554	0.510848	0.509581	0.50785	0.510711	0.509239	0.510584	0.509319	0.507906	0.50712	0.506404	0.509113	0.505965
1.67783	0.500755	0.497944	0.498309	0.497773	0.501895	0.499472	0.499537	0.500135	0.501663	0.501166	0.503453	0.503802	0.501505	0.503694	0.50191	0.502266	0.505378	0.504324	0.504844	0.504415	0.505285	0.504802	0.505263	0.505335	0.504802	0.505336	0.504678	0.508222	0.506925	0.50611	0.506003	0.50914	0.508323	0.511058	0.509691	0.510173	0.511013	0.510209	0.509157	0.507082	0.51034	0.50866	0.510111	0.509319	0.507302	0.506614	0.505737	0.508567	0.505638
1.67754	0.501299	0.498973	0.498803	0.498434	0.503019	0.500396	0.500129	0.500233	0.502592	0.501161	0.503785	0.504313	0.502432	0.504056	0.502544	0.50327	0.505978	0.504575	0.505434	0.50463	0.505613	0.505205	0.505956	0.505704	0.505064	0.505901	0.505443	0.50846	0.507484	0.506742	0.506863	0.509631	0.50906	0.511993	0.510334	0.51049	0.511202	0.510503	0.509362	0.50746	0.510272	0.508738	0.510239	0.509231	0.507427	0.507041	0.506054	0.509182	0.505903
1.67725	0.501729	0.499246	0.499546	0.498826	0.503272	0.500637	0.501162	0.500875	0.503137	0.501978	0.504078	0.504923	0.502333	0.504217	0.502859	0.502901	0.506407	0.504898	0.505633	0.505156	0.506014	0.505166	0.506134	0.505962	0.50564	0.506129	0.505971	0.508783	0.507138	0.507019	0.507001	0.509732	0.509291	0.511841	0.51034	0.510612	0.511721	0.510795	0.509331	0.507519	0.510659	0.508738	0.510208	0.509145	0.507501	0.507202	0.506062	0.509047	0.50585
1.67695	0.502247	0.499587	0.499885	0.499573	0.504184	0.501038	0.501248	0.501296	0.503632	0.502745	0.504455	0.504656	0.502533	0.504595	0.503374	0.503439	0.506383	0.505196	0.50595	0.505175	0.506636	0.506021	0.506278	0.506292	0.505745	0.50628	0.505825	0.509085	0.50822	0.507821	0.507193	0.5105	0.509479	0.512409	0.510608	0.510781	0.511493	0.510803	0.509607	0.507461	0.510345	0.50917	0.510383	0.509589	0.508069	0.507657	0.506075	0.509422	0.506115
1.67666	0.502388	0.499839	0.499719	0.499518	0.503748	0.501558	0.501726	0.501167	0.503487	0.502091	0.504563	0.504693	0.502723	0.504587	0.502746	0.503763	0.506048	0.505146	0.505937	0.505006	0.506169	0.505585	0.506141	0.505877	0.505378	0.506173	0.505413	0.509353	0.507907	0.507342	0.507481	0.510171	0.509283	0.512024	0.51018	0.510757	0.511376	0.51001	0.508821	0.506861	0.509998	0.508621	0.510074	0.508802	0.507655	0.50722	0.506224	0.509371	0.506249
1.67636	0.508039	0.505876	0.506408	0.505401	0.50967	0.507236	0.507499	0.507215	0.509699	0.508141	0.510506	0.510367	0.50829	0.509974	0.508511	0.508852	0.511995	0.510657	0.511538	0.511024	0.511734	0.511682	0.511697	0.5118	0.511307	0.511914	0.511566	0.514512	0.513531	0.513155	0.512958	0.515628	0.514945	0.517494	0.515906	0.516033	0.516892	0.515962	0.514533	0.512838	0.515396	0.514205	0.515553	0.514556	0.51297	0.512813	0.511708	0.515022	0.511779
1.67607	0.506621	0.503721	0.504356	0.50383	0.508338	0.505262	0.505493	0.50573	0.50774	0.506273	0.508809	0.508702	0.50647	0.508334	0.506483	0.507137	0.510082	0.508493	0.509313	0.509087	0.509895	0.509167	0.509812	0.509908	0.509448	0.509604	0.509318	0.512659	0.511475	0.511308	0.511021	0.513972	0.512855	0.515457	0.513643	0.513885	0.514764	0.513815	0.512398	0.510184	0.513221	0.511787	0.513401	0.512377	0.510916	0.510637	0.509931	0.5128	0.509595
1.67578	0.512114	0.509441	0.509535	0.509088	0.513766	0.51079	0.510972	0.510799	0.513302	0.511652	0.513822	0.513955	0.511308	0.513358	0.511874	0.512056	0.514868	0.513557	0.51427	0.513799	0.514839	0.514756	0.514593	0.515142	0.514357	0.515157	0.514424	0.518	0.516854	0.516072	0.516597	0.518993	0.517672	0.520301	0.518537	0.518962	0.519623	0.518232	0.517042	0.515087	0.518158	0.516963	0.518256	0.517014	0.515574	0.515262	0.514438	0.517477	0.514624
1.67548	0.51198	0.509475	0.509777	0.509202	0.513766	0.510503	0.51074	0.510918	0.512906	0.511234	0.513195	0.514032	0.51141	0.512726	0.511041	0.511586	0.514652	0.513155	0.513958	0.513491	0.514815	0.514195	0.514594	0.514762	0.514205	0.514746	0.514221	0.51782	0.516352	0.515903	0.515897	0.518389	0.51744	0.519644	0.518	0.518344	0.518708	0.517822	0.516479	0.514445	0.517487	0.515975	0.517502	0.516572	0.515354	0.514918	0.514123	0.517244	0.514297
1.67519	0.515246	0.512581	0.512832	0.512183	0.516596	0.513381	0.513867	0.513718	0.515622	0.514331	0.516463	0.51624	0.514007	0.516183	0.514141	0.514486	0.517136	0.516429	0.517133	0.516494	0.517438	0.517318	0.517373	0.51739	0.517251	0.517356	0.517044	0.520333	0.519411	0.518775	0.518735	0.521174	0.520269	0.522771	0.52095	0.520978	0.520913	0.520491	0.519011	0.517028	0.520227	0.518694	0.520244	0.519042	0.517953	0.51794	0.516597	0.520145	0.516759
1.6749	0.518216	0.515559	0.515879	0.515429	0.519581	0.51674	0.517019	0.516595	0.518958	0.517034	0.519685	0.519244	0.516875	0.518456	0.517362	0.517463	0.520498	0.519288	0.519792	0.51977	0.520679	0.519986	0.520699	0.520487	0.519854	0.520408	0.519934	0.523596	0.522583	0.52176	0.521383	0.524115	0.52301	0.525252	0.523365	0.523355	0.523809	0.523017	0.521796	0.519612	0.522623	0.521188	0.523081	0.52175	0.520496	0.520341	0.519488	0.522664	0.51942
1.6746	0.520254	0.51735	0.517633	0.517256	0.521342	0.51861	0.518762	0.518562	0.520516	0.51924	0.521338	0.520798	0.519197	0.520865	0.519244	0.519009	0.521898	0.52083	0.521871	0.521164	0.522543	0.521619	0.522113	0.521916	0.521605	0.521944	0.521843	0.525243	0.523853	0.523122	0.522963	0.52583	0.524401	0.526999	0.524704	0.524761	0.52526	0.524525	0.523017	0.520558	0.52414	0.522813	0.52453	0.522963	0.522192	0.521678	0.52094	0.523965	0.52073
1.67431	0.526754	0.524523	0.524281	0.52395	0.528007	0.524941	0.525405	0.524835	0.527605	0.525625	0.52755	0.527915	0.524977	0.52699	0.524997	0.525538	0.52835	0.527285	0.528123	0.527556	0.528693	0.52799	0.528366	0.528366	0.52799	0.528291	0.528266	0.531475	0.530355	0.529991	0.529152	0.531766	0.530692	0.532722	0.530801	0.530824	0.531226	0.53036	0.529166	0.52702	0.529859	0.528767	0.530429	0.529294	0.52826	0.528024	0.526907	0.530114	0.527207
1.67402	0.529425	0.526852	0.52722	0.526742	0.530729	0.528277	0.527641	0.527722	0.529671	0.528241	0.530166	0.530265	0.527572	0.529306	0.5281	0.528334	0.531192	0.52992	0.530736	0.529956	0.531237	0.530691	0.53089	0.530764	0.530635	0.530778	0.530807	0.534217	0.532464	0.532268	0.531542	0.534067	0.53298	0.534771	0.532824	0.532912	0.533424	0.532594	0.530932	0.529235	0.532323	0.530887	0.53266	0.531642	0.530364	0.530069	0.529259	0.532526	0.529174
1.67373	0.533715	0.530875	0.531501	0.530661	0.534998	0.532076	0.532143	0.531611	0.533885	0.532132	0.534109	0.533828	0.532046	0.533603	0.531485	0.532219	0.534957	0.533761	0.534442	0.533952	0.535253	0.534585	0.535078	0.535066	0.534644	0.535007	0.534803	0.537862	0.536511	0.535734	0.535348	0.537795	0.536707	0.538575	0.536751	0.536732	0.537205	0.536241	0.534849	0.532861	0.536071	0.534524	0.536304	0.535222	0.53439	0.533605	0.532943	0.536059	0.533041
1.67343	0.545293	0.542876	0.542877	0.542453	0.546523	0.543541	0.54352	0.542991	0.545236	0.543732	0.545303	0.54512	0.54289	0.544597	0.542979	0.543267	0.54637	0.545014	0.546064	0.545294	0.546635	0.545658	0.546318	0.546054	0.545679	0.54625	0.54567	0.549177	0.548136	0.547251	0.546345	0.549141	0.547713	0.549397	0.547697	0.54764	0.548104	0.547041	0.54596	0.543718	0.546864	0.545728	0.547236	0.546183	0.545281	0.544978	0.544201	0.547347	0.543952
1.67314	0.54882	0.546127	0.545975	0.545317	0.549694	0.546852	0.546143	0.546234	0.548108	0.546346	0.548294	0.548423	0.546145	0.547863	0.545997	0.546335	0.54946	0.548308	0.548832	0.548071	0.54945	0.548471	0.549205	0.548749	0.548874	0.548894	0.548992	0.55216	0.550856	0.549792	0.54934	0.551479	0.550592	0.552197	0.550269	0.54995	0.550902	0.549844	0.548405	0.54661	0.54933	0.548087	0.549506	0.549072	0.547788	0.547506	0.546678	0.550224	0.546957
1.67285	0.553949	0.550978	0.55122	0.55055	0.554999	0.551768	0.551481	0.551476	0.553415	0.551536	0.553348	0.553282	0.551067	0.552528	0.551237	0.551129	0.554473	0.552544	0.553816	0.552889	0.553878	0.553476	0.553785	0.554168	0.553519	0.553905	0.553685	0.557113	0.5557	0.554604	0.554027	0.556526	0.554861	0.55684	0.554749	0.554639	0.555176	0.554611	0.553132	0.551109	0.554329	0.552847	0.554461	0.553233	0.552341	0.55178	0.551265	0.554535	0.551399
1.67256	0.553859	0.551247	0.551525	0.550856	0.554957	0.551714	0.551733	0.551084	0.553111	0.551471	0.553296	0.553572	0.550928	0.553215	0.551395	0.551018	0.554298	0.55293	0.553639	0.553109	0.55434	0.553636	0.554069	0.554092	0.553591	0.554132	0.553655	0.556801	0.55565	0.553926	0.55356	0.555778	0.554556	0.556375	0.553996	0.554327	0.554777	0.553897	0.552581	0.550392	0.553527	0.552455	0.554362	0.553381	0.551867	0.551783	0.550892	0.554079	0.550993
1.67227	0.561082	0.558319	0.558553	0.557653	0.561832	0.558686	0.558742	0.558114	0.560166	0.558534	0.560049	0.560245	0.557925	0.55955	0.557802	0.558203	0.560727	0.559677	0.560827	0.559966	0.560795	0.560277	0.560384	0.56065	0.560206	0.560845	0.560454	0.563634	0.562225	0.561336	0.55999	0.56246	0.560669	0.562731	0.560783	0.560493	0.561136	0.560359	0.558772	0.557006	0.559933	0.55887	0.560382	0.55924	0.558268	0.557855	0.557009	0.560567	0.557353
1.67197	0.572609	0.570129	0.569997	0.568769	0.572939	0.570297	0.569819	0.569634	0.571518	0.569631	0.572068	0.571573	0.569213	0.571033	0.569318	0.569273	0.572208	0.571247	0.571777	0.571165	0.572414	0.571791	0.571792	0.572054	0.571664	0.571698	0.571412	0.575015	0.572872	0.572018	0.571447	0.573488	0.571524	0.573888	0.571732	0.571622	0.571802	0.571139	0.569919	0.567734	0.571141	0.569899	0.571242	0.570356	0.569259	0.568537	0.568224	0.571244	0.567818
1.67168	0.57519	0.572345	0.572641	0.571742	0.576122	0.572754	0.572464	0.572149	0.574162	0.57211	0.57424	0.574346	0.571844	0.573179	0.57145	0.571879	0.5751	0.573642	0.574471	0.573503	0.574541	0.573998	0.574468	0.574251	0.574016	0.57474	0.574079	0.57717	0.575566	0.574448	0.573541	0.575664	0.574258	0.575816	0.574012	0.573755	0.57424	0.573274	0.571676	0.569805	0.573216	0.571745	0.57365	0.572323	0.571137	0.571038	0.569911	0.573393	0.570149
1.67139	0.582852	0.579996	0.579954	0.578823	0.583629	0.580405	0.580081	0.57937	0.58104	0.579927	0.581796	0.581729	0.578975	0.581381	0.579233	0.579747	0.582867	0.58123	0.582055	0.581374	0.582463	0.581235	0.582276	0.581978	0.581506	0.581559	0.580994	0.584395	0.582717	0.581214	0.580705	0.583021	0.581116	0.583113	0.580695	0.580403	0.581089	0.580016	0.578734	0.576756	0.58021	0.57865	0.580405	0.579083	0.578253	0.57756	0.57682	0.580042	0.57667
1.6711	0.589504	0.586693	0.586912	0.58612	0.590227	0.587062	0.586647	0.586532	0.58813	0.586522	0.588439	0.588677	0.586251	0.58766	0.585875	0.586171	0.589221	0.587692	0.588745	0.587977	0.588894	0.588478	0.588636	0.588472	0.588152	0.588473	0.587965	0.591133	0.589088	0.587481	0.587298	0.589135	0.587484	0.589323	0.586885	0.586916	0.587328	0.586773	0.58507	0.582993	0.586725	0.585014	0.586516	0.585529	0.58408	0.584063	0.583312	0.586029	0.583004
1.67081	0.593823	0.591052	0.590829	0.590144	0.594307	0.591308	0.591098	0.590309	0.592358	0.590716	0.59241	0.592541	0.590192	0.591619	0.589912	0.590692	0.593594	0.592238	0.592735	0.591669	0.593035	0.591913	0.592438	0.592474	0.592196	0.59249	0.591646	0.594461	0.593275	0.591113	0.590679	0.593024	0.59122	0.593095	0.59075	0.590681	0.591163	0.58976	0.588649	0.586631	0.589935	0.588342	0.589899	0.589144	0.587708	0.587437	0.586571	0.589892	0.586249
1.67051	0.598233	0.595484	0.595582	0.59481	0.598802	0.595578	0.595194	0.594595	0.596674	0.594895	0.597146	0.597059	0.59445	0.596418	0.594364	0.594672	0.597813	0.596256	0.597155	0.59607	0.59725	0.596286	0.596975	0.59693	0.59642	0.596838	0.596171	0.599063	0.596915	0.595784	0.594569	0.596564	0.595042	0.596993	0.594798	0.59432	0.594887	0.594044	0.592565	0.590669	0.593499	0.592228	0.593918	0.592737	0.591425	0.590762	0.590215	0.593446	0.590073
1.67022	0.610448	0.607208	0.607668	0.607276	0.611084	0.607465	0.607288	0.607075	0.608885	0.60674	0.609203	0.608988	0.60655	0.608316	0.606591	0.606786	0.609965	0.608593	0.608995	0.608441	0.60959	0.608834	0.609317	0.609262	0.608512	0.608634	0.608124	0.611021	0.60877	0.607438	0.606263	0.608381	0.606511	0.608629	0.606244	0.606337	0.60644	0.605701	0.604431	0.602007	0.605284	0.603773	0.605624	0.604594	0.602494	0.602132	0.60136	0.605005	0.601569
1.66993	0.618473	0.616025	0.615932	0.615306	0.619422	0.615905	0.615692	0.61538	0.617266	0.615363	0.617593	0.617419	0.614892	0.616658	0.615137	0.61529	0.617911	0.616588	0.617296	0.616534	0.617594	0.617146	0.617439	0.617248	0.616416	0.616664	0.616035	0.618788	0.616808	0.615278	0.614153	0.616044	0.614312	0.616052	0.613989	0.613837	0.614334	0.613244	0.611957	0.6098	0.61349	0.611368	0.612905	0.612078	0.610608	0.610073	0.609309	0.612377	0.608982
1.66964	0.623606	0.620776	0.620817	0.619851	0.624062	0.620838	0.620623	0.62037	0.622354	0.62032	0.622166	0.622407	0.619686	0.621846	0.619598	0.62051	0.623388	0.621509	0.622465	0.621343	0.623002	0.621781	0.622178	0.622296	0.62149	0.621399	0.620584	0.623393	0.621275	0.619918	0.618591	0.621173	0.619334	0.6213	0.618369	0.618623	0.618877	0.617659	0.616102	0.614263	0.617542	0.61594	0.617625	0.61639	0.615056	0.614756	0.613331	0.61676	0.61349
1.66935	0.63038	0.627623	0.627609	0.626823	0.63113	0.627798	0.627332	0.626831	0.629014	0.627179	0.629112	0.62925	0.626575	0.628246	0.626434	0.626883	0.629526	0.628082	0.62873	0.628066	0.629057	0.628681	0.628931	0.628661	0.628083	0.627951	0.626631	0.629802	0.627741	0.626411	0.624964	0.627026	0.625556	0.627345	0.62498	0.62473	0.62532	0.623735	0.622628	0.620352	0.623485	0.621942	0.623221	0.622382	0.620986	0.620473	0.61953	0.622595	0.619047
1.66906	0.634943	0.631789	0.632044	0.631144	0.635461	0.632435	0.631609	0.631248	0.633768	0.631648	0.63334	0.633693	0.630771	0.633088	0.631042	0.63107	0.634215	0.63302	0.633324	0.632709	0.633656	0.632671	0.632778	0.633002	0.631826	0.632094	0.631057	0.633978	0.631798	0.629901	0.629248	0.630863	0.629231	0.631093	0.628559	0.62871	0.628954	0.627862	0.626291	0.624285	0.627219	0.625524	0.627525	0.626246	0.62458	0.624211	0.623047	0.62625	0.623075
1.66877	0.642032	0.639519	0.639263	0.638965	0.643177	0.639513	0.639361	0.638917	0.641218	0.639147	0.640957	0.641042	0.638325	0.640302	0.638464	0.638678	0.641568	0.640382	0.640866	0.640103	0.641011	0.640392	0.640622	0.640687	0.63918	0.639384	0.638375	0.641022	0.63905	0.637776	0.636114	0.63818	0.636497	0.638222	0.636169	0.63578	0.635701	0.634808	0.633271	0.631308	0.634404	0.632749	0.63452	0.633002	0.631623	0.631116	0.629907	0.633376	0.630011
1.66848	0.645246	0.642736	0.642572	0.642134	0.646034	0.643018	0.642674	0.641854	0.644387	0.642342	0.644187	0.644628	0.641727	0.643589	0.64152	0.642225	0.645196	0.643713	0.644268	0.6431	0.644579	0.643671	0.64418	0.643576	0.642558	0.6425	0.641533	0.644265	0.642097	0.640791	0.639175	0.640965	0.639224	0.641216	0.638743	0.63844	0.638792	0.637543	0.63639	0.633917	0.637177	0.635513	0.637003	0.635548	0.634306	0.633803	0.632812	0.636028	0.632472
1.66819	0.652017	0.649124	0.649382	0.648256	0.653057	0.649519	0.649301	0.648739	0.651109	0.648699	0.651009	0.651455	0.648267	0.650415	0.64828	0.648909	0.651734	0.650089	0.650733	0.649997	0.651057	0.650636	0.650611	0.650253	0.649144	0.649009	0.647938	0.650302	0.648535	0.646767	0.645319	0.647588	0.645712	0.64762	0.645133	0.644805	0.645094	0.644057	0.642395	0.640404	0.643217	0.641592	0.643239	0.641714	0.64066	0.639669	0.638673	0.641939	0.638691
1.6679	0.656243	0.653394	0.654191	0.653002	0.657324	0.653992	0.653527	0.653384	0.655429	0.65378	0.655614	0.655586	0.653209	0.654648	0.652653	0.653717	0.655976	0.654715	0.65534	0.65484	0.655663	0.655167	0.65511	0.65462	0.6538	0.653653	0.651925	0.65488	0.652682	0.651331	0.649878	0.651531	0.649879	0.651824	0.649198	0.64912	0.649432	0.64803	0.646715	0.644553	0.647611	0.645596	0.647169	0.646016	0.64411	0.644019	0.642692	0.645947	0.642642
1.66761	0.662565	0.659645	0.659882	0.659297	0.66349	0.660229	0.66007	0.659601	0.661894	0.660137	0.662287	0.661939	0.659358	0.661195	0.659408	0.659644	0.662454	0.661011	0.661793	0.661193	0.662313	0.66157	0.661409	0.661	0.660128	0.659782	0.658265	0.66105	0.658803	0.657194	0.655925	0.657888	0.656262	0.658086	0.655462	0.655123	0.655174	0.653891	0.652354	0.650372	0.653205	0.651381	0.653022	0.651857	0.650386	0.649632	0.648367	0.651841	0.648214
1.66732	0.667774	0.665098	0.665301	0.664605	0.669002	0.665478	0.665103	0.66498	0.667178	0.665519	0.666928	0.667121	0.665002	0.666904	0.664853	0.664684	0.667982	0.666607	0.66734	0.666555	0.667302	0.666466	0.666848	0.666269	0.664998	0.664606	0.663481	0.666346	0.663905	0.662319	0.660782	0.662871	0.660918	0.662468	0.660333	0.659759	0.6602	0.659507	0.657288	0.655255	0.65856	0.656571	0.657953	0.656973	0.655488	0.654428	0.653601	0.656758	0.653081
1.66703	0.669331	0.666653	0.667074	0.666336	0.670598	0.667392	0.667427	0.666632	0.669	0.667321	0.66915	0.669275	0.66672	0.668463	0.666202	0.666727	0.670107	0.668583	0.669487	0.668477	0.669341	0.668453	0.668682	0.668388	0.666822	0.666856	0.665369	0.668294	0.665394	0.664062	0.662872	0.66449	0.663008	0.664768	0.661849	0.661683	0.661762	0.660795	0.659003	0.657041	0.660223	0.657614	0.659618	0.658285	0.656471	0.65634	0.65509	0.658181	0.654683
1.66674	0.673654	0.670551	0.670642	0.669997	0.67449	0.671189	0.67123	0.670512	0.67296	0.671165	0.673101	0.67312	0.670658	0.6727	0.67054	0.670956	0.673805	0.67226	0.67319	0.672413	0.673426	0.672592	0.672557	0.671969	0.670873	0.670619	0.669057	0.671927	0.669627	0.667852	0.666084	0.668583	0.666314	0.668451	0.665986	0.665378	0.66546	0.664306	0.662883	0.660768	0.663768	0.661651	0.663541	0.662015	0.660592	0.660085	0.658955	0.661989	0.658261
1.66645	0.676286	0.673042	0.673612	0.673044	0.677338	0.674418	0.674127	0.673934	0.676316	0.67434	0.675883	0.67636	0.673924	0.675635	0.673475	0.67392	0.677053	0.675669	0.676605	0.675616	0.676198	0.67576	0.675427	0.674839	0.673459	0.673521	0.672212	0.674898	0.672444	0.670909	0.669346	0.671306	0.669219	0.671563	0.668508	0.668384	0.668563	0.667279	0.665694	0.663734	0.666423	0.664802	0.666388	0.664845	0.663456	0.662604	0.661437	0.664927	0.661343
1.66616	0.677697	0.675313	0.675264	0.67453	0.679028	0.675659	0.675591	0.6754	0.678054	0.675814	0.677389	0.677827	0.675117	0.67744	0.675408	0.675832	0.67881	0.677509	0.677757	0.677423	0.678162	0.67702	0.676904	0.676727	0.675166	0.674955	0.673588	0.676387	0.673896	0.672443	0.670689	0.672732	0.670875	0.672396	0.670185	0.670282	0.670362	0.66873	0.667076	0.665007	0.668138	0.666205	0.667891	0.666377	0.664654	0.664205	0.662713	0.666112	0.662801
1.66587	0.676066	0.674048	0.674313	0.673387	0.678211	0.674625	0.674623	0.674621	0.676737	0.675355	0.677172	0.677067	0.674782	0.676255	0.67465	0.674894	0.678098	0.676783	0.677222	0.676718	0.677214	0.676789	0.676264	0.675473	0.674378	0.673986	0.672741	0.675312	0.672876	0.671325	0.669894	0.671594	0.669781	0.671804	0.668884	0.669087	0.669597	0.668337	0.666608	0.664302	0.66738	0.665538	0.666745	0.665465	0.66408	0.663282	0.662127	0.665332	0.662118
1.66558	0.671997	0.669423	0.670032	0.669022	0.673525	0.670375	0.67034	0.670293	0.672193	0.670764	0.672294	0.672677	0.669899	0.671805	0.670165	0.670651	0.67353	0.672052	0.672907	0.671984	0.672958	0.672213	0.671839	0.67119	0.670076	0.669526	0.668233	0.670889	0.66841	0.666742	0.665238	0.667246	0.665443	0.667424	0.664866	0.664983	0.664769	0.663701	0.661985	0.659532	0.662657	0.660541	0.662528	0.661323	0.65987	0.658825	0.658039	0.661185	0.657761
1.66529	0.669629	0.667219	0.667613	0.666841	0.671413	0.668031	0.668251	0.66804	0.67004	0.668469	0.670292	0.670749	0.66795	0.669976	0.668386	0.66849	0.671387	0.670033	0.670632	0.669962	0.671214	0.669739	0.670026	0.669253	0.667482	0.667325	0.665739	0.668778	0.665947	0.664576	0.663413	0.665177	0.663542	0.66531	0.662449	0.66237	0.662447	0.661478	0.659765	0.657652	0.660635	0.659093	0.660163	0.659239	0.657585	0.656519	0.655921	0.659173	0.655746
1.665	0.667635	0.665063	0.665433	0.664392	0.66907	0.665855	0.66588	0.665483	0.668004	0.6663	0.668276	0.668378	0.665921	0.6673	0.665755	0.666414	0.66949	0.668087	0.668563	0.667957	0.668978	0.667861	0.667365	0.666598	0.665379	0.664998	0.663916	0.666242	0.663962	0.662862	0.661055	0.66285	0.661055	0.662978	0.660524	0.660653	0.660539	0.659074	0.657999	0.655431	0.658449	0.656309	0.658163	0.656992	0.655716	0.654852	0.654068	0.65705	0.653631
1.66471	0.664254	0.661786	0.662068	0.66147	0.666057	0.663128	0.662849	0.6626	0.664797	0.663216	0.665142	0.665333	0.662645	0.664498	0.662788	0.663262	0.66622	0.664876	0.665645	0.664799	0.66586	0.664173	0.66428	0.663807	0.662008	0.662138	0.660426	0.663494	0.661169	0.659282	0.657774	0.65986	0.658048	0.659754	0.657152	0.657139	0.657451	0.655801	0.65464	0.652373	0.655299	0.653767	0.655178	0.65356	0.652387	0.651585	0.65112	0.653973	0.650593
1.66442	0.657275	0.655199	0.655358	0.654489	0.659511	0.656327	0.655853	0.656024	0.65787	0.656261	0.658328	0.658303	0.65608	0.657797	0.656091	0.656485	0.659857	0.658453	0.65892	0.658315	0.65876	0.658004	0.657377	0.656782	0.655682	0.655039	0.654441	0.656546	0.654484	0.653029	0.651669	0.653323	0.651349	0.653428	0.651015	0.650559	0.650663	0.649297	0.648036	0.645988	0.649098	0.647267	0.648629	0.647429	0.646013	0.645403	0.644557	0.64783	0.644408
1.66413	0.649885	0.647061	0.648118	0.646941	0.65149	0.648442	0.648088	0.648289	0.650165	0.648258	0.650559	0.650861	0.648328	0.650447	0.648783	0.648945	0.652133	0.651076	0.651205	0.650522	0.651278	0.649913	0.649604	0.649588	0.648035	0.647427	0.646136	0.648602	0.646513	0.645438	0.644271	0.645742	0.644273	0.645515	0.643729	0.64294	0.643491	0.642011	0.640867	0.638872	0.641644	0.639489	0.641291	0.640245	0.6384	0.638193	0.636925	0.640398	0.637135
1.66384	0.643083	0.640212	0.640909	0.640044	0.644374	0.641744	0.64179	0.641753	0.643614	0.641864	0.644216	0.643989	0.641395	0.643533	0.642205	0.642532	0.645776	0.643943	0.644492	0.643645	0.644352	0.643461	0.643062	0.642186	0.641274	0.64103	0.639589	0.642188	0.640097	0.638402	0.637075	0.638911	0.637156	0.639158	0.63635	0.636452	0.636758	0.635628	0.633974	0.631909	0.634886	0.633361	0.634573	0.633467	0.632115	0.631733	0.6307	0.633986	0.63066
1.66355	0.632483	0.629995	0.630522	0.629795	0.634268	0.631165	0.631317	0.631042	0.633361	0.631055	0.63374	0.633802	0.631362	0.633473	0.631662	0.631776	0.635368	0.63396	0.634167	0.633351	0.633494	0.63305	0.632576	0.632423	0.631003	0.630532	0.629649	0.631832	0.629962	0.627847	0.626608	0.628736	0.626929	0.628419	0.62662	0.626025	0.62669	0.62531	0.623665	0.621705	0.624563	0.62333	0.624676	0.623355	0.621919	0.621827	0.620887	0.623697	0.620663
1.66326	0.62844	0.626384	0.626411	0.625747	0.630311	0.627578	0.627237	0.627137	0.629412	0.627657	0.629299	0.62968	0.627194	0.629622	0.62779	0.628287	0.63123	0.629848	0.630646	0.629473	0.629898	0.62896	0.628542	0.628234	0.626859	0.626833	0.625545	0.62783	0.625895	0.624143	0.622763	0.624583	0.623458	0.624762	0.622599	0.622888	0.622784	0.621659	0.62006	0.618295	0.621046	0.619058	0.621091	0.620003	0.618359	0.618119	0.616938	0.620179	0.617038
1.66297	0.623161	0.621331	0.621317	0.620844	0.625239	0.622475	0.622478	0.621926	0.624414	0.622511	0.624678	0.62525	0.622944	0.624729	0.623279	0.623372	0.626465	0.625017	0.625027	0.624616	0.625316	0.624018	0.624106	0.623209	0.621923	0.62141	0.620216	0.622808	0.620512	0.618878	0.617857	0.619735	0.61817	0.619756	0.617483	0.617579	0.617725	0.616717	0.615411	0.612863	0.616139	0.614519	0.616481	0.614802	0.613759	0.613489	0.61271	0.615783	0.612639
1.66268	0.619392	0.616725	0.617213	0.616046	0.620632	0.617752	0.617634	0.61736	0.619587	0.618209	0.620071	0.620486	0.618279	0.620273	0.618728	0.618825	0.622101	0.620396	0.620746	0.61984	0.620224	0.619597	0.619022	0.618327	0.6172	0.616976	0.615505	0.618382	0.616005	0.614438	0.613467	0.615255	0.613779	0.615415	0.613187	0.613192	0.613067	0.612229	0.610571	0.608924	0.611605	0.610287	0.611618	0.610884	0.609803	0.608922	0.608294	0.611453	0.608697
1.6624	0.61058	0.607715	0.60801	0.60743	0.611587	0.608558	0.608692	0.608321	0.610986	0.609263	0.611199	0.610979	0.608952	0.611092	0.609108	0.609865	0.612569	0.611014	0.611592	0.610658	0.611494	0.610021	0.609757	0.609428	0.607824	0.608032	0.60693	0.609195	0.607062	0.605384	0.60401	0.605991	0.604202	0.605962	0.604001	0.604086	0.604322	0.603246	0.601827	0.599758	0.603156	0.601574	0.603126	0.602239	0.600204	0.600156	0.599374	0.602988	0.600135
1.66211	0.598236	0.595415	0.596067	0.59508	0.599586	0.596814	0.596737	0.596592	0.598512	0.597109	0.599276	0.59946	0.596827	0.599016	0.597301	0.597862	0.600462	0.599265	0.599106	0.598493	0.598801	0.598202	0.597408	0.596827	0.595838	0.595588	0.594458	0.596872	0.594979	0.593622	0.592303	0.594129	0.592422	0.594596	0.592241	0.591902	0.592352	0.591488	0.590249	0.58798	0.591023	0.58952	0.591216	0.589988	0.588774	0.588724	0.587955	0.591068	0.588083
1.66182	0.591278	0.589165	0.589567	0.588713	0.593246	0.590126	0.590175	0.5898	0.591905	0.590411	0.592506	0.593238	0.5906	0.591999	0.590894	0.59116	0.594161	0.5925	0.592822	0.591656	0.592577	0.591229	0.590877	0.590181	0.589116	0.589131	0.587921	0.590068	0.58832	0.587006	0.585667	0.587384	0.58622	0.587761	0.585414	0.585933	0.586102	0.584615	0.583617	0.58176	0.584644	0.583222	0.585002	0.584019	0.582811	0.58221	0.581481	0.584743	0.58198
1.66153	0.581313	0.578919	0.579246	0.578658	0.582834	0.579408	0.57985	0.57962	0.581653	0.580381	0.582118	0.58245	0.580249	0.582108	0.58066	0.580467	0.583738	0.581766	0.582197	0.581667	0.581969	0.580458	0.580997	0.579936	0.578738	0.578705	0.577147	0.57993	0.577755	0.576568	0.575432	0.577423	0.576218	0.577657	0.574948	0.575666	0.575848	0.574842	0.573342	0.57151	0.574648	0.573226	0.574779	0.574149	0.572662	0.572522	0.571925	0.574991	0.572202
1.66124	0.576163	0.574082	0.573791	0.573475	0.577446	0.574598	0.574569	0.574344	0.576645	0.574522	0.577025	0.577304	0.575158	0.577409	0.575315	0.575787	0.578219	0.57706	0.57699	0.576193	0.576403	0.575353	0.57505	0.574331	0.573437	0.573051	0.571769	0.57451	0.572902	0.571307	0.570206	0.571819	0.570784	0.57252	0.569814	0.570265	0.570421	0.569562	0.568324	0.566417	0.569481	0.568029	0.570101	0.568957	0.567669	0.566988	0.566848	0.570218	0.56724
1.66095	0.567985	0.565366	0.566026	0.565161	0.569083	0.566218	0.566009	0.56647	0.568151	0.566476	0.56862	0.569103	0.566791	0.568619	0.566961	0.567062	0.570163	0.56839	0.56829	0.56763	0.56815	0.566874	0.566583	0.566125	0.564982	0.564726	0.563267	0.566066	0.564364	0.562995	0.562064	0.563666	0.562104	0.56392	0.562142	0.561759	0.56219	0.561393	0.560485	0.558095	0.561396	0.559842	0.56158	0.560862	0.560115	0.559385	0.558759	0.562162	0.559189
1.66067	0.55925	0.557111	0.557103	0.556825	0.560444	0.557829	0.557679	0.557558	0.55933	0.55801	0.560085	0.560487	0.55794	0.560059	0.558515	0.558735	0.561264	0.55991	0.559712	0.559125	0.559295	0.55837	0.558059	0.557759	0.55631	0.556004	0.554979	0.557493	0.555562	0.554319	0.553244	0.555085	0.553381	0.555426	0.553068	0.553366	0.553694	0.552526	0.551444	0.549675	0.552547	0.55154	0.553077	0.55202	0.551089	0.551037	0.550529	0.553869	0.551102
1.66038	0.551451	0.548765	0.549008	0.548271	0.552483	0.549444	0.54943	0.549238	0.551076	0.54988	0.551818	0.552108	0.549868	0.551974	0.550066	0.549989	0.552545	0.551529	0.551832	0.550561	0.551449	0.549973	0.549413	0.548847	0.547717	0.547659	0.546559	0.549054	0.546996	0.545836	0.544686	0.546565	0.545279	0.547265	0.545143	0.545243	0.545612	0.544572	0.543444	0.541706	0.54447	0.543282	0.544479	0.544217	0.543199	0.543035	0.54219	0.545964	0.543277
1.66009	0.543619	0.541143	0.541112	0.540676	0.54488	0.541736	0.541809	0.541624	0.543961	0.542256	0.54445	0.544626	0.541876	0.544007	0.542469	0.542799	0.54517	0.543529	0.543777	0.54274	0.543058	0.542049	0.541815	0.541193	0.539835	0.539834	0.538614	0.541393	0.539508	0.538	0.537013	0.538721	0.537572	0.539315	0.536891	0.53727	0.537769	0.536968	0.535697	0.533865	0.536853	0.53568	0.537572	0.536509	0.535468	0.535257	0.534589	0.538267	0.535746
1.6598	0.538185	0.535782	0.536146	0.535551	0.539607	0.536457	0.536417	0.536235	0.538217	0.536897	0.539247	0.539113	0.537254	0.538552	0.537028	0.536875	0.539902	0.538109	0.538286	0.537142	0.537866	0.536773	0.53648	0.535747	0.534619	0.53452	0.533379	0.536052	0.534136	0.532851	0.531468	0.533257	0.532232	0.534256	0.531679	0.532264	0.532788	0.531816	0.530316	0.528902	0.532092	0.53062	0.532349	0.531485	0.530695	0.530371	0.529899	0.533173	0.530626
1.65952	0.526908	0.524235	0.524619	0.523902	0.528162	0.525089	0.524834	0.524699	0.526896	0.525266	0.527582	0.527711	0.524925	0.527193	0.525471	0.525433	0.527962	0.526554	0.52631	0.525264	0.525707	0.524996	0.524375	0.524069	0.523051	0.522579	0.521951	0.523839	0.52235	0.521385	0.519994	0.521983	0.520379	0.522264	0.520225	0.520509	0.520987	0.519911	0.518762	0.517368	0.520403	0.518736	0.520659	0.520024	0.519236	0.519088	0.518588	0.521986	0.519748
1.65923	0.518059	0.515729	0.515636	0.515054	0.519009	0.516379	0.516007	0.515723	0.517768	0.516658	0.518663	0.518783	0.516284	0.51841	0.516229	0.516346	0.518725	0.517176	0.517342	0.516431	0.516994	0.515615	0.515383	0.514962	0.513762	0.513543	0.513023	0.515032	0.513279	0.511964	0.511212	0.512775	0.511507	0.513258	0.511346	0.511408	0.512157	0.511129	0.510072	0.508523	0.511496	0.510222	0.512122	0.511069	0.510424	0.510278	0.509335	0.51334	0.510945
1.65894	0.507111	0.5052	0.505458	0.504653	0.508765	0.505777	0.505928	0.505674	0.507762	0.506137	0.508543	0.508311	0.506157	0.507839	0.505673	0.505899	0.508378	0.506826	0.507041	0.505789	0.506109	0.505173	0.504862	0.504332	0.503602	0.503312	0.502378	0.504546	0.503174	0.501798	0.500883	0.502415	0.500993	0.502731	0.501017	0.501426	0.501437	0.501066	0.499929	0.498268	0.501481	0.500377	0.501869	0.501306	0.500377	0.500526	0.50008	0.50335	0.501121
1.65865	0.504067	0.501975	0.502043	0.500912	0.505178	0.502365	0.502318	0.501935	0.504354	0.502606	0.504286	0.504857	0.502463	0.503885	0.50219	0.502142	0.50447	0.503251	0.503553	0.50227	0.502686	0.50143	0.501182	0.500789	0.499459	0.499563	0.49815	0.500819	0.499031	0.498367	0.496771	0.499081	0.497607	0.499613	0.497292	0.497745	0.49803	0.497556	0.496467	0.494702	0.49777	0.496557	0.498295	0.49737	0.497043	0.496754	0.496211	0.499785	0.497824
1.65837	0.496746	0.494421	0.494396	0.493641	0.497815	0.495107	0.494953	0.49468	0.496906	0.495104	0.497022	0.497232	0.494683	0.496278	0.494459	0.494289	0.496798	0.495274	0.495216	0.494239	0.494799	0.493753	0.493551	0.492664	0.491751	0.491759	0.490496	0.493316	0.491456	0.490105	0.489233	0.491293	0.489974	0.491399	0.489567	0.490329	0.4905	0.490085	0.488448	0.487166	0.490166	0.488793	0.491034	0.490071	0.489386	0.489748	0.488958	0.492665	0.49022
1.65808	0.489718	0.487236	0.487656	0.48688	0.490644	0.487923	0.487815	0.487702	0.489513	0.487848	0.490391	0.490251	0.48766	0.488993	0.487167	0.487257	0.489392	0.487836	0.48806	0.487272	0.487488	0.486449	0.486521	0.485929	0.485115	0.484724	0.483421	0.486355	0.484621	0.483126	0.482454	0.484449	0.482867	0.484645	0.482767	0.482838	0.483554	0.482706	0.481809	0.480148	0.483022	0.482179	0.484196	0.482908	0.482767	0.482404	0.482373	0.486164	0.483981
1.65779	0.479777	0.47759	0.477974	0.476949	0.48055	0.478288	0.47818	0.47821	0.480326	0.478289	0.480173	0.480364	0.477764	0.479525	0.477427	0.47733	0.479806	0.478552	0.478396	0.477558	0.477862	0.476862	0.476664	0.475977	0.474705	0.475054	0.473617	0.476234	0.474555	0.473621	0.4726	0.474537	0.473111	0.474941	0.472977	0.473266	0.473613	0.473211	0.472144	0.470764	0.473592	0.472693	0.474064	0.473925	0.472771	0.473165	0.472786	0.476521	0.474446
1.65751	0.472684	0.470707	0.470533	0.469919	0.473673	0.471072	0.470709	0.470878	0.472794	0.471076	0.473091	0.473038	0.470691	0.471697	0.469765	0.470224	0.472307	0.470909	0.470873	0.469483	0.470465	0.469518	0.469115	0.468634	0.467774	0.467337	0.466323	0.469186	0.46762	0.466137	0.465169	0.467354	0.466105	0.468013	0.466058	0.465988	0.466738	0.466443	0.464875	0.463376	0.466529	0.465514	0.467256	0.46673	0.465779	0.466147	0.466025	0.469708	0.467524
1.65722	0.466626	0.46396	0.463942	0.463598	0.467484	0.464617	0.464416	0.464568	0.466423	0.464603	0.466741	0.466421	0.464061	0.465472	0.46354	0.463438	0.465624	0.464044	0.464325	0.463564	0.464078	0.462951	0.4626	0.462248	0.461306	0.461558	0.460086	0.462478	0.460959	0.459667	0.45873	0.461018	0.459386	0.461262	0.459383	0.459914	0.460278	0.459847	0.458597	0.456992	0.459974	0.458939	0.460914	0.460292	0.459658	0.460042	0.459919	0.463547	0.461685
1.65693	0.463978	0.461833	0.461832	0.461103	0.464995	0.46239	0.462544	0.461934	0.46398	0.462404	0.463893	0.464223	0.461662	0.462877	0.460911	0.461063	0.463418	0.461458	0.46177	0.460986	0.461285	0.460309	0.460289	0.459671	0.458651	0.458535	0.457953	0.460112	0.458315	0.457191	0.456078	0.458569	0.456946	0.45887	0.456873	0.457218	0.457852	0.457441	0.456155	0.454589	0.457969	0.456932	0.458871	0.457825	0.45736	0.457619	0.457748	0.461325	0.459448
1.65665	0.457661	0.45571	0.455774	0.455146	0.458939	0.456251	0.456401	0.455894	0.457678	0.456123	0.457819	0.457705	0.455128	0.456491	0.454746	0.454737	0.457026	0.455151	0.455687	0.454402	0.45501	0.454283	0.453795	0.453346	0.4523	0.45188	0.451304	0.453512	0.45228	0.451071	0.450176	0.45214	0.451249	0.452676	0.450908	0.45118	0.452094	0.450918	0.450226	0.448711	0.451763	0.450553	0.45255	0.451916	0.451326	0.451746	0.451739	0.455725	0.453549
1.65636	0.453799	0.451393	0.45163	0.451402	0.454904	0.452086	0.452648	0.451813	0.454182	0.452277	0.453908	0.453891	0.451315	0.45274	0.450687	0.45026	0.452822	0.451271	0.451042	0.450446	0.45122	0.449975	0.449604	0.44931	0.448125	0.448057	0.447067	0.449872	0.44792	0.446997	0.446294	0.448042	0.447234	0.448565	0.446846	0.447222	0.447856	0.447055	0.446052	0.444647	0.447776	0.446771	0.448845	0.448333	0.447726	0.44823	0.447935	0.451933	0.450067
1.65607	0.447619	0.445329	0.445131	0.444519	0.448466	0.446078	0.445924	0.445608	0.447419	0.445706	0.447313	0.44708	0.44459	0.446049	0.443999	0.443906	0.446159	0.444763	0.444839	0.443369	0.444394	0.443198	0.443272	0.442309	0.441772	0.441688	0.440726	0.443019	0.441612	0.440657	0.439784	0.441513	0.440186	0.442075	0.440352	0.440708	0.441539	0.440649	0.439703	0.438206	0.44125	0.44039	0.442159	0.441805	0.441429	0.441773	0.441664	0.445619	0.444116
1.65579	0.437277	0.435153	0.435166	0.43444	0.43801	0.435562	0.435436	0.435083	0.436882	0.435131	0.436802	0.436852	0.433959	0.435567	0.43367	0.433357	0.435698	0.433635	0.434332	0.433278	0.433684	0.432745	0.432825	0.431832	0.431452	0.431326	0.430136	0.432846	0.43088	0.429806	0.429202	0.431185	0.429772	0.431786	0.429975	0.430054	0.43098	0.430314	0.429525	0.428145	0.43105	0.430437	0.432158	0.431785	0.43105	0.431677	0.431933	0.435579	0.434601
1.6555	0.432343	0.429751	0.429818	0.429541	0.433156	0.430526	0.43063	0.429873	0.432063	0.430104	0.432046	0.431474	0.42922	0.429991	0.428414	0.428061	0.430304	0.428894	0.428829	0.428095	0.428528	0.427848	0.427495	0.427058	0.426166	0.426153	0.425274	0.427617	0.426189	0.424989	0.42414	0.426369	0.424851	0.426917	0.425255	0.425439	0.426042	0.425769	0.424353	0.423013	0.425962	0.425502	0.427495	0.426699	0.426356	0.427053	0.427275	0.431116	0.429779
1.65522	0.432103	0.429875	0.429727	0.429227	0.432969	0.430007	0.430201	0.429617	0.431712	0.429852	0.431332	0.431554	0.428704	0.429983	0.428012	0.427738	0.430179	0.428333	0.428727	0.427818	0.428444	0.427664	0.427283	0.426908	0.425514	0.426053	0.42504	0.42776	0.426273	0.424973	0.423824	0.426247	0.424945	0.426833	0.42498	0.425156	0.425716	0.425532	0.424447	0.422768	0.426197	0.42511	0.427491	0.426628	0.426644	0.426931	0.427201	0.431158	0.429991
1.65493	0.423072	0.420654	0.420658	0.420212	0.423746	0.421026	0.420906	0.420765	0.422301	0.420484	0.422174	0.421754	0.419356	0.420708	0.418801	0.418485	0.420915	0.419021	0.419227	0.418197	0.418822	0.418014	0.417992	0.417402	0.416516	0.416426	0.415757	0.417989	0.417085	0.415324	0.414678	0.416792	0.415445	0.417165	0.415925	0.416218	0.416841	0.415845	0.415275	0.414221	0.417084	0.415985	0.418204	0.417711	0.417524	0.418294	0.418229	0.422382	0.42137
1.65464	0.419918	0.418096	0.417815	0.41743	0.421118	0.418247	0.418313	0.41793	0.419236	0.417487	0.419023	0.41877	0.416211	0.418027	0.415821	0.415861	0.417631	0.415868	0.416432	0.415293	0.416331	0.415141	0.415013	0.414698	0.413589	0.413506	0.412894	0.415232	0.413771	0.412717	0.411953	0.4143	0.412944	0.414607	0.412683	0.413241	0.413935	0.413487	0.412177	0.411349	0.414055	0.413618	0.415891	0.415245	0.415169	0.415982	0.416159	0.419989	0.418955
1.65436	0.415378	0.413161	0.41302	0.412449	0.416437	0.41341	0.413107	0.412904	0.414251	0.412469	0.414112	0.413934	0.411218	0.412368	0.410551	0.410275	0.412395	0.411209	0.411712	0.410755	0.410975	0.410186	0.409817	0.409391	0.408557	0.408714	0.408328	0.410558	0.408896	0.408218	0.40709	0.408996	0.407661	0.409909	0.407942	0.408198	0.409047	0.408417	0.407505	0.406458	0.4095	0.408819	0.410713	0.410873	0.410213	0.41096	0.411352	0.415526	0.414467
1.65407	0.407367	0.40505	0.404916	0.404254	0.408015	0.405343	0.405077	0.404933	0.405978	0.404461	0.405993	0.405661	0.403077	0.404126	0.402322	0.402149	0.404522	0.403064	0.40351	0.402295	0.402902	0.401707	0.402185	0.401382	0.400573	0.400537	0.399791	0.402308	0.40092	0.399707	0.398995	0.401216	0.399734	0.402142	0.400112	0.400183	0.400887	0.400536	0.399818	0.398596	0.401352	0.401112	0.403061	0.402769	0.402656	0.403279	0.403747	0.408294	0.406908
1.65379	0.400817	0.398159	0.398228	0.397717	0.401276	0.398361	0.398136	0.397629	0.399492	0.397276	0.399056	0.39881	0.396288	0.39756	0.395767	0.395331	0.397588	0.396192	0.396166	0.395653	0.396044	0.394999	0.39514	0.394486	0.393908	0.394081	0.393004	0.395612	0.393921	0.392978	0.392358	0.394232	0.392995	0.394847	0.393471	0.393528	0.394141	0.39413	0.392964	0.391878	0.394807	0.394493	0.396691	0.39644	0.395843	0.396904	0.397785	0.401793	0.400789
1.6535	0.398566	0.395951	0.396256	0.395267	0.398857	0.396728	0.396057	0.395368	0.397028	0.395239	0.396357	0.396442	0.394292	0.395092	0.393515	0.393177	0.395536	0.393917	0.394166	0.393237	0.394009	0.392963	0.392448	0.392449	0.391298	0.391412	0.39098	0.393388	0.391666	0.390707	0.389902	0.391772	0.391111	0.392788	0.391322	0.391314	0.392292	0.391917	0.390754	0.389866	0.392709	0.39276	0.394564	0.394596	0.394457	0.39511	0.395769	0.40023	0.398917
1.65322	0.396532	0.394376	0.394021	0.393716	0.39733	0.394652	0.394301	0.393654	0.395248	0.393345	0.394686	0.394336	0.392225	0.393454	0.391556	0.391091	0.393616	0.391918	0.392543	0.391412	0.392091	0.391123	0.391056	0.390531	0.389479	0.389867	0.389308	0.391577	0.389939	0.388919	0.388245	0.390467	0.389508	0.391374	0.389543	0.389858	0.390532	0.390065	0.389236	0.388198	0.39136	0.390805	0.393108	0.392516	0.393011	0.394113	0.394505	0.398931	0.397756
1.65293	0.392457	0.390387	0.390677	0.390156	0.393233	0.390454	0.390088	0.38961	0.390947	0.389225	0.390553	0.390279	0.387652	0.388985	0.387205	0.387069	0.389441	0.388003	0.388531	0.387332	0.387886	0.387071	0.387028	0.386737	0.385568	0.385552	0.385165	0.387546	0.385839	0.384856	0.384393	0.386103	0.385052	0.387239	0.385866	0.385998	0.386551	0.386208	0.385617	0.384469	0.387579	0.386842	0.389159	0.388974	0.389173	0.390178	0.390828	0.395312	0.394633
1.65265	0.391063	0.388891	0.388994	0.388414	0.391639	0.3886	0.388645	0.387885	0.389298	0.387345	0.388603	0.388517	0.386218	0.387505	0.385498	0.385264	0.387738	0.386259	0.386518	0.385632	0.386373	0.385119	0.385132	0.384851	0.383706	0.384173	0.383122	0.385497	0.38447	0.383387	0.382518	0.384813	0.383578	0.385404	0.383689	0.384269	0.384788	0.384688	0.3838	0.382892	0.385914	0.38546	0.387919	0.387851	0.387736	0.388708	0.389636	0.394484	0.393407
1.65236	0.386407	0.383962	0.383995	0.383107	0.386566	0.383914	0.383426	0.382769	0.384607	0.382516	0.383878	0.383731	0.381269	0.382498	0.380593	0.380383	0.382408	0.381035	0.381678	0.380649	0.381297	0.380181	0.380413	0.379819	0.379026	0.378961	0.378353	0.380916	0.379592	0.378779	0.377579	0.38019	0.378695	0.380827	0.378858	0.379642	0.380236	0.380051	0.379311	0.377836	0.381399	0.381247	0.383287	0.383535	0.383535	0.384735	0.385487	0.389866	0.388975
1.65208	0.382227	0.379967	0.379529	0.379191	0.382362	0.379666	0.379375	0.378397	0.380207	0.378188	0.379704	0.379372	0.37693	0.378234	0.376343	0.375946	0.37841	0.377157	0.37749	0.376879	0.377398	0.376381	0.376212	0.375856	0.37506	0.375085	0.374405	0.377054	0.375208	0.374229	0.373771	0.375559	0.374569	0.376686	0.375039	0.37536	0.375893	0.375748	0.375276	0.37426	0.3774	0.377259	0.379313	0.379622	0.379808	0.380902	0.381888	0.386142	0.385357
1.65179	0.377504	0.374892	0.374733	0.37483	0.377533	0.37475	0.374421	0.373796	0.375073	0.373233	0.374663	0.374459	0.371983	0.373343	0.371403	0.370979	0.373194	0.372071	0.372476	0.371796	0.37234	0.371441	0.371147	0.371025	0.369931	0.370179	0.36985	0.372014	0.370543	0.369368	0.36899	0.371239	0.370114	0.371536	0.370359	0.370636	0.371402	0.371267	0.370529	0.369756	0.3729	0.372956	0.374589	0.374984	0.375456	0.376689	0.377617	0.381961	0.381104
1.65151	0.376139	0.373626	0.373359	0.37329	0.376195	0.373302	0.373232	0.372623	0.373914	0.37191	0.37325	0.373028	0.370636	0.371656	0.370357	0.370203	0.372477	0.371035	0.371241	0.37048	0.371016	0.369837	0.369918	0.369721	0.369106	0.369106	0.368147	0.370657	0.369216	0.36835	0.367682	0.369879	0.368453	0.370832	0.369227	0.369442	0.370636	0.370336	0.369491	0.368666	0.371952	0.371508	0.374035	0.374257	0.37456	0.375611	0.376582	0.381485	0.380223
1.65122	0.3698	0.367612	0.36756	0.36678	0.369988	0.367743	0.367202	0.366321	0.367594	0.365726	0.367449	0.367061	0.3644	0.365532	0.364201	0.36399	0.365765	0.364723	0.365036	0.364349	0.364736	0.364227	0.364166	0.363477	0.362801	0.362842	0.362475	0.364658	0.363351	0.361941	0.361683	0.363923	0.36265	0.364776	0.363131	0.36341	0.36443	0.364274	0.363623	0.362648	0.365859	0.365563	0.368262	0.368769	0.36894	0.370281	0.371288	0.375811	0.374771
1.65094	0.368355	0.366099	0.365945	0.365151	0.36841	0.365496	0.365022	0.364435	0.365825	0.364025	0.365309	0.36474	0.362473	0.363895	0.362249	0.361911	0.36497	0.363026	0.363262	0.362623	0.363337	0.362076	0.362257	0.36189	0.361191	0.360812	0.360676	0.362975	0.361714	0.360831	0.360004	0.362112	0.361148	0.362888	0.361674	0.362022	0.362911	0.363037	0.362182	0.360978	0.364642	0.364385	0.366898	0.367169	0.367737	0.368964	0.370002	0.374756	0.373333
1.65065	0.363487	0.360797	0.360738	0.36021	0.363429	0.360384	0.36003	0.35928	0.360783	0.358963	0.36023	0.360087	0.357472	0.358756	0.356945	0.356869	0.359171	0.358177	0.358439	0.357614	0.358214	0.357077	0.357554	0.356564	0.356122	0.356429	0.35579	0.358025	0.357093	0.35576	0.355153	0.357281	0.356122	0.358228	0.356789	0.357124	0.358054	0.357862	0.357721	0.356332	0.359926	0.359622	0.362111	0.362665	0.363101	0.364487	0.365553	0.370046	0.368951
1.65037	0.359461	0.356995	0.35717	0.356279	0.359363	0.356887	0.356128	0.355531	0.357092	0.355199	0.356729	0.356128	0.353719	0.355279	0.353626	0.353488	0.355982	0.35436	0.354548	0.353868	0.354923	0.353657	0.353917	0.353447	0.352579	0.352495	0.351927	0.354513	0.352784	0.352018	0.351424	0.353532	0.352638	0.354689	0.353033	0.353515	0.354492	0.354582	0.354016	0.353056	0.35669	0.356551	0.359161	0.359558	0.359912	0.361488	0.36249	0.366905	0.365728
1.65009	0.356447	0.353896	0.353496	0.353175	0.35568	0.353393	0.352785	0.352398	0.353522	0.351927	0.353614	0.352961	0.350367	0.351567	0.350327	0.350112	0.352143	0.35106	0.351368	0.350515	0.35142	0.350214	0.350441	0.349842	0.349308	0.349466	0.348654	0.351242	0.349766	0.348904	0.34813	0.350324	0.349277	0.351309	0.349868	0.350596	0.351485	0.35132	0.350824	0.350037	0.35359	0.353471	0.356012	0.356356	0.356847	0.358683	0.359552	0.363997	0.362457
1.6498	0.354223	0.35177	0.351467	0.35089	0.353874	0.350669	0.350452	0.350032	0.351491	0.349372	0.351514	0.350994	0.348467	0.349663	0.348248	0.347996	0.35045	0.348795	0.349296	0.348581	0.348967	0.348394	0.348197	0.347633	0.347409	0.347186	0.346569	0.349135	0.347705	0.346948	0.346472	0.348404	0.347284	0.349307	0.348187	0.348601	0.349553	0.349408	0.348873	0.348234	0.351821	0.351875	0.354562	0.354903	0.355395	0.356676	0.35744	0.362248	0.360229
1.64952	0.354018	0.351679	0.351011	0.350747	0.353748	0.35111	0.350624	0.349632	0.35123	0.349387	0.351226	0.350782	0.348454	0.350076	0.348009	0.347993	0.350041	0.348927	0.349238	0.348433	0.349633	0.348241	0.348294	0.347956	0.347539	0.347343	0.346587	0.34924	0.347963	0.346809	0.3465	0.348597	0.347521	0.349388	0.348168	0.349068	0.349878	0.349778	0.349406	0.348481	0.351906	0.35217	0.354688	0.355418	0.356011	0.357288	0.358296	0.362288	0.360824
1.64923	0.351386	0.349357	0.348679	0.348059	0.35138	0.348601	0.348039	0.347233	0.34876	0.346844	0.348441	0.348269	0.345897	0.346954	0.345742	0.345503	0.34774	0.346464	0.34703	0.346213	0.346916	0.346007	0.34596	0.345386	0.344987	0.344695	0.344277	0.347194	0.345309	0.344418	0.343942	0.346229	0.345034	0.347313	0.345598	0.346405	0.3471	0.347331	0.346927	0.346221	0.349776	0.349859	0.352753	0.353236	0.354003	0.355371	0.356251	0.359966	0.3587
1.64895	0.352613	0.349769	0.349683	0.349346	0.352209	0.349326	0.34876	0.34839	0.350049	0.348002	0.349372	0.349116	0.34711	0.348185	0.346808	0.346907	0.34881	0.347402	0.347752	0.347224	0.348053	0.346654	0.34696	0.346696	0.345664	0.345958	0.345794	0.348185	0.346767	0.345293	0.345409	0.347239	0.346653	0.348149	0.347199	0.347686	0.348886	0.348713	0.348261	0.347919	0.351457	0.351819	0.354269	0.35517	0.355748	0.357116	0.357269	0.361705	0.359519
1.64867	0.344805	0.342181	0.341713	0.341087	0.344261	0.341282	0.341122	0.340498	0.34162	0.340233	0.341655	0.341167	0.339452	0.340412	0.339025	0.338565	0.340851	0.339757	0.339993	0.339332	0.340049	0.339284	0.339173	0.338856	0.338234	0.338201	0.337862	0.34023	0.33871	0.337602	0.337279	0.339543	0.338567	0.340494	0.339015	0.339777	0.340985	0.340972	0.340624	0.339923	0.343691	0.344247	0.346849	0.347696	0.348024	0.349684	0.349919	0.353633	0.35184
1.64838	0.344975	0.342525	0.34213	0.341302	0.34441	0.341413	0.341347	0.340634	0.341836	0.340316	0.341805	0.341927	0.339278	0.340462	0.338854	0.338839	0.341267	0.340129	0.340235	0.339444	0.340329	0.339191	0.339477	0.338993	0.338516	0.338319	0.3381	0.340431	0.339126	0.337974	0.3378	0.339816	0.339028	0.340767	0.339828	0.340499	0.341267	0.341262	0.341493	0.340427	0.344408	0.344792	0.347563	0.348377	0.349005	0.350004	0.350757	0.354531	0.352131
1.6481	0.341261	0.338909	0.338194	0.33764	0.340662	0.338193	0.337706	0.336974	0.338269	0.336867	0.338328	0.338096	0.335892	0.33721	0.335751	0.335423	0.337632	0.336232	0.33699	0.336214	0.33681	0.335892	0.336016	0.335497	0.334993	0.334784	0.334596	0.337037	0.335633	0.334739	0.334465	0.336455	0.335461	0.337452	0.336085	0.337097	0.3379	0.338194	0.337809	0.337667	0.341223	0.341606	0.344472	0.344981	0.345736	0.346959	0.346928	0.350531	0.348151
1.64782	0.335531	0.33318	0.332968	0.332202	0.335091	0.332322	0.331895	0.330924	0.332583	0.330832	0.332927	0.33263	0.330198	0.331299	0.329998	0.329948	0.332289	0.33079	0.331232	0.33073	0.330985	0.33027	0.33031	0.330079	0.329303	0.329318	0.32901	0.33148	0.330206	0.329451	0.328544	0.33081	0.329836	0.331978	0.330762	0.331616	0.332847	0.332761	0.332591	0.332092	0.336084	0.336376	0.339335	0.340277	0.340349	0.341498	0.341691	0.345161	0.342519
1.64753	0.335272	0.332742	0.332124	0.331512	0.334508	0.331998	0.331475	0.331032	0.332383	0.330863	0.332181	0.332116	0.329804	0.331162	0.329753	0.329605	0.331594	0.330536	0.330764	0.330033	0.330935	0.330011	0.329678	0.32985	0.329121	0.329217	0.328877	0.331206	0.329437	0.328615	0.328446	0.330793	0.329657	0.331764	0.330772	0.331413	0.332459	0.332737	0.332783	0.332065	0.336341	0.336737	0.339323	0.340133	0.340568	0.341533	0.341553	0.344712	0.342035
1.64725	0.331726	0.329081	0.328509	0.327976	0.331029	0.328607	0.328331	0.327517	0.328872	0.327283	0.328697	0.328876	0.326343	0.32748	0.325973	0.326189	0.328432	0.326976	0.327693	0.326718	0.327495	0.32663	0.326787	0.326059	0.325627	0.325623	0.32536	0.327873	0.326616	0.325579	0.325263	0.327238	0.326293	0.328578	0.327328	0.327932	0.329327	0.329768	0.329622	0.32891	0.333081	0.33378	0.336374	0.336976	0.337322	0.338048	0.338012	0.340835	0.338408
1.64697	0.327223	0.324281	0.323881	0.323326	0.3264	0.323743	0.323275	0.322961	0.324219	0.322386	0.324013	0.323777	0.32178	0.323165	0.321413	0.321517	0.323832	0.322597	0.322843	0.322314	0.323206	0.321992	0.322155	0.321847	0.32097	0.320987	0.320762	0.323325	0.322041	0.3211	0.32063	0.322867	0.321973	0.324083	0.323066	0.32346	0.325106	0.325533	0.325644	0.324948	0.32905	0.329517	0.332534	0.332752	0.332967	0.333826	0.333494	0.336303	0.333469
1.64668	0.327088	0.324654	0.324035	0.323344	0.326135	0.323565	0.323535	0.322607	0.324493	0.322573	0.324186	0.323805	0.321899	0.323204	0.321584	0.321382	0.323667	0.322649	0.322618	0.322476	0.323	0.321932	0.321875	0.321717	0.320985	0.32142	0.320745	0.323396	0.321997	0.321285	0.320789	0.322875	0.32219	0.324296	0.323035	0.323825	0.325118	0.325547	0.32569	0.32521	0.329344	0.330098	0.332486	0.333015	0.333278	0.333618	0.333791	0.335995	0.333177
1.6464	0.327142	0.324454	0.324322	0.32343	0.326234	0.323651	0.323168	0.322519	0.323955	0.322735	0.324464	0.32412	0.322235	0.32322	0.321731	0.321683	0.324228	0.322798	0.3231	0.322694	0.323059	0.322114	0.322551	0.322175	0.321319	0.321354	0.320836	0.323586	0.322037	0.321211	0.32126	0.323208	0.322405	0.324567	0.323482	0.324304	0.325737	0.326103	0.326106	0.325999	0.330012	0.330382	0.333095	0.333455	0.333582	0.334003	0.333344	0.336078	0.333154
1.64612	0.324623	0.322364	0.321511	0.321218	0.324157	0.321329	0.321166	0.320595	0.322163	0.320196	0.3221	0.321783	0.319969	0.321115	0.31967	0.319445	0.321696	0.320408	0.321142	0.320673	0.321487	0.320061	0.32037	0.319836	0.319338	0.319203	0.31898	0.321413	0.320406	0.319209	0.319168	0.32136	0.320245	0.322897	0.321676	0.322357	0.323813	0.324333	0.324571	0.324326	0.328034	0.328539	0.331273	0.33153	0.331416	0.331761	0.33106	0.333633	0.330326
1.64584	0.323518	0.320964	0.320208	0.319982	0.322821	0.320275	0.319868	0.319446	0.320612	0.319073	0.320634	0.321163	0.318392	0.319912	0.318364	0.318377	0.320503	0.319502	0.319836	0.319259	0.319921	0.318894	0.318923	0.318621	0.318213	0.318234	0.317499	0.320618	0.31898	0.318013	0.317896	0.320288	0.319455	0.321909	0.320415	0.321616	0.322905	0.32342	0.323527	0.323319	0.327313	0.327675	0.330048	0.330495	0.330175	0.330384	0.329579	0.33168	0.32855
1.64555	0.322497	0.319457	0.319267	0.318675	0.321731	0.319605	0.318685	0.318079	0.319717	0.318078	0.319637	0.319635	0.317413	0.318824	0.317478	0.317261	0.319406	0.318324	0.318868	0.318308	0.319096	0.317844	0.317998	0.317788	0.316972	0.317344	0.316702	0.319333	0.317917	0.31738	0.316975	0.319261	0.318554	0.320499	0.319763	0.32076	0.322364	0.322624	0.322876	0.322802	0.326498	0.326904	0.329627	0.329552	0.329376	0.329486	0.328631	0.330679	0.327672
1.64527	0.319636	0.317416	0.317001	0.316497	0.319347	0.316838	0.316424	0.315752	0.31724	0.315859	0.317705	0.317359	0.315262	0.316429	0.315067	0.314781	0.317284	0.316235	0.31668	0.315801	0.316624	0.315635	0.315864	0.315162	0.314794	0.314913	0.314674	0.317246	0.315789	0.314629	0.314864	0.3171	0.316066	0.31859	0.317617	0.318383	0.320084	0.320714	0.321016	0.320565	0.324695	0.325067	0.327415	0.327278	0.326765	0.326749	0.325673	0.327965	0.324874
1.64499	0.320646	0.318251	0.317678	0.317394	0.320447	0.317541	0.317177	0.316666	0.318598	0.316655	0.318291	0.318129	0.316002	0.317581	0.315798	0.315728	0.317965	0.317047	0.317309	0.316841	0.317534	0.316657	0.316658	0.316076	0.315622	0.315663	0.315462	0.317812	0.31678	0.315866	0.315646	0.317897	0.317189	0.319712	0.318703	0.319757	0.321274	0.321723	0.321932	0.321987	0.325839	0.326125	0.328415	0.328171	0.327678	0.327273	0.326401	0.328484	0.32524
1.64471	0.3202	0.317528	0.317179	0.316368	0.31925	0.316739	0.316429	0.316162	0.317572	0.315748	0.317515	0.317276	0.315468	0.316595	0.315273	0.315239	0.317233	0.31633	0.316536	0.315901	0.316846	0.315973	0.315954	0.315757	0.314983	0.314975	0.314549	0.317297	0.316106	0.315489	0.315059	0.317539	0.316632	0.319217	0.318173	0.319336	0.320913	0.321563	0.321505	0.321241	0.325393	0.325844	0.327912	0.327479	0.326723	0.326643	0.325421	0.327405	0.324089
1.64442	0.315245	0.312415	0.312206	0.311659	0.314584	0.312045	0.311861	0.311068	0.312631	0.311249	0.312842	0.312821	0.310605	0.311858	0.310367	0.31046	0.312556	0.311487	0.311949	0.311532	0.312238	0.311078	0.311242	0.310947	0.310159	0.310277	0.310101	0.312566	0.311674	0.310635	0.310522	0.312704	0.311986	0.314472	0.313823	0.314879	0.316609	0.317035	0.317538	0.31713	0.320806	0.321194	0.322911	0.322675	0.321826	0.321517	0.320113	0.322334	0.318926
1.64414	0.31244	0.309949	0.30943	0.309302	0.311877	0.309815	0.309555	0.308903	0.310351	0.308676	0.310454	0.310058	0.307898	0.309576	0.308007	0.307752	0.310215	0.309017	0.309378	0.308678	0.30979	0.308783	0.309162	0.308663	0.307853	0.307947	0.3078	0.310317	0.309318	0.308316	0.308216	0.310523	0.309579	0.312334	0.311755	0.312835	0.314484	0.31508	0.31522	0.31545	0.318536	0.318533	0.320686	0.320112	0.319156	0.318626	0.317585	0.319654	0.316137
1.64386	0.310088	0.307874	0.307255	0.306779	0.309784	0.307371	0.307016	0.306297	0.307801	0.306036	0.308111	0.30793	0.30575	0.307022	0.305844	0.305395	0.307933	0.30683	0.307326	0.306712	0.307817	0.306456	0.306639	0.306233	0.305685	0.305816	0.305277	0.308188	0.306971	0.305918	0.305925	0.308334	0.307674	0.310075	0.309461	0.31077	0.31256	0.313068	0.313306	0.313041	0.316727	0.316364	0.31823	0.317829	0.316619	0.316197	0.314578	0.316835	0.313306
1.64358	0.309485	0.306863	0.306178	0.305924	0.308654	0.306568	0.306093	0.305416	0.306851	0.305229	0.307247	0.306837	0.305034	0.306456	0.305051	0.304829	0.30717	0.306174	0.306662	0.305692	0.306522	0.305612	0.305851	0.305711	0.304926	0.30515	0.30487	0.307032	0.306196	0.305396	0.305085	0.307954	0.307222	0.309475	0.308997	0.310265	0.31159	0.312485	0.312778	0.312389	0.315892	0.315877	0.317447	0.316496	0.315258	0.314706	0.313459	0.315249	0.312266
1.6433	0.30723	0.304988	0.304281	0.303881	0.30702	0.304591	0.304093	0.303779	0.304972	0.303687	0.305521	0.305254	0.30304	0.304275	0.303206	0.303149	0.30525	0.304411	0.3045	0.303899	0.304833	0.304215	0.303852	0.303678	0.303239	0.303294	0.303058	0.305648	0.304389	0.303737	0.303626	0.306234	0.305543	0.308182	0.30721	0.308373	0.310644	0.311199	0.311437	0.310877	0.314478	0.314113	0.315446	0.314552	0.313441	0.312983	0.311181	0.313444	0.310113
1.64301	0.308869	0.306018	0.305671	0.305152	0.308113	0.305625	0.305743	0.304943	0.306415	0.304709	0.306678	0.306827	0.304534	0.305681	0.304342	0.304646	0.3064	0.30551	0.306109	0.305168	0.306194	0.305216	0.305608	0.305386	0.304439	0.304811	0.304083	0.307173	0.305956	0.305295	0.305164	0.307778	0.307154	0.309654	0.309034	0.310381	0.312305	0.312601	0.312916	0.312388	0.31593	0.315376	0.316646	0.315549	0.31437	0.313526	0.312228	0.314065	0.310953
1.64273	0.30437	0.30194	0.301733	0.301219	0.304157	0.301742	0.301552	0.300923	0.302689	0.301082	0.302582	0.302307	0.300791	0.301645	0.300608	0.300112	0.302676	0.301532	0.302004	0.301418	0.302241	0.3014	0.301539	0.300915	0.300679	0.300621	0.3005	0.303324	0.30211	0.301231	0.301287	0.303998	0.303496	0.305754	0.305131	0.306537	0.308532	0.309143	0.309026	0.308651	0.311533	0.311269	0.312411	0.311196	0.309884	0.309162	0.307965	0.309621	0.306419
1.64245	0.307644	0.305267	0.305165	0.304408	0.307458	0.304901	0.304586	0.304041	0.305837	0.304021	0.305988	0.30566	0.303746	0.304938	0.303908	0.303709	0.30588	0.304835	0.305256	0.304823	0.305408	0.304701	0.304962	0.304435	0.304201	0.304242	0.30372	0.306702	0.305514	0.304749	0.304749	0.307282	0.306621	0.309376	0.309153	0.30993	0.312189	0.312691	0.312559	0.311884	0.315231	0.314547	0.315608	0.314405	0.31265	0.312203	0.310813	0.312559	0.30945
1.64217	0.306342	0.303726	0.303406	0.302854	0.305707	0.303263	0.302845	0.302588	0.304078	0.302464	0.304312	0.304185	0.302463	0.30385	0.30207	0.302211	0.304425	0.303202	0.303727	0.303127	0.304233	0.303072	0.303449	0.303001	0.302484	0.302752	0.302355	0.305033	0.303784	0.303141	0.303016	0.305954	0.305531	0.308277	0.307711	0.308967	0.310774	0.311448	0.311366	0.310543	0.313595	0.312524	0.313854	0.312444	0.311233	0.310095	0.30888	0.310495	0.307288
1.64189	0.303147	0.300525	0.299998	0.299544	0.302568	0.299876	0.300128	0.299293	0.300972	0.299573	0.30101	0.300885	0.298859	0.30013	0.299042	0.29852	0.301373	0.300247	0.300538	0.299929	0.300833	0.300026	0.300351	0.299814	0.299319	0.299593	0.299273	0.302021	0.300982	0.300428	0.300202	0.30307	0.302512	0.305381	0.304648	0.305986	0.30781	0.308353	0.308493	0.30743	0.310056	0.309215	0.309969	0.308797	0.307467	0.306677	0.304944	0.30685	0.304226
1.64161	0.30158	0.299221	0.298995	0.298627	0.301519	0.299029	0.298597	0.297828	0.299774	0.298236	0.299944	0.299962	0.297617	0.299233	0.297907	0.297658	0.300067	0.29905	0.299114	0.298686	0.299414	0.298775	0.299264	0.298733	0.298356	0.298337	0.298177	0.300797	0.299895	0.299086	0.299298	0.302091	0.301729	0.304242	0.304226	0.305054	0.30664	0.307582	0.307133	0.306009	0.308919	0.307919	0.308597	0.307393	0.305566	0.305052	0.303411	0.305408	0.302437
1.64133	0.304629	0.302251	0.301964	0.301632	0.304508	0.30188	0.301846	0.301109	0.302972	0.301096	0.303177	0.302895	0.300851	0.302214	0.301205	0.300714	0.303116	0.301996	0.302666	0.301902	0.302935	0.301782	0.301987	0.3017	0.301326	0.301622	0.301394	0.303908	0.303011	0.302518	0.302721	0.30541	0.304909	0.307803	0.307578	0.308584	0.310041	0.310798	0.310255	0.308954	0.311737	0.310659	0.311206	0.310194	0.308618	0.307513	0.306403	0.308336	0.305087
1.64105	0.300231	0.29775	0.297615	0.296951	0.299948	0.29757	0.297546	0.296664	0.298494	0.296863	0.298507	0.298601	0.29627	0.297916	0.296242	0.296404	0.29836	0.29749	0.297832	0.29745	0.298159	0.297481	0.297806	0.297414	0.297168	0.297261	0.297104	0.29991	0.298978	0.298311	0.298792	0.301064	0.300901	0.303725	0.303209	0.304228	0.306095	0.306229	0.305883	0.304493	0.307033	0.305819	0.306476	0.305067	0.303806	0.302736	0.301637	0.303224	0.300304
1.64077	0.300844	0.29837	0.297969	0.297619	0.30041	0.2979	0.297934	0.297233	0.298916	0.297241	0.299222	0.298681	0.297094	0.298186	0.296672	0.297029	0.299358	0.298059	0.29853	0.298207	0.298833	0.298125	0.298229	0.297824	0.297567	0.297583	0.297753	0.300349	0.299473	0.299121	0.298932	0.301802	0.301456	0.304082	0.303999	0.305195	0.306869	0.306945	0.306279	0.305041	0.307535	0.305932	0.306802	0.305185	0.303508	0.302976	0.301526	0.303475	0.300724
1.64048	0.29915	0.296506	0.295853	0.295632	0.298636	0.296389	0.296073	0.295705	0.297142	0.295591	0.297433	0.297324	0.295315	0.296476	0.295223	0.295098	0.297208	0.296296	0.297002	0.296183	0.297172	0.29616	0.296362	0.296119	0.295705	0.296127	0.295836	0.298549	0.29811	0.297377	0.297415	0.300447	0.300113	0.30276	0.302317	0.303775	0.305003	0.305347	0.304373	0.303179	0.305302	0.303902	0.304693	0.303141	0.301544	0.300764	0.299373	0.301475	0.298653
1.6402	0.296187	0.293926	0.29332	0.292678	0.295845	0.293471	0.293271	0.292707	0.294088	0.292497	0.294305	0.294523	0.292257	0.29353	0.292311	0.292143	0.294668	0.293553	0.293828	0.293548	0.294349	0.293649	0.29363	0.293402	0.292969	0.293417	0.293247	0.296116	0.29542	0.29491	0.294714	0.297716	0.297357	0.300553	0.299974	0.300847	0.302383	0.302104	0.301527	0.300023	0.302142	0.300768	0.301433	0.299978	0.29863	0.297384	0.296438	0.298269	0.29544
1.63992	0.295421	0.292761	0.292585	0.292229	0.295119	0.292875	0.292257	0.291948	0.293726	0.292028	0.294042	0.293941	0.291616	0.293077	0.291811	0.291647	0.293966	0.293116	0.293588	0.293085	0.293753	0.292924	0.293214	0.292869	0.292389	0.292696	0.292856	0.29534	0.294851	0.294582	0.294795	0.297714	0.297136	0.300018	0.299813	0.300447	0.301666	0.301764	0.300781	0.299104	0.301234	0.299738	0.30049	0.299154	0.297254	0.29659	0.295341	0.297609	0.294569
1.63964	0.292252	0.289706	0.289194	0.288568	0.291652	0.289419	0.289231	0.288604	0.290011	0.288556	0.290356	0.290222	0.288093	0.28951	0.288331	0.288089	0.29033	0.289592	0.289821	0.289434	0.29048	0.289665	0.289919	0.28949	0.289242	0.289639	0.289417	0.29237	0.291572	0.291202	0.291502	0.294124	0.29417	0.297064	0.296146	0.297331	0.298731	0.298225	0.297349	0.295546	0.297538	0.295938	0.296684	0.294999	0.293531	0.292999	0.291864	0.293924	0.290888
1.63936	0.296832	0.294179	0.29411	0.293568	0.296358	0.293934	0.293738	0.293239	0.294806	0.293257	0.295135	0.294838	0.293061	0.294156	0.292876	0.292814	0.29523	0.294205	0.294737	0.294006	0.29513	0.294249	0.294507	0.294505	0.294092	0.294101	0.294284	0.297197	0.296605	0.296086	0.296428	0.299197	0.299057	0.301771	0.301166	0.30218	0.303174	0.302857	0.301783	0.299743	0.301708	0.300064	0.300692	0.299251	0.297918	0.297672	0.296168	0.298274	0.295598
1.63908	0.298663	0.296438	0.295688	0.29522	0.298163	0.296086	0.295888	0.295134	0.296556	0.295193	0.297361	0.296942	0.294992	0.296502	0.295146	0.294995	0.297465	0.29644	0.296772	0.296188	0.297245	0.296398	0.296692	0.296541	0.296138	0.29666	0.296153	0.299782	0.298636	0.298523	0.29893	0.30154	0.301563	0.304156	0.303728	0.3044	0.3052	0.304822	0.303673	0.30173	0.303137	0.302312	0.30267	0.301342	0.299777	0.299053	0.297719	0.299927	0.297304
1.6388	0.296695	0.294434	0.29394	0.293623	0.296667	0.294346	0.293921	0.293145	0.295061	0.293854	0.295342	0.295462	0.293016	0.29446	0.293422	0.293329	0.295504	0.294582	0.295194	0.294697	0.295574	0.29451	0.294987	0.294528	0.29453	0.294798	0.29479	0.297977	0.296992	0.296909	0.297246	0.300059	0.29974	0.302509	0.301945	0.302296	0.303339	0.303109	0.301282	0.299583	0.301548	0.299766	0.300472	0.298677	0.297919	0.296861	0.295584	0.297933	0.295212
1.63852	0.296812	0.294334	0.293941	0.293653	0.296577	0.294303	0.294256	0.293692	0.295391	0.293974	0.295277	0.295247	0.293533	0.294729	0.29352	0.293347	0.29569	0.294654	0.294967	0.294438	0.295777	0.294882	0.295327	0.295353	0.294857	0.294935	0.294811	0.298068	0.297666	0.297018	0.297584	0.300479	0.300133	0.303217	0.302235	0.302682	0.303391	0.302789	0.301179	0.299225	0.301055	0.299465	0.300042	0.298898	0.297272	0.296838	0.295782	0.297734	0.294959
1.63824	0.295533	0.293028	0.292612	0.292382	0.295101	0.292881	0.292701	0.292291	0.29371	0.292099	0.293965	0.293832	0.291859	0.293229	0.292106	0.291921	0.294274	0.293251	0.293734	0.293152	0.294213	0.293332	0.293984	0.293525	0.293195	0.293875	0.294035	0.296877	0.296315	0.295817	0.296347	0.299388	0.29886	0.301602	0.300881	0.301138	0.301805	0.301142	0.299554	0.297523	0.299313	0.297849	0.298421	0.29693	0.295522	0.295147	0.293993	0.296167	0.293557
1.63796	0.291641	0.289279	0.288965	0.288687	0.291541	0.289219	0.28908	0.288333	0.290073	0.28848	0.29047	0.290129	0.288348	0.289378	0.288445	0.288008	0.290321	0.289639	0.290058	0.289218	0.290686	0.289435	0.290345	0.289977	0.289715	0.290167	0.290388	0.293418	0.292755	0.29252	0.293233	0.295889	0.295653	0.297846	0.297159	0.297438	0.297798	0.297283	0.295469	0.293389	0.295105	0.293722	0.294637	0.293097	0.291618	0.291374	0.289857	0.292382	0.2899
1.63768	0.29367	0.291286	0.291128	0.290702	0.293807	0.291446	0.291242	0.290378	0.292253	0.290354	0.292351	0.292394	0.290542	0.291747	0.290253	0.290474	0.292493	0.291491	0.292401	0.29183	0.293066	0.291998	0.292307	0.291949	0.292103	0.29231	0.292472	0.295538	0.294959	0.295012	0.295436	0.298277	0.298071	0.300418	0.299377	0.299406	0.300058	0.299038	0.297226	0.295241	0.296969	0.296091	0.296464	0.294843	0.293694	0.293298	0.292015	0.294517	0.291985
1.6374	0.288056	0.285375	0.285114	0.284753	0.287669	0.285423	0.285507	0.284491	0.286402	0.285028	0.28621	0.286376	0.2845	0.285876	0.284467	0.284405	0.286553	0.285739	0.286212	0.285878	0.286945	0.285924	0.286592	0.286439	0.286263	0.286634	0.286863	0.289806	0.289364	0.289213	0.289645	0.292481	0.292011	0.294238	0.293085	0.293404	0.293596	0.292777	0.290848	0.288885	0.290898	0.289275	0.290002	0.288643	0.287609	0.286954	0.285778	0.288052	0.285904
1.63712	0.291735	0.289073	0.288372	0.288372	0.291168	0.289248	0.28864	0.288014	0.289556	0.288145	0.289907	0.289782	0.287981	0.289101	0.287903	0.287812	0.290175	0.289187	0.289643	0.289322	0.290342	0.289795	0.289972	0.289594	0.289666	0.290286	0.290728	0.29382	0.293397	0.292902	0.293512	0.296146	0.295321	0.297684	0.296722	0.296687	0.297048	0.295835	0.29419	0.292474	0.294126	0.292482	0.293147	0.292062	0.290831	0.290099	0.289256	0.291607	0.288808
1.63684	0.287617	0.284999	0.284677	0.284348	0.287176	0.284994	0.284915	0.284365	0.285908	0.28427	0.286248	0.285912	0.284023	0.285288	0.283956	0.284056	0.286479	0.285139	0.285885	0.285419	0.286291	0.285898	0.286452	0.286149	0.286024	0.286715	0.287053	0.290056	0.289595	0.28939	0.289693	0.292513	0.29174	0.294126	0.292868	0.292679	0.292917	0.291767	0.290132	0.287789	0.290025	0.288361	0.289038	0.28774	0.286628	0.28622	0.284863	0.287323	0.284834
1.63656	0.289897	0.287506	0.287036	0.28665	0.289724	0.287236	0.287313	0.286807	0.288064	0.286457	0.288518	0.288606	0.286621	0.287631	0.286369	0.286572	0.289106	0.28798	0.28859	0.288145	0.288977	0.288495	0.288651	0.288895	0.288583	0.289284	0.289311	0.292968	0.292002	0.291793	0.29202	0.295177	0.294496	0.296331	0.294985	0.295006	0.294843	0.29387	0.292469	0.289986	0.291762	0.29064	0.291453	0.289935	0.288957	0.288437	0.287168	0.289628	0.287411
1.63629	0.289626	0.287076	0.286752	0.286368	0.289438	0.287037	0.287081	0.28629	0.287725	0.286195	0.288469	0.288097	0.286158	0.287191	0.286204	0.286052	0.288295	0.287398	0.288081	0.287693	0.288796	0.28807	0.288623	0.288319	0.288539	0.288947	0.289591	0.292603	0.292125	0.29166	0.292261	0.29502	0.294016	0.295975	0.294702	0.294099	0.294397	0.293324	0.291357	0.289623	0.290943	0.290028	0.290681	0.289128	0.288129	0.287658	0.28672	0.289091	0.286588
1.63601	0.289287	0.287011	0.286214	0.286	0.28898	0.28676	0.286957	0.286258	0.287693	0.286087	0.287764	0.287714	0.285874	0.287435	0.285944	0.285572	0.28801	0.287384	0.287728	0.287398	0.288322	0.288181	0.288393	0.288363	0.28853	0.289089	0.289535	0.292573	0.292168	0.291627	0.292337	0.294633	0.294073	0.295736	0.293892	0.293822	0.293826	0.292838	0.291279	0.288746	0.290951	0.28917	0.289957	0.289061	0.287845	0.287388	0.286578	0.288773	0.286232
1.63573	0.291188	0.288616	0.288284	0.287893	0.291033	0.288644	0.288674	0.287881	0.289489	0.287868	0.28966	0.289691	0.287838	0.289153	0.28763	0.287782	0.290123	0.288993	0.289861	0.289335	0.290717	0.289659	0.290537	0.290511	0.290174	0.291138	0.291151	0.294705	0.293994	0.293869	0.29433	0.296673	0.295681	0.297318	0.29565	0.295124	0.295764	0.294555	0.292498	0.290464	0.292147	0.291001	0.292004	0.290446	0.289435	0.288858	0.288075	0.290665	0.288016
1.63545	0.289631	0.28708	0.286896	0.286387	0.289479	0.286817	0.287206	0.286426	0.287812	0.286263	0.288341	0.288317	0.286042	0.287355	0.286313	0.286044	0.288713	0.287768	0.288299	0.287937	0.289091	0.288377	0.288933	0.288879	0.289388	0.289944	0.290144	0.293327	0.292753	0.292432	0.29281	0.295287	0.294099	0.295905	0.294056	0.293264	0.293223	0.292436	0.290723	0.288533	0.290416	0.289206	0.290075	0.288878	0.287801	0.287313	0.286674	0.288928	0.286401
1.63517	0.28807	0.285981	0.285096	0.285166	0.287959	0.285546	0.285351	0.284908	0.286824	0.285046	0.286629	0.28681	0.284575	0.285921	0.285085	0.284824	0.286992	0.286385	0.287054	0.286291	0.287667	0.287286	0.287445	0.287663	0.288048	0.288619	0.288623	0.292201	0.291741	0.291345	0.29133	0.293902	0.292601	0.29424	0.292534	0.291743	0.29158	0.29066	0.288801	0.286926	0.289074	0.287588	0.288442	0.287544	0.286155	0.285875	0.285125	0.287364	0.284585
1.63489	0.287087	0.284774	0.284453	0.283869	0.286644	0.284385	0.284216	0.28382	0.285589	0.283889	0.285936	0.285626	0.283442	0.285184	0.283734	0.283637	0.286322	0.285189	0.286295	0.285622	0.286902	0.286027	0.286771	0.286993	0.286784	0.287845	0.28821	0.291224	0.291001	0.29038	0.290231	0.292832	0.291273	0.292709	0.291174	0.290698	0.290214	0.289306	0.287617	0.285776	0.287563	0.286319	0.287388	0.286314	0.284771	0.284482	0.283764	0.286138	0.283318
1.63461	0.290673	0.288081	0.287853	0.287444	0.290321	0.28791	0.288057	0.28741	0.288903	0.287192	0.289283	0.289112	0.287259	0.288359	0.287565	0.286959	0.289707	0.288824	0.289629	0.289242	0.290231	0.289908	0.290377	0.290478	0.290497	0.291448	0.291814	0.294959	0.294145	0.293915	0.294026	0.295955	0.294442	0.295996	0.294013	0.293675	0.293607	0.292442	0.290859	0.289108	0.290895	0.289824	0.290423	0.289343	0.288152	0.287901	0.287199	0.289386	0.286862
1.63433	0.289818	0.287362	0.286808	0.286491	0.289414	0.287323	0.286819	0.286577	0.288068	0.286535	0.288542	0.28838	0.286247	0.287777	0.286276	0.286421	0.288919	0.288158	0.288594	0.288689	0.289481	0.289368	0.28974	0.289855	0.290171	0.290689	0.291312	0.294452	0.293656	0.293311	0.293249	0.295188	0.293761	0.295086	0.293113	0.2924	0.292555	0.29139	0.289911	0.287785	0.290079	0.288218	0.289474	0.288608	0.287196	0.287113	0.28621	0.288636	0.286244
1.63405	0.285269	0.283127	0.282432	0.28209	0.28506	0.282925	0.282873	0.282043	0.283391	0.282077	0.284062	0.2839	0.28204	0.283499	0.282253	0.282113	0.284524	0.283688	0.28432	0.2842	0.285304	0.2847	0.285238	0.285583	0.28585	0.28665	0.286847	0.290084	0.289295	0.288574	0.288861	0.290443	0.289112	0.290404	0.288425	0.287732	0.287873	0.286725	0.285086	0.283419	0.285054	0.284108	0.285017	0.283991	0.282598	0.282571	0.281808	0.284406	0.281466
1.63378	0.286391	0.284208	0.28371	0.283307	0.286271	0.283975	0.283755	0.283302	0.284728	0.283133	0.285306	0.285207	0.283214	0.284671	0.283098	0.283348	0.285895	0.285134	0.285673	0.285135	0.286413	0.286064	0.286951	0.28673	0.287047	0.287836	0.28818	0.291494	0.290578	0.289906	0.289549	0.291493	0.289919	0.29117	0.289102	0.288692	0.288407	0.287449	0.286147	0.284158	0.286108	0.285014	0.286153	0.284923	0.28363	0.283454	0.282844	0.285133	0.282825
1.6335	0.286527	0.284159	0.283492	0.283471	0.286272	0.28394	0.283809	0.283389	0.284875	0.283344	0.28519	0.285286	0.283132	0.284666	0.283433	0.283439	0.285929	0.28502	0.285829	0.285627	0.286596	0.286291	0.286795	0.287264	0.287565	0.28833	0.288634	0.291557	0.290568	0.289902	0.289651	0.291364	0.289708	0.291306	0.288935	0.288263	0.288284	0.28741	0.285799	0.2841	0.285847	0.284892	0.28564	0.284697	0.28348	0.283411	0.282717	0.285365	0.282728
1.63322	0.285994	0.283682	0.283095	0.283045	0.285844	0.283548	0.283251	0.28286	0.284555	0.283145	0.284839	0.28466	0.282656	0.284329	0.283056	0.283181	0.285593	0.284784	0.285571	0.285258	0.286415	0.285827	0.286649	0.286769	0.28739	0.287992	0.28821	0.291207	0.290328	0.289296	0.288753	0.290496	0.288943	0.290153	0.288141	0.287997	0.287715	0.28653	0.285167	0.283337	0.285401	0.284225	0.284859	0.284485	0.283209	0.283005	0.281953	0.284625	0.282032
1.63294	0.282551	0.280058	0.279342	0.279287	0.282147	0.279751	0.279798	0.278919	0.280686	0.279033	0.281234	0.281256	0.279232	0.28063	0.279541	0.279175	0.281875	0.280866	0.281948	0.281584	0.283046	0.282461	0.283411	0.283406	0.283865	0.284529	0.284855	0.287841	0.286597	0.285921	0.28493	0.286961	0.285121	0.286029	0.28411	0.283562	0.283697	0.282858	0.281379	0.279447	0.281507	0.280374	0.281471	0.280657	0.27925	0.279292	0.278423	0.280771	0.278417
1.63266	0.282991	0.280627	0.280137	0.280121	0.282775	0.280762	0.280541	0.279864	0.281536	0.279665	0.282008	0.281788	0.280114	0.281325	0.2801	0.280007	0.282702	0.281974	0.282912	0.282327	0.283888	0.28324	0.284335	0.284571	0.284687	0.285429	0.285723	0.288736	0.287392	0.286303	0.285687	0.287377	0.285638	0.286685	0.284869	0.284426	0.284181	0.283308	0.282088	0.279839	0.282334	0.281176	0.282292	0.281124	0.280241	0.280121	0.279296	0.281468	0.278883
1.63239	0.282298	0.279925	0.279652	0.279363	0.282326	0.279848	0.279697	0.279528	0.280751	0.279053	0.28118	0.281281	0.279214	0.280653	0.279669	0.279583	0.281975	0.281511	0.282304	0.282085	0.283274	0.2831	0.283827	0.284197	0.284318	0.284809	0.28539	0.288056	0.28678	0.285617	0.284922	0.286259	0.284751	0.285803	0.283732	0.283268	0.283321	0.282621	0.281017	0.279207	0.281329	0.28047	0.281479	0.280526	0.279424	0.278965	0.278574	0.280661	0.278295
1.63211	0.287729	0.285399	0.284965	0.28474	0.287857	0.285285	0.285055	0.284418	0.286223	0.284859	0.286906	0.28668	0.284543	0.286045	0.28463	0.285126	0.287579	0.287046	0.288057	0.287643	0.288775	0.288367	0.289597	0.289727	0.289839	0.290791	0.290816	0.293574	0.292288	0.291035	0.290215	0.29171	0.28947	0.290768	0.28922	0.288452	0.288469	0.287861	0.286396	0.284617	0.286755	0.285706	0.286636	0.285728	0.284682	0.284561	0.283716	0.28616	0.283775
1.63183	0.285005	0.282615	0.282094	0.281933	0.284886	0.282307	0.282452	0.281655	0.283387	0.282012	0.283959	0.284024	0.281867	0.283628	0.282172	0.282212	0.284966	0.284057	0.285296	0.284775	0.286198	0.286009	0.286984	0.287123	0.287336	0.287818	0.287916	0.290486	0.289115	0.287851	0.287198	0.288197	0.286518	0.287906	0.285846	0.285344	0.285863	0.28456	0.283446	0.281251	0.283788	0.282959	0.283727	0.282708	0.281947	0.281407	0.280443	0.283324	0.281126
1.63155	0.285633	0.283254	0.282918	0.28266	0.285552	0.28308	0.283046	0.282731	0.284177	0.28258	0.284626	0.28453	0.282895	0.284275	0.283324	0.283274	0.285821	0.285272	0.286099	0.285877	0.287173	0.286986	0.287449	0.288057	0.287961	0.288889	0.288573	0.291274	0.289846	0.288332	0.287556	0.288898	0.286889	0.288312	0.286451	0.285698	0.286254	0.28511	0.283995	0.282076	0.284258	0.283278	0.284539	0.283304	0.282275	0.282021	0.281702	0.284121	0.281504
1.63128	0.286222	0.283472	0.283558	0.283247	0.286093	0.283807	0.283601	0.283088	0.284868	0.282922	0.285311	0.284828	0.282972	0.284669	0.284011	0.283651	0.286409	0.285363	0.286579	0.286282	0.287778	0.287398	0.288343	0.288648	0.288706	0.289234	0.28916	0.291871	0.290335	0.28855	0.287699	0.288981	0.287265	0.288393	0.286564	0.285879	0.285936	0.285588	0.284197	0.282198	0.284652	0.283548	0.284502	0.283802	0.282738	0.28268	0.281901	0.284428	0.281848
1.631	0.28592	0.2837	0.283108	0.282771	0.285871	0.28336	0.28343	0.28294	0.28442	0.282759	0.284808	0.285015	0.283279	0.284531	0.28326	0.283493	0.286135	0.285551	0.286733	0.286507	0.288097	0.28774	0.288323	0.288778	0.288776	0.289369	0.288814	0.291658	0.289824	0.288409	0.287243	0.288785	0.287028	0.288053	0.286218	0.285774	0.285926	0.2852	0.284081	0.282141	0.28428	0.283466	0.284572	0.283589	0.282766	0.282609	0.28153	0.284291	0.282005
1.63072	0.285739	0.283267	0.282915	0.282582	0.285869	0.283469	0.283425	0.28259	0.284458	0.28295	0.284742	0.284664	0.283109	0.284443	0.28334	0.283659	0.286202	0.285756	0.286625	0.286465	0.287883	0.287472	0.288254	0.288657	0.288865	0.289071	0.288692	0.291472	0.28954	0.287995	0.286944	0.288375	0.286104	0.287715	0.285815	0.285358	0.285763	0.284644	0.283113	0.281678	0.284042	0.283333	0.284277	0.283374	0.282344	0.282337	0.281544	0.284211	0.281708
1.63044	0.288572	0.286283	0.285393	0.285654	0.288204	0.286025	0.286038	0.285453	0.28694	0.285478	0.287561	0.287758	0.285581	0.287308	0.28643	0.286187	0.288876	0.288589	0.289096	0.289309	0.291102	0.290323	0.291283	0.291661	0.29155	0.291682	0.291307	0.293751	0.292059	0.290555	0.289262	0.290796	0.28875	0.290236	0.288183	0.287577	0.288195	0.287258	0.286113	0.284281	0.286592	0.285575	0.286901	0.286023	0.28499	0.284857	0.284311	0.286848	0.284454
1.63017	0.288314	0.285946	0.285753	0.285371	0.288288	0.286012	0.285567	0.285472	0.28691	0.285758	0.287586	0.287541	0.285469	0.287158	0.286066	0.286391	0.288795	0.288247	0.289431	0.289376	0.290772	0.290626	0.291471	0.291319	0.291426	0.291454	0.291211	0.293671	0.291722	0.290221	0.289044	0.290384	0.288449	0.289483	0.28774	0.287371	0.288112	0.287239	0.28606	0.283997	0.286528	0.285899	0.286744	0.28605	0.28495	0.284544	0.283909	0.286642	0.283837
1.62989	0.282691	0.279944	0.279481	0.279257	0.282215	0.28021	0.280088	0.279426	0.281202	0.279879	0.281901	0.281635	0.279672	0.28136	0.28041	0.280598	0.283072	0.282523	0.283588	0.28374	0.285037	0.285081	0.285601	0.285675	0.285355	0.285861	0.285247	0.287255	0.285401	0.283431	0.282632	0.28407	0.28244	0.283545	0.28216	0.281327	0.281866	0.28129	0.279976	0.278477	0.280759	0.279467	0.28062	0.280014	0.278807	0.279042	0.278021	0.280774	0.27848
1.62961	0.279749	0.277488	0.276811	0.276607	0.279648	0.277542	0.277591	0.276536	0.278293	0.276887	0.279146	0.278753	0.276933	0.278653	0.277786	0.2779	0.280634	0.279968	0.280947	0.28112	0.282558	0.282412	0.282957	0.283093	0.282897	0.282828	0.282265	0.2844	0.282524	0.280645	0.279697	0.281121	0.279194	0.280711	0.278726	0.278559	0.279036	0.278301	0.277047	0.275083	0.277838	0.276787	0.278008	0.277219	0.275987	0.276265	0.275132	0.277684	0.275438
1.62934	0.276859	0.274599	0.274246	0.274196	0.277163	0.274892	0.274607	0.274077	0.275651	0.274065	0.276198	0.276434	0.274683	0.276191	0.275449	0.275319	0.278046	0.277468	0.27833	0.278587	0.280112	0.279786	0.280777	0.280099	0.280172	0.279885	0.279613	0.281596	0.279747	0.277624	0.277017	0.278221	0.276495	0.277972	0.276189	0.275716	0.275996	0.275583	0.274349	0.272537	0.274916	0.274381	0.275161	0.274331	0.273605	0.273218	0.272748	0.275264	0.272694
1.62906	0.26994	0.267577	0.267466	0.267128	0.270075	0.267719	0.267816	0.267009	0.268911	0.267384	0.269509	0.269622	0.267705	0.269415	0.268418	0.26853	0.271177	0.27095	0.272144	0.271811	0.273251	0.272731	0.273667	0.273791	0.272899	0.27321	0.272386	0.274389	0.272255	0.270581	0.269654	0.271155	0.269322	0.270726	0.268816	0.268605	0.269073	0.268366	0.267597	0.265362	0.268115	0.267287	0.268386	0.26747	0.266587	0.266303	0.265393	0.268327	0.266069
1.62878	0.269474	0.267434	0.266745	0.266933	0.269778	0.26737	0.266976	0.266867	0.268713	0.267084	0.269073	0.269259	0.267355	0.269163	0.267908	0.267958	0.271062	0.270762	0.271577	0.271593	0.273397	0.272775	0.273185	0.273274	0.272629	0.272541	0.271863	0.273827	0.271906	0.269827	0.26903	0.270496	0.268658	0.270282	0.268318	0.268033	0.268571	0.267973	0.266618	0.265192	0.267518	0.266317	0.267728	0.267135	0.266139	0.265857	0.265293	0.267885	0.265247
1.62851	0.267993	0.2653	0.264964	0.264762	0.267968	0.265639	0.265817	0.265026	0.266857	0.265173	0.267266	0.267539	0.265762	0.267137	0.26633	0.26657	0.269232	0.269069	0.270093	0.270003	0.271217	0.270961	0.271705	0.27158	0.270849	0.270567	0.269864	0.271695	0.269749	0.26803	0.266823	0.268319	0.266675	0.268117	0.266594	0.26632	0.266522	0.26603	0.264648	0.26342	0.265534	0.264543	0.265962	0.265135	0.264412	0.263964	0.263434	0.265794	0.263564
1.62823	0.268451	0.266008	0.265427	0.265435	0.268335	0.265911	0.26595	0.265401	0.267052	0.265687	0.267693	0.26784	0.265945	0.267834	0.267154	0.267019	0.270264	0.269365	0.270677	0.270805	0.272289	0.271718	0.272022	0.272169	0.271141	0.271114	0.270121	0.271912	0.269792	0.26802	0.267332	0.268684	0.267028	0.268565	0.267055	0.266409	0.266903	0.266569	0.265273	0.263806	0.265867	0.265388	0.26677	0.265598	0.264533	0.264479	0.263774	0.266499	0.263905
1.62795	0.267063	0.265089	0.264428	0.264365	0.267271	0.265109	0.264787	0.26438	0.266049	0.26473	0.266718	0.266692	0.265281	0.266885	0.266039	0.266229	0.269093	0.268644	0.269698	0.269883	0.271172	0.270743	0.270991	0.270772	0.270006	0.269619	0.268842	0.27038	0.268483	0.266519	0.265763	0.267221	0.265591	0.267275	0.265592	0.265349	0.265758	0.265172	0.264135	0.262593	0.264639	0.263749	0.265114	0.264361	0.263475	0.263425	0.262739	0.264899	0.262833
1.62768	0.26583	0.26353	0.263115	0.26295	0.265795	0.263693	0.263445	0.262664	0.264738	0.263295	0.265479	0.265443	0.264084	0.265258	0.264842	0.265064	0.268103	0.26707	0.268311	0.268359	0.270124	0.269396	0.269628	0.269485	0.268353	0.267995	0.267014	0.268851	0.266668	0.264946	0.264502	0.265756	0.264252	0.265517	0.263933	0.263778	0.26449	0.263732	0.262533	0.261098	0.263372	0.262393	0.263911	0.262994	0.262151	0.261821	0.261168	0.264062	0.261418
1.6274	0.264105	0.261544	0.261343	0.261043	0.264065	0.261727	0.261893	0.261025	0.262848	0.261592	0.263656	0.263773	0.261916	0.263851	0.262955	0.263214	0.266256	0.265866	0.266715	0.266856	0.268564	0.267689	0.267898	0.26729	0.26636	0.2661	0.26503	0.266878	0.264733	0.262898	0.26236	0.263768	0.262095	0.263545	0.261845	0.262167	0.262235	0.261664	0.260674	0.259018	0.261614	0.260707	0.261594	0.261238	0.260447	0.260116	0.259458	0.261815	0.259526
1.62712	0.26959	0.266948	0.266864	0.266825	0.269794	0.267618	0.267282	0.266902	0.268446	0.267164	0.269467	0.26939	0.267939	0.26931	0.268768	0.269031	0.271748	0.271383	0.272645	0.272688	0.273791	0.273242	0.27328	0.272724	0.271832	0.271238	0.270331	0.271902	0.270225	0.268453	0.267638	0.26918	0.267546	0.269231	0.267699	0.267254	0.267966	0.267275	0.266438	0.264526	0.26689	0.266213	0.267427	0.266542	0.265784	0.265835	0.265066	0.267744	0.26523
1.62685	0.271858	0.269568	0.269011	0.269245	0.272248	0.269598	0.269878	0.269101	0.270929	0.269662	0.271914	0.271917	0.270053	0.272027	0.270972	0.271498	0.274487	0.273927	0.275158	0.275046	0.276209	0.275591	0.275589	0.274655	0.273697	0.27329	0.27214	0.274185	0.27227	0.270576	0.26961	0.271146	0.269786	0.27117	0.269728	0.269491	0.27017	0.269888	0.268596	0.266816	0.269291	0.268642	0.26963	0.268828	0.268027	0.268011	0.267331	0.269894	0.267559
1.62657	0.271335	0.269008	0.268677	0.268676	0.271572	0.269334	0.269127	0.268737	0.270662	0.269215	0.271213	0.271386	0.269905	0.271785	0.27081	0.271242	0.274055	0.273551	0.275048	0.274772	0.275828	0.275262	0.275209	0.274285	0.273029	0.272678	0.271562	0.273281	0.271629	0.269934	0.269002	0.270722	0.269232	0.270993	0.269025	0.26883	0.269482	0.268919	0.268015	0.266354	0.268853	0.26781	0.269372	0.268532	0.267846	0.267602	0.267024	0.269247	0.267145
1.6263	0.276621	0.274252	0.273795	0.273643	0.276665	0.274475	0.274721	0.274104	0.275587	0.274494	0.276775	0.27655	0.275421	0.276764	0.276216	0.276614	0.279456	0.279033	0.280304	0.280186	0.280917	0.280153	0.280295	0.27925	0.278224	0.277651	0.276708	0.278287	0.276411	0.275069	0.274086	0.275917	0.274239	0.275667	0.274306	0.274381	0.274524	0.274067	0.273046	0.271666	0.273773	0.273304	0.274175	0.273481	0.272705	0.272747	0.271853	0.274642	0.272265
1.62602	0.271996	0.269946	0.269698	0.269333	0.27254	0.27034	0.270381	0.269671	0.271851	0.270541	0.272638	0.272484	0.270875	0.272878	0.272342	0.272571	0.275477	0.274945	0.276115	0.27579	0.276986	0.275987	0.275916	0.274787	0.273661	0.273244	0.272026	0.273827	0.272096	0.27065	0.269791	0.271599	0.26983	0.271592	0.269902	0.269804	0.27039	0.269805	0.268828	0.267446	0.269302	0.26873	0.270204	0.269081	0.268412	0.268396	0.267943	0.270377	0.267962
1.62575	0.276784	0.274319	0.273984	0.274068	0.276808	0.274635	0.274713	0.274394	0.276126	0.274734	0.27692	0.277347	0.275516	0.277356	0.276611	0.277087	0.279906	0.279587	0.280215	0.280542	0.281226	0.280058	0.280146	0.278794	0.277574	0.277246	0.276282	0.278092	0.276293	0.274565	0.273993	0.275716	0.274208	0.275676	0.274078	0.274121	0.274611	0.274025	0.272874	0.271701	0.273719	0.272966	0.274449	0.273777	0.272899	0.272632	0.272081	0.274707	0.272205
1.62547	0.279589	0.277568	0.277086	0.277188	0.2802	0.277684	0.277857	0.277409	0.279373	0.277861	0.280481	0.280705	0.279066	0.280721	0.279813	0.280352	0.28341	0.282863	0.283834	0.283505	0.284411	0.283159	0.282959	0.282059	0.280786	0.280279	0.279102	0.280958	0.279245	0.277835	0.277104	0.278858	0.27723	0.278659	0.277267	0.277504	0.277629	0.277334	0.276179	0.274605	0.277055	0.276569	0.277393	0.276399	0.275837	0.275819	0.275093	0.277954	0.275518
1.6252	0.283203	0.280878	0.280269	0.280222	0.2832	0.280827	0.281013	0.280806	0.28272	0.281346	0.28369	0.283878	0.282347	0.284101	0.283131	0.283691	0.286946	0.286349	0.28717	0.286742	0.287698	0.286195	0.285966	0.285001	0.283775	0.282972	0.282214	0.284292	0.282362	0.281024	0.280194	0.281734	0.280321	0.282	0.280358	0.280476	0.280925	0.280445	0.279175	0.277924	0.279918	0.27944	0.280706	0.279647	0.279018	0.279185	0.278378	0.280808	0.278299
[truncated: 312 more columns]

## Sheet: Fig4d fitting result
Electric field (mV/nm)	hX1 (eV)	hX2 (eV)	IX (eV)	XMI (eV)
-112.77	1.57965	1.66825	1.58114	1.66676
-111.517	1.58117	1.66827	1.58268	1.66676
-110.264	1.58269	1.6683	1.58423	1.66676
-109.011	1.5842	1.66833	1.58577	1.66676
-107.758	1.58572	1.66836	1.58731	1.66676
-106.505	1.58723	1.66839	1.58886	1.66676
-105.252	1.58874	1.66842	1.5904	1.66676
-103.999	1.59025	1.66845	1.59194	1.66676
-102.746	1.59176	1.66849	1.59348	1.66676
-101.493	1.59327	1.66852	1.59503	1.66676
-100.24	1.59477	1.66856	1.59657	1.66676
-98.987	1.59628	1.6686	1.59811	1.66676
-97.734	1.59778	1.66864	1.59966	1.66676
-96.481	1.59928	1.66868	1.6012	1.66676
-95.228	1.60078	1.66872	1.60274	1.66676
-93.975	1.60228	1.66877	1.60429	1.66676
-92.722	1.60377	1.66882	1.60583	1.66676
-91.469	1.60527	1.66887	1.60737	1.66676
-90.216	1.60676	1.66892	1.60891	1.66676
-88.963	1.60824	1.66898	1.61046	1.66676
-87.71	1.60973	1.66903	1.612	1.66676
-86.457	1.61121	1.66909	1.61354	1.66676
-85.204	1.61269	1.66916	1.61509	1.66676
-83.951	1.61417	1.66922	1.61663	1.66676
-82.698	1.61564	1.6693	1.61817	1.66676
-81.445	1.61711	1.66937	1.61972	1.66676
-80.192	1.61857	1.66945	1.62126	1.66676
-78.939	1.62003	1.66953	1.6228	1.66676
-77.686	1.62148	1.66962	1.62434	1.66676
-76.433	1.62293	1.66972	1.62589	1.66676
-75.18	1.62437	1.66982	1.62743	1.66676
-73.927	1.62581	1.66992	1.62897	1.66676
-72.674	1.62724	1.67004	1.63052	1.66676
-71.421	1.62866	1.67016	1.63206	1.66676
-70.168	1.63007	1.67029	1.6336	1.66676
-68.915	1.63147	1.67043	1.63514	1.66676
-67.662	1.63287	1.67058	1.63669	1.66676
-66.409	1.63425	1.67074	1.63823	1.66676
-65.156	1.63562	1.67092	1.63977	1.66676
-63.903	1.63697	1.67111	1.64132	1.66676
-62.65	1.63831	1.67131	1.64286	1.66676
-61.397	1.63963	1.67154	1.6444	1.66676
-60.144	1.64093	1.67178	1.64595	1.66676
-58.891	1.64221	1.67204	1.64749	1.66676
-57.638	1.64347	1.67232	1.64903	1.66676
-56.385	1.6447	1.67263	1.65057	1.66676
-55.132	1.64591	1.67297	1.65212	1.66676
-53.879	1.64708	1.67334	1.65366	1.66676
-52.626	1.64822	1.67375	1.6552	1.66676
-51.373	1.64932	1.67419	1.65675	1.66676
-50.12	1.65038	1.67467	1.65829	1.66676
-48.867	1.6514	1.67519	1.65983	1.66676
-47.614	1.65237	1.67576	1.66137	1.66676
-46.361	1.6533	1.67638	1.66292	1.66676
-45.108	1.65417	1.67705	1.66446	1.66676
-43.855	1.655	1.67777	1.666	1.66676
-42.602	1.65577	1.67854	1.66755	1.66676
-41.349	1.65649	1.67937	1.66909	1.66676
-40.096	1.65715	1.68024	1.67063	1.66676
-38.843	1.65777	1.68117	1.67218	1.66676
-37.59	1.65834	1.68214	1.67372	1.66676
-36.337	1.65886	1.68316	1.67526	1.66676
-35.084	1.65934	1.68422	1.6768	1.66676
-33.831	1.65978	1.68532	1.67835	1.66676
-32.578	1.66019	1.68646	1.67989	1.66676
-31.325	1.66056	1.68764	1.68143	1.66676
-30.072	1.6609	1.68884	1.68298	1.66676
-28.819	1.66121	1.69007	1.68452	1.66676
-27.566	1.66149	1.69133	1.68606	1.66676
-26.313	1.66175	1.69261	1.68761	1.66676
-25.06	1.66199	1.69392	1.68915	1.66676
-23.807	1.66221	1.69524	1.69069	1.66676
-22.554	1.66242	1.69658	1.69223	1.66676
-21.301	1.66261	1.69793	1.69378	1.66676
-20.048	1.66278	1.6993	1.69532	1.66676
-18.795	1.66294	1.70068	1.69686	1.66676
-17.542	1.66309	1.70207	1.69841	1.66676
-16.289	1.66323	1.70348	1.69995	1.66676
-15.036	1.66337	1.70489	1.70149	1.66676
-13.783	1.66349	1.70631	1.70303	1.66676
-12.53	1.6636	1.70774	1.70458	1.66676
-11.277	1.66371	1.70917	1.70612	1.66676
-10.024	1.66381	1.71062	1.70766	1.66676
-8.771	1.6639	1.71207	1.70921	1.66676
-7.518	1.66399	1.71352	1.71075	1.66676
-6.265	1.66408	1.71498	1.71229	1.66676
-5.012	1.66416	1.71644	1.71384	1.66676
-3.759	1.66423	1.71791	1.71538	1.66676
-2.506	1.6643	1.71938	1.71692	1.66676
-1.253	1.66437	1.72086	1.71846	1.66676
0	1.66443	1.72234	1.72001	1.66676
1.253	1.66449	1.72382	1.72155	1.66676
2.506	1.66455	1.72531	1.72309	1.66676
3.759	1.6646	1.72679	1.72464	1.66676
5.012	1.66466	1.72828	1.72618	1.66676
6.265	1.66471	1.72978	1.72772	1.66676
7.518	1.66475	1.73127	1.72926	1.66676
8.771	1.6648	1.73277	1.73081	1.66676
10.024	1.66484	1.73427	1.73235	1.66676
11.277	1.66489	1.73577	1.73389	1.66676
12.53	1.66493	1.73727	1.73544	1.66676
13.783	1.66496	1.73878	1.73698	1.66676
15.036	1.665	1.74028	1.73852	1.66676
16.289	1.66504	1.74179	1.74007	1.66676
17.542	1.66507	1.7433	1.74161	1.66676
18.795	1.6651	1.74481	1.74315	1.66676
20.048	1.66513	1.74632	1.74469	1.66676
21.301	1.66516	1.74783	1.74624	1.66676
22.554	1.66519	1.74935	1.74778	1.66676
23.807	1.66522	1.75086	1.74932	1.66676
25.06	1.66525	1.75238	1.75087	1.66676
26.313	1.66528	1.7539	1.75241	1.66676
27.566	1.6653	1.75541	1.75395	1.66676
28.819	1.66533	1.75693	1.7555	1.66676
30.072	1.66535	1.75845	1.75704	1.66676
31.325	1.66537	1.75997	1.75858	1.66676
32.578	1.66539	1.76149	1.76012	1.66676
33.831	1.66542	1.76301	1.76167	1.66676
35.084	1.66544	1.76453	1.76321	1.66676
36.337	1.66546	1.76606	1.76475	1.66676
37.59	1.66548	1.76758	1.7663	1.66676
38.843	1.6655	1.7691	1.76784	1.66676
40.096	1.66552	1.77063	1.76938	1.66676
41.349	1.66553	1.77215	1.77092	1.66676
42.602	1.66555	1.77368	1.77247	1.66676
43.855	1.66557	1.7752	1.77401	1.66676
45.108	1.66558	1.77673	1.77555	1.66676
46.361	1.6656	1.77826	1.7771	1.66676
47.614	1.66562	1.77979	1.77864	1.66676
48.867	1.66563	1.78131	1.78018	1.66676
50.12	1.66565	1.78284	1.78173	1.66676
51.373	1.66566	1.78437	1.78327	1.66676
52.626	1.66567	1.7859	1.78481	1.66676
53.879	1.66569	1.78743	1.78635	1.66676
55.132	1.6657	1.78896	1.7879	1.66676
56.385	1.66572	1.79049	1.78944	1.66676
57.638	1.66573	1.79202	1.79098	1.66676
58.891	1.66574	1.79355	1.79253	1.66676
60.144	1.66575	1.79508	1.79407	1.66676
61.397	1.66576	1.79661	1.79561	1.66676
62.65	1.66578	1.79814	1.79715	1.66676
63.903	1.66579	1.79967	1.7987	1.66676
65.156	1.6658	1.8012	1.80024	1.66676
66.409	1.66581	1.80274	1.80178	1.66676
67.662	1.66582	1.80427	1.80333	1.66676
68.915	1.66583	1.8058	1.80487	1.66676
70.168	1.66584	1.80733	1.80641	1.66676
71.421	1.66585	1.80887	1.80796	1.66676
72.674	1.66586	1.8104	1.8095	1.66676
73.927	1.66587	1.81193	1.81104	1.66676
75.18	1.66588	1.81347	1.81258	1.66676
76.433	1.66589	1.815	1.81413	1.66676
77.686	1.6659	1.81653	1.81567	1.66676
78.939	1.66591	1.81807	1.81721	1.66676
80.192	1.66591	1.8196	1.81876	1.66676
81.445	1.66592	1.82114	1.8203	1.66676
82.698	1.66593	1.82267	1.82184	1.66676
83.951	1.66594	1.82421	1.82339	1.66676
85.204	1.66595	1.82574	1.82493	1.66676
86.457	1.66596	1.82728	1.82647	1.66676
87.71	1.66596	1.82881	1.82801	1.66676
88.963	1.66597	1.83035	1.82956	1.66676
90.216	1.66598	1.83188	1.8311	1.66676
91.469	1.66598	1.83342	1.83264	1.66676
92.722	1.66599	1.83496	1.83419	1.66676
93.975	1.666	1.83649	1.83573	1.66676
95.228	1.66601	1.83803	1.83727	1.66676
96.481	1.66601	1.83956	1.83881	1.66676
97.734	1.66602	1.8411	1.84036	1.66676
98.987	1.66603	1.84264	1.8419	1.66676
100.24	1.66603	1.84417	1.84344	1.66676
101.493	1.66604	1.84571	1.84499	1.66676
102.746	1.66604	1.84725	1.84653	1.66676
103.999	1.66605	1.84878	1.84807	1.66676
105.252	1.66606	1.85032	1.84962	1.66676
106.505	1.66606	1.85186	1.85116	1.66676
107.758	1.66607	1.8534	1.8527	1.66676
109.011	1.66607	1.85493	1.85424	1.66676
110.264	1.66608	1.85647	1.85579	1.66676
111.517	1.66608	1.85801	1.85733	1.66676
112.77	1.66609	1.85954	1.85887	1.66676

## Sheet: Fig4e fitting result
Electric field (mV/nm)	hX1 (eV)	hX2 (eV)	hX3 (eV)	XA (eV)	IXA (eV)	IXB (eV)
-112.77	1.70611	1.90881	2.01117	1.7071	1.90821	2.01078
-111.517	1.7061	1.90717	2.00916	1.7071	1.90656	2.00877
-110.264	1.70609	1.90553	2.00714	1.7071	1.90492	2.00675
-109.011	1.70609	1.90389	2.00513	1.7071	1.90327	2.00473
-107.758	1.70608	1.90225	2.00312	1.7071	1.90163	2.00272
-106.505	1.70607	1.90061	2.0011	1.7071	1.89998	2.0007
-105.252	1.70606	1.89897	1.99909	1.7071	1.89833	1.99868
-103.999	1.70605	1.89733	1.99707	1.7071	1.89669	1.99667
-102.746	1.70605	1.89569	1.99506	1.7071	1.89504	1.99465
-101.493	1.70604	1.89405	1.99305	1.7071	1.8934	1.99263
-100.24	1.70603	1.89241	1.99103	1.7071	1.89175	1.99062
-98.987	1.70602	1.89077	1.98902	1.7071	1.89011	1.9886
-97.734	1.70601	1.88913	1.98701	1.7071	1.88846	1.98658
-96.481	1.706	1.88749	1.98499	1.7071	1.88682	1.98457
-95.228	1.70599	1.88585	1.98298	1.7071	1.88517	1.98255
-93.975	1.70598	1.88421	1.98097	1.7071	1.88352	1.98053
-92.722	1.70597	1.88257	1.97895	1.7071	1.88188	1.97852
-91.469	1.70596	1.88093	1.97694	1.7071	1.88023	1.9765
-90.216	1.70595	1.87929	1.97493	1.7071	1.87859	1.97448
-88.963	1.70594	1.87766	1.97291	1.7071	1.87694	1.97247
-87.71	1.70593	1.87602	1.9709	1.7071	1.8753	1.97045
-86.457	1.70592	1.87438	1.96889	1.7071	1.87365	1.96843
-85.204	1.70591	1.87274	1.96687	1.7071	1.87201	1.96642
-83.951	1.7059	1.8711	1.96486	1.7071	1.87036	1.9644
-82.698	1.70589	1.86946	1.96285	1.7071	1.86871	1.96238
-81.445	1.70588	1.86783	1.96084	1.7071	1.86707	1.96037
-80.192	1.70587	1.86619	1.95882	1.7071	1.86542	1.95835
-78.939	1.70586	1.86455	1.95681	1.7071	1.86378	1.95633
-77.686	1.70584	1.86291	1.9548	1.7071	1.86213	1.95432
-76.433	1.70583	1.86127	1.95279	1.7071	1.86049	1.9523
-75.18	1.70582	1.85964	1.95077	1.7071	1.85884	1.95028
-73.927	1.70581	1.858	1.94876	1.7071	1.8572	1.94827
-72.674	1.70579	1.85636	1.94675	1.7071	1.85555	1.94625
-71.421	1.70578	1.85473	1.94474	1.7071	1.8539	1.94424
-70.168	1.70577	1.85309	1.94272	1.7071	1.85226	1.94222
-68.915	1.70575	1.85145	1.94071	1.7071	1.85061	1.9402
-67.662	1.70574	1.84982	1.9387	1.7071	1.84897	1.93819
-66.409	1.70573	1.84818	1.93669	1.7071	1.84732	1.93617
-65.156	1.70571	1.84655	1.93468	1.7071	1.84568	1.93415
-63.903	1.7057	1.84491	1.93266	1.7071	1.84403	1.93214
-62.65	1.70568	1.84328	1.93065	1.7071	1.84239	1.93012
-61.397	1.70566	1.84164	1.92864	1.7071	1.84074	1.9281
-60.144	1.70565	1.84001	1.92663	1.7071	1.83909	1.92609
-58.891	1.70563	1.83837	1.92462	1.7071	1.83745	1.92407
-57.638	1.70562	1.83674	1.92261	1.7071	1.8358	1.92205
-56.385	1.7056	1.8351	1.92059	1.7071	1.83416	1.92004
-55.132	1.70558	1.83347	1.91858	1.7071	1.83251	1.91802
-53.879	1.70556	1.83184	1.91657	1.7071	1.83087	1.916
-52.626	1.70555	1.83021	1.91456	1.7071	1.82922	1.91399
-51.373	1.70553	1.82857	1.91255	1.7071	1.82758	1.91197
-50.12	1.70551	1.82694	1.91054	1.7071	1.82593	1.90995
-48.867	1.70549	1.82531	1.90853	1.7071	1.82428	1.90794
-47.614	1.70547	1.82368	1.90652	1.7071	1.82264	1.90592
-46.361	1.70545	1.82205	1.90451	1.7071	1.82099	1.9039
-45.108	1.70543	1.82042	1.9025	1.7071	1.81935	1.90189
-43.855	1.7054	1.81879	1.90049	1.7071	1.8177	1.89987
-42.602	1.70538	1.81716	1.89848	1.7071	1.81606	1.89785
-41.349	1.70536	1.81553	1.89647	1.7071	1.81441	1.89584
-40.096	1.70534	1.8139	1.89446	1.7071	1.81277	1.89382
-38.843	1.70531	1.81227	1.89245	1.7071	1.81112	1.8918
-37.59	1.70529	1.81064	1.89044	1.7071	1.80947	1.88979
-36.337	1.70526	1.80901	1.88843	1.7071	1.80783	1.88777
-35.084	1.70523	1.80739	1.88642	1.7071	1.80618	1.88576
-33.831	1.70521	1.80576	1.88441	1.7071	1.80454	1.88374
-32.578	1.70518	1.80414	1.8824	1.7071	1.80289	1.88172
-31.325	1.70515	1.80251	1.88039	1.7071	1.80125	1.87971
-30.072	1.70512	1.80089	1.87839	1.7071	1.7996	1.87769
-28.819	1.70509	1.79926	1.87638	1.7071	1.79796	1.87567
-27.566	1.70506	1.79764	1.87437	1.7071	1.79631	1.87366
-26.313	1.70503	1.79602	1.87236	1.7071	1.79467	1.87164
-25.06	1.70499	1.7944	1.87035	1.7071	1.79302	1.86962
-23.807	1.70496	1.79278	1.86835	1.7071	1.79137	1.86761
-22.554	1.70492	1.79116	1.86634	1.7071	1.78973	1.86559
-21.301	1.70489	1.78954	1.86433	1.7071	1.78808	1.86357
-20.048	1.70485	1.78792	1.86233	1.7071	1.78644	1.86156
-18.795	1.70481	1.78631	1.86032	1.7071	1.78479	1.85954
-17.542	1.70477	1.78469	1.85831	1.7071	1.78315	1.85752
-16.289	1.70472	1.78308	1.85631	1.7071	1.7815	1.85551
-15.036	1.70468	1.78147	1.8543	1.7071	1.77986	1.85349
-13.783	1.70463	1.77986	1.8523	1.7071	1.77821	1.85147
-12.53	1.70459	1.77825	1.85029	1.7071	1.77656	1.84946
-11.277	1.70454	1.77664	1.84829	1.7071	1.77492	1.84744
-10.024	1.70448	1.77503	1.84628	1.7071	1.77327	1.84542
-8.771	1.70443	1.77343	1.84428	1.7071	1.77163	1.84341
-7.518	1.70437	1.77183	1.84228	1.7071	1.76998	1.84139
-6.265	1.70431	1.77023	1.84027	1.7071	1.76834	1.83937
-5.012	1.70425	1.76863	1.83827	1.7071	1.76669	1.83736
-3.759	1.70419	1.76703	1.83627	1.7071	1.76505	1.83534
-2.506	1.70412	1.76544	1.83427	1.7071	1.7634	1.83332
-1.253	1.70405	1.76385	1.83227	1.7071	1.76175	1.83131
0	1.70398	1.76226	1.83027	1.7071	1.76011	1.82929
1.253	1.7039	1.76068	1.82826	1.7071	1.75846	1.82728
2.506	1.70382	1.7591	1.82627	1.7071	1.75682	1.82526
3.759	1.70373	1.75752	1.82427	1.7071	1.75517	1.82324
5.012	1.70364	1.75594	1.82227	1.7071	1.75353	1.82123
6.265	1.70355	1.75438	1.82027	1.7071	1.75188	1.81921
7.518	1.70345	1.75281	1.81827	1.7071	1.75024	1.81719
8.771	1.70334	1.75125	1.81628	1.7071	1.74859	1.81518
10.024	1.70323	1.7497	1.81428	1.7071	1.74694	1.81316
11.277	1.70311	1.74815	1.81229	1.7071	1.7453	1.81114
12.53	1.70298	1.74661	1.81029	1.7071	1.74365	1.80913
13.783	1.70284	1.74508	1.8083	1.7071	1.74201	1.80711
15.036	1.7027	1.74355	1.80631	1.7071	1.74036	1.80509
16.289	1.70254	1.74204	1.80432	1.7071	1.73872	1.80308
17.542	1.70237	1.74053	1.80233	1.7071	1.73707	1.80106
18.795	1.7022	1.73904	1.80034	1.7071	1.73543	1.79904
20.048	1.702	1.73756	1.79835	1.7071	1.73378	1.79703
21.301	1.7018	1.73609	1.79636	1.7071	1.73213	1.79501
22.554	1.70157	1.73463	1.79438	1.7071	1.73049	1.79299
23.807	1.70133	1.7332	1.79239	1.7071	1.72884	1.79098
25.06	1.70107	1.73178	1.79041	1.7071	1.7272	1.78896
26.313	1.70079	1.73038	1.78843	1.7071	1.72555	1.78694
27.566	1.70048	1.72901	1.78645	1.7071	1.72391	1.78493
28.819	1.70014	1.72766	1.78448	1.7071	1.72226	1.78291
30.072	1.69977	1.72634	1.7825	1.7071	1.72062	1.78089
31.325	1.69937	1.72505	1.78053	1.7071	1.71897	1.77888
32.578	1.69893	1.7238	1.77856	1.7071	1.71732	1.77686
33.831	1.69845	1.72258	1.7766	1.7071	1.71568	1.77484
35.084	1.69792	1.72141	1.77463	1.7071	1.71403	1.77283
36.337	1.69735	1.72028	1.77267	1.7071	1.71239	1.77081
37.59	1.69672	1.7192	1.77071	1.7071	1.71074	1.7688
38.843	1.69605	1.71817	1.76876	1.7071	1.7091	1.76678
40.096	1.69531	1.71719	1.76681	1.7071	1.70745	1.76476
41.349	1.69452	1.71627	1.76487	1.7071	1.70581	1.76275
42.602	1.69367	1.7154	1.76293	1.7071	1.70416	1.76073
43.855	1.69276	1.71458	1.76099	1.7071	1.70251	1.75871
45.108	1.69179	1.71381	1.75907	1.7071	1.70087	1.7567
46.361	1.69077	1.71309	1.75715	1.7071	1.69922	1.75468
47.614	1.68969	1.71242	1.75523	1.7071	1.69758	1.75266
48.867	1.68857	1.71179	1.75333	1.7071	1.69593	1.75065
50.12	1.6874	1.71119	1.75143	1.7071	1.69429	1.74863
51.373	1.68618	1.71063	1.74955	1.7071	1.69264	1.74661
52.626	1.68493	1.71009	1.74767	1.7071	1.691	1.7446
53.879	1.68364	1.70958	1.74581	1.7071	1.68935	1.74258
55.132	1.68232	1.70908	1.74397	1.7071	1.6877	1.74056
56.385	1.68097	1.70859	1.74214	1.7071	1.68606	1.73855
57.638	1.6796	1.70811	1.74034	1.7071	1.68441	1.73653
58.891	1.6782	1.70763	1.73855	1.7071	1.68277	1.73451
60.144	1.67678	1.70715	1.7368	1.7071	1.68112	1.7325
61.397	1.67534	1.70665	1.73507	1.7071	1.67948	1.73048
62.65	1.67389	1.70614	1.73337	1.7071	1.67783	1.72846
63.903	1.67242	1.7056	1.73172	1.7071	1.67619	1.72645
65.156	1.67093	1.70503	1.73011	1.7071	1.67454	1.72443
66.409	1.66944	1.70442	1.72855	1.7071	1.67289	1.72241
67.662	1.66793	1.70376	1.72705	1.7071	1.67125	1.7204
68.915	1.66642	1.70305	1.72562	1.7071	1.6696	1.71838
70.168	1.66489	1.70228	1.72426	1.7071	1.66796	1.71636
71.421	1.66336	1.70144	1.72297	1.7071	1.66631	1.71435
72.674	1.66182	1.70052	1.72177	1.7071	1.66467	1.71233
73.927	1.66027	1.69952	1.72066	1.7071	1.66302	1.71032
75.18	1.65871	1.69843	1.71963	1.7071	1.66138	1.7083
76.433	1.65715	1.69726	1.7187	1.7071	1.65973	1.70628
77.686	1.65559	1.69601	1.71785	1.7071	1.65809	1.70427
78.939	1.65402	1.69468	1.71709	1.7071	1.65644	1.70225
80.192	1.65245	1.69328	1.7164	1.7071	1.65479	1.70023
81.445	1.65087	1.69181	1.71579	1.7071	1.65315	1.69822
82.698	1.64929	1.69028	1.71523	1.7071	1.6515	1.6962
83.951	1.6477	1.6887	1.71474	1.7071	1.64986	1.69418
85.204	1.64612	1.68707	1.7143	1.7071	1.64821	1.69217
86.457	1.64452	1.6854	1.7139	1.7071	1.64657	1.69015
87.71	1.64293	1.68369	1.71354	1.7071	1.64492	1.68813
88.963	1.64133	1.68194	1.71322	1.7071	1.64328	1.68612
90.216	1.63974	1.68017	1.71292	1.7071	1.64163	1.6841
91.469	1.63814	1.67838	1.71265	1.7071	1.63998	1.68208
92.722	1.63653	1.67656	1.71241	1.7071	1.63834	1.68007
93.975	1.63493	1.67473	1.71219	1.7071	1.63669	1.67805
95.228	1.63332	1.67288	1.71198	1.7071	1.63505	1.67603
96.481	1.63171	1.67101	1.71179	1.7071	1.6334	1.67402
97.734	1.63011	1.66914	1.71162	1.7071	1.63176	1.672
98.987	1.62849	1.66725	1.71146	1.7071	1.63011	1.66998
100.24	1.62688	1.66535	1.71131	1.7071	1.62847	1.66797
101.493	1.62527	1.66344	1.71117	1.7071	1.62682	1.66595
102.746	1.62365	1.66152	1.71104	1.7071	1.62517	1.66393
103.999	1.62204	1.6596	1.71092	1.7071	1.62353	1.66192
105.252	1.62042	1.65767	1.7108	1.7071	1.62188	1.6599
106.505	1.6188	1.65573	1.71069	1.7071	1.62024	1.65788
107.758	1.61718	1.65379	1.71059	1.7071	1.61859	1.65587
109.011	1.61556	1.65184	1.7105	1.7071	1.61695	1.65385
110.264	1.61394	1.64989	1.71041	1.7071	1.6153	1.65184
111.517	1.61232	1.64793	1.71032	1.7071	1.61366	1.64982
112.77	1.6107	1.64598	1.71024	1.7071	1.61201	1.6478
